# Supplementary material for: Effect of Expansion Media on Functional Characteristics of Bone Marrow-Derived Mesenchymal Stromal Cells
Source: Cells. 2023 Aug 19;12(16):2105. doi: 10.3390/cells12162105 (PMC10453497; doi:10.3390/cells12162105)
Supplement: Supplementary file 1 [file cells-12-02105-s001.zip]

Archive with 5 entries (5 files):
- cells-2540249 Figure S1.jpg
- cells-2540249 Figure S2.jpg
- cells-2540249 Supplementary Material.pdf
- cells-2540249 Table S4 Proteomic analysis of cells.xlsx
- cells-2540249 Table S5 Proteomic analysis of media.xlsx
