# Supplementary material for: Effect of Expansion Media on Functional Characteristics of Bone Marrow-Derived Mesenchymal Stromal Cells
Source: Cells. 2023 Aug 19;12(16):2105. doi: 10.3390/cells12162105 (PMC10453497; doi:10.3390/cells12162105)
Supplement: Supplementary file 1 [file cells-12-02105-s001.zip › cells-2540249 Table S4 Proteomic analysis of cells.xlsx]

## Sheet: Tabelle 1
id	Protein IDs	Majority protein IDs	Protein names	Gene names	Peptides	Unique peptides	Sequence coverage [%]	Mol. weight [kDa]	Sequence length	Q-value	Score	corrected ratio 13vs1	corrected ratio 13vs1 Significance B	rank	expression by cells	Intensity	MS/MS count	cells of medium 1	cells of medium 13		rank 3: SigB value below 0.05 = more for 1 or 13; rank 4: potential contaminant (from e.g., media); rank 19: SigB value over 0.05 = background = similar for both
501	C9JEU5;C9JC84;P02679;C9JPQ9;C9JU00	C9JEU5;C9JC84;P02679;C9JPQ9;C9JU00	Fibrinogen gamma chain	FGG	3	3	10.6	50.322	445	0	157.46	-5.22391	2.36281e-39	3	more for 1	112550000	3	13760	1035.2
2974	Q9Y251;D6RAQ1;D6RHG4	Q9Y251;D6RAQ1;D6RHG4	Heparanase;Heparanase 8 kDa subunit;Heparanase 50 kDa subunit	HPSE	3	3	5.9	61.148	543	0	40.061	-5.03829	9.0132e-34	3	more for 1	83735000	5	29963	2563.7
1439	P08567	P08567	Pleckstrin	PLEK	2	2	9.1	40.124	350	0	34.226	-4.59863	2.05205e-28	3	more for 1	39124000	2	8037.8	932.76
179	P0DOY3;P0DOY2;A0A0B4J231;P0CG04;P0CF74;A0M8Q6;B9A064	P0DOY3;P0DOY2;A0A0B4J231;P0CG04;P0CF74;A0M8Q6;B9A064	Ig lambda-1 chain C regions;Ig lambda-6 chain C region;Ig lambda-7 chain C region;Immunoglobulin lambda-like polypeptide 5	IGLL5;IGLC1;IGLC6;IGLC7	1	1	14.2	11.265	106	0	100.59	-4.32733	2.01118e-17	3	more for 1	13790000	1	5401.1	756.46
1364	P02675;D6REL8;CON__P02676	P02675;D6REL8	Fibrinogen beta chain;Fibrinopeptide B;Fibrinogen beta chain	FGB	7	7	23.4	55.928	491	0	112.89	-4.28084	6.68405e-27	3	more for 1	196230000	7	21746	3145.4
1347	P00488	P00488	Coagulation factor XIII A chain	F13A1	2	2	4.2	83.266	732	0	34.327	-4.21266	1.26857e-31	3	more for 1	31353000	4	16864	2557.3
1361	P02647;F8W696;CON__P15497	P02647;F8W696	Apolipoprotein A-I;Proapolipoprotein A-I;Truncated apolipoprotein A-I	APOA1	9	9	38.6	30.777	267	0	246.39	-4.14917	4.85113e-35	3	more for 1	547090000	15	90474	14337
1374	P04004;CON__Q3ZBS7	P04004	Vitronectin;Vitronectin V65 subunit;Vitronectin V10 subunit;Somatomedin-B	VTN	3	3	8.4	54.305	478	0	28.026	-4.14357	2.70931e-25	3	more for 1	90082000	3	8385	1333.9
1363	V9GYE3;V9GYG9;V9GYM3;P02652;V9GYC1;V9GYS1	V9GYE3;V9GYG9;V9GYM3;P02652;V9GYC1;V9GYS1	Apolipoprotein A-II;Proapolipoprotein A-II;Truncated apolipoprotein A-II	APOA2	2	2	32.7	5.8767	52	0	14.479	-3.90252	1.35045e-22	3	more for 1	158970000	3	20060	3771.5
2420	Q86UX7;F5H1C6;H0YFT5	Q86UX7;F5H1C6	Fermitin family homolog 3	FERMT3	14	14	25.6	75.952	667	0	323.31	-3.70747	7.80025e-40	3	more for 1	733660000	24	103620	22302
371	B0YIW2;P02656	B0YIW2;P02656	Apolipoprotein C-III	APOC3	2	2	19.7	12.815	117	0	15.061	-3.6018	1.86892e-19	3	more for 1	100230000	2	16287	3771.8
1354	P00747;Q5TEH5;A6PVI2	P00747	Plasminogen;Plasmin heavy chain A;Activation peptide;Angiostatin;Plasmin heavy chain A, short form;Plasmin light chain B	PLG	8	8	13	90.568	810	0	62.722	-3.57259	2.12678e-26	3	more for 1	374530000	11	64954	15350
1088	K7ERI9;P02654;K7EJI9;K7ELM9;K7EPF9;K7EKP1	K7ERI9;P02654;K7EJI9;K7ELM9;K7EPF9;K7EKP1	Apolipoprotein C-I;Truncated apolipoprotein C-I	APOC1	4	4	35.1	8.647	77	0	37.38	-3.5349	7.05085e-26	3	more for 1	268380000	6	31262	7583.4
144	A0A0A0MS08;P01857;A0A0A0MS07;A0A286YES1;P01860;A0A286YFJ8;P01861	A0A0A0MS08;P01857;A0A0A0MS07	Ig gamma-1 chain C region	IGHG1	7	7	29.6	43.911	399	0	305.97	-3.40994	3.43021e-24	3	more for 1	355970000	14	40503	10714
1403	P05546;CON__ENSEMBL:ENSBTAP00000018574	P05546	Heparin cofactor 2	SERPIND1	4	4	7.8	57.07	499	0	40.791	-3.39725	3.14973e-16	3	more for 1	45016000	4	25872	6904.2
283	A0A286YEY4;P01859	A0A286YEY4;P01859	Ig gamma-2 chain C region	IGHG2	1	1	4.1	43.805	395	0.0032017	6.6274	-3.23449	2.80425e-19	3	more for 1	22413000	2	4795.3	1432.5
1365	P02748	P02748	Complement component C9;Complement component C9a;Complement component C9b	C9	1	1	2.3	63.173	559	0.0018734	7.089	-3.13526	3.3252e-18	3	more for 1	19122000	1	2883.5	922.72
1379	P04114;A8MUN2	P04114	Apolipoprotein B-100;Apolipoprotein B-48	APOB	33	33	8.2	515.6	4563	0	323.31	-3.06366	7.91626e-20	3	more for 1	715350000	51	150480	50604
535	C9JV77;P02765	C9JV77;P02765	Alpha-2-HS-glycoprotein;Alpha-2-HS-glycoprotein chain A;Alpha-2-HS-glycoprotein chain B	AHSG	2	2	4.6	39.411	368	0	30.578	-2.79096	1.94979e-11	3	more for 1	71875000	3	5824.7	2366.3
1356	P01024;M0QYC8;CON__Q2UVX4	P01024	Complement C3;Complement C3 beta chain;C3-beta-c;Complement C3 alpha chain;C3a anaphylatoxin;Acylation stimulating protein;Complement C3b alpha chain;Complement C3c alpha chain fragment 1;Complement C3dg fragment;Complement C3g fragment;Complement C3d fragment;Complement C3f fragment;Complement C3c alpha chain fragment 2	C3	12	12	10	187.15	1663	0	81.703	-2.77305	1.61048e-16	3	more for 1	359240000	14	37384	15377
1362	P02649;E9PEV4;E7ERP7;H0Y7L5;CON__Q03247	P02649	Apolipoprotein E	APOE	3	3	10.1	36.154	317	0	19.425	-2.67658	1.15092e-13	3	more for 1	28815000	3	9753.9	4289.5
1581	P20908;H7BY82	P20908	Collagen alpha-1(V) chain	COL5A1	5	5	4.1	183.56	1838	0	36.567	-2.50465	4.2505e-10	3	more for 1	123090000	6	12716	6299.9
30	A0A087WTA8;P08123	A0A087WTA8;P08123	Collagen alpha-2(I) chain	COL1A2	6	6	6.4	129.15	1364	0	59.909	-2.48383	2.35379e-09	3	more for 1	52008000	8	20876	10493
2020	P68366;C9JEV8;C9JQ00;C9JJQ8;C9JDL2	P68366	Tubulin alpha-4A chain	TUBA4A	18	1	52.5	49.924	448	1	-2	-2.4188	1.71656e-06	3	more for 1	12898000	1	884.41	465.03
1481	P10909;H0YC35;H0YLK8;H0YAS8;E7ERK6	P10909;H0YC35;H0YLK8	Clusterin;Clusterin beta chain;Clusterin alpha chain;Clusterin	CLU	3	3	8.2	52.494	449	0	18.306	-2.3947	2.42668e-09	3	more for 1	112050000	4	13278	7099.3
1286	O76024	O76024	Wolframin	WFS1	1	1	1.6	100.29	890	0.0020738	9.1307	-2.36787	2.79634e-06	3	more for 1	3456000	1	134.4	73.208
39	A0A087WUA0;P02671	A0A087WUA0;P02671	Fibrinogen alpha chain;Fibrinopeptide A;Fibrinogen alpha chain	FGA	2	2	7.6	33.005	289	0	20.944	-2.34216	5.43151e-09	3	more for 1	140770000	3	9747.6	5405
444	H7C0L5;B7ZKJ8;Q14624	H7C0L5;B7ZKJ8;Q14624	Inter-alpha-trypsin inhibitor heavy chain H4;70 kDa inter-alpha-trypsin inhibitor heavy chain H4;35 kDa inter-alpha-trypsin inhibitor heavy chain H4	ITIH4	1	1	1.3	79.952	719	0.0016928	10.499	-2.31328	4.66842e-06	3	more for 1	13785000	1	4520.9	2557.5
1373	P04003	P04003	C4b-binding protein alpha chain	C4BPA	2	2	5.9	67.033	597	0	14.528	-2.22596	8.7326e-08	3	more for 1	68820000	4	5426.4	3261.3
2663	Q99808	Q99808	Equilibrative nucleoside transporter 1	SLC29A1	1	1	2	50.219	456	0.002611	7.0451	-2.11768	2.68043e-05	3	more for 1	11798000	1	2950.7	1911.6
1305	O95169	O95169	NADH dehydrogenase [ubiquinone] 1 beta subcomplex subunit 8, mitochondrial	NDUFB8	1	1	5.9	21.766	186	0.0020695	8.9858	-2.03972	1.61729e-08	3	more for 1	17516000	1	3680.8	2517
261	A0A1B0GUU9;P01871	A0A1B0GUU9;P01871	Ig mu chain C region	IGHM	1	1	3.2	51.923	474	0.0019984	7.9402	-2.01299	2.48695e-08	3	more for 1	21556000	3	4232.8	2948.6
697	E9PIT3;P00734	E9PIT3;P00734	Prothrombin;Activation peptide fragment 1;Activation peptide fragment 2;Thrombin light chain;Thrombin heavy chain	F2	1	1	1.5	65.408	583	0.0020032	7.9765	-1.88545	0.000178446	3	more for 1	12388000	1	3764.8	2865
53	A0A087WVC4;A0A0A0MS54;P22694;B1APF7;B1APG1;B1APG0;B1APG2;B1APF8;B1APF9;B1APG3;P22612	A0A087WVC4;A0A0A0MS54;P22694	cAMP-dependent protein kinase catalytic subunit beta	PRKACB	3	1	8.9	39.236	338	0	18.927	-1.80532	1.42515e-05	3	more for 1	60967000	4	1766.9	1421.4
1940	P61224;A6NIZ1;E7ESV4;F5H7Y6;B7ZB78;F5H6R7;F5H004;F5GX62;F5H823;F5GZG1;F5GYB5;F5H4H0;F5GYH7;F5H077;F5GWU8;F5H491;F5H0B7;F5H500;F8WBC0	P61224;A6NIZ1;E7ESV4;F5H7Y6;B7ZB78;F5H6R7;F5H004;F5GX62;F5H823;F5GZG1;F5GYB5	Ras-related protein Rap-1b;Ras-related protein Rap-1b-like protein	RAP1B	8	4	45.1	20.825	184	0	179.92	-1.79387	1.21048e-10	3	more for 1	1062500000	25	33305	27006
796	H0Y3C5;J3KPD6;F6SF04;J3QRU1;P07948;P08631;P12931;P06241;P07947	H0Y3C5;J3KPD6;F6SF04;J3QRU1;P07948;P08631;P12931;P06241;P07947	Non-specific protein-tyrosine kinase;Tyrosine-protein kinase Lyn;Tyrosine-protein kinase HCK;Proto-oncogene tyrosine-protein kinase Src;Tyrosine-protein kinase Fyn;Tyrosine-protein kinase Yes	HCK;YES1;LYN;SRC;FYN	1	1	1.5	59.51	525	0.002061	8.831	-1.79152	7.14472e-07	3	more for 1	15606000	1	4749.4	3857.4
670	E9PE17;I3L0E3;Q9Y2R5	E9PE17;I3L0E3;Q9Y2R5	28S ribosomal protein S17, mitochondrial	MRPS17;hCG_1984214	2	2	22.5	14.374	129	0	11.77	-1.68555	3.12784e-06	3	more for 1	23714000	2	2370	2071.6
1472	P30685;P30498;P30495;P30491;P30490;P30484;P30464;P18465;P18464;P10319;A0A140TA13;A0A140T9G0;A0A140T953;P30488;P30487;A0A1W2PNZ7;A0A140T9T1;A0A140T9W2;A0A140T9U0;A0A140T9M0;P04222	P30685;P30498;P30495;P30491;P30490;P30484;P30464;P18465;P18464;P10319;A0A140TA13;A0A140T9G0;A0A140T953;P30488;P30487	HLA class I histocompatibility antigen, B-35 alpha chain;HLA class I histocompatibility antigen, B-78 alpha chain;HLA class I histocompatibility antigen, B-56 alpha chain;HLA class I histocompatibility antigen, B-53 alpha chain;HLA class I histocompatibility antigen, B-52 alpha chain;HLA class I histocompatibility antigen, B-46 alpha chain;HLA class I histocompatibility antigen, B-15 alpha chain;…	HLA-B	3	1	10.5	40.455	362	0.0029433	6.9234	-1.67788	0.000824758	3	more for 1	3652000	1	1725.4	1516.2
36	A0A087WU33;A0A087WVV7;A0A087X165;Q9C0H9	A0A087WU33;A0A087WVV7;A0A087X165;Q9C0H9	SRC kinase signaling inhibitor 1	SRCIN1	1	1	1.5	51.188	473	1	-2	-1.66087	2.41019e-09	3	more for 1	789770000	1	1866	1659.2
290	A6NNI4;A0A2R8Y478;G8JLH6;P21926	A6NNI4;A0A2R8Y478;G8JLH6;P21926	Tetraspanin;CD9 antigen	CD9	1	1	6.3	17.764	159	0.0028571	6.6726	-1.62534	9.33628e-05	3	more for 1	77410000	2	3139.2	2860.9
2259	Q15847	Q15847	Adipogenesis regulatory factor	ADIRF	1	1	18.4	7.8547	76	0.0092531	6.0753	-1.62209	0.00121248	3	more for 1	12609000	1	676.22	617.66
2726	Q9BZQ6;H0Y498	Q9BZQ6;H0Y498	ER degradation-enhancing alpha-mannosidase-like protein 3	EDEM3	2	2	3.1	104.66	932	0	14.581	-1.62053	0.0012254	3	more for 1	2324600	2	556.11	508.5
1576	P20337	P20337	Ras-related protein Rab-3B	RAB3B	2	2	16.9	24.758	219	0	13.74	-1.53206	2.28787e-05	3	more for 1	17497000	2	380.41	369.84
1625	P26006;K7EMU3	P26006;K7EMU3	Integrin alpha-3;Integrin alpha-3 heavy chain;Integrin alpha-3 light chain	ITGA3	2	2	1.9	116.61	1051	0	13.533	-1.52252	0.00234667	3	more for 1	5564700	2	1888.7	1848.4
1500	P12111;E7ENL6;C9JNG9;I3L392	P12111;E7ENL6	Collagen alpha-3(VI) chain	COL6A3	36	36	14.6	343.67	3177	0	323.31	-1.52177	4.36834e-08	3	more for 1	1302900000	51	70097	68637
2253	Q15746	Q15746	Myosin light chain kinase, smooth muscle;Myosin light chain kinase, smooth muscle, deglutamylated form	MYLK	2	2	0.8	210.71	1914	0	13.675	-1.50162	3.32504e-05	3	more for 1	28713000	2	4381.8	4350.9
2264	Q16270	Q16270	Insulin-like growth factor-binding protein 7	IGFBP7	2	2	5	29.13	282	0	44.131	-1.47116	4.79993e-05	3	more for 1	34293000	3	4160.8	4219.6
3023	Q9Y490	Q9Y490	Talin-1	TLN1	75	67	37.7	269.76	2541	0	323.31	-1.4514	1.72955e-07	3	more for 1	7785300000	150	209120	215000
881	Q5QPK2;H0Y368;O60762;Q5QPJ9	Q5QPK2;H0Y368;O60762;Q5QPJ9	Dolichol-phosphate mannosyltransferase subunit 1	DPM1	3	3	10.1	32.426	287	0	19.149	-1.40731	0.000716912	3	more for 1	78810000	4	3716.9	3940
9	A0A0G2JRN3;A0A024R6I7;P01009	A0A0G2JRN3;A0A024R6I7;P01009	Alpha-1-antitrypsin;Short peptide from AAT	SERPINA1	1	1	4.2	40.234	359	0	34.71	-1.37546	0.00583991	3	more for 1	5375200	2	2665.8	2888.9
1359	P02452;CON__Q862S4;I3L3H7	P02452	Collagen alpha-1(I) chain	COL1A1	9	9	7.9	138.94	1464	0	54.757	-1.34223	6.81623e-05	3	more for 1	628970000	10	19085	21164
804	F8W1G3;F8VQW0;F8VX73;F8VPI1;F8W201;F8W086;F8VR05;F8VQQ5;F8VSI7;F8VVJ4;P55061	F8W1G3;F8VQW0;F8VX73;F8VPI1;F8W201;F8W086;F8VR05;F8VQQ5;F8VSI7;F8VVJ4;P55061	Bax inhibitor 1	TMBIM6	2	2	56.2	1.9854	16	0	12.21	-1.28006	0.000410993	3	more for 1	23706000	3	2175.3	2518.5
2699	Q9BVG4;A6NDF3	Q9BVG4	Protein PBDC1	PBDC1	3	3	12.9	26.056	233	0	17.296	-1.25827	0.00248891	3	more for 1	59553000	3	3044.1	3578
127	A0A0A0MQU1;Q27J81	A0A0A0MQU1;Q27J81	Inverted formin-2	INF2	3	3	8.1	78.825	717	0	59.859	-1.1957	0.00404995	3	more for 1	39994000	7	6593.3	8093.2
1133	O00487	O00487	26S proteasome non-ATPase regulatory subunit 14	PSMD14	3	3	8.7	34.577	310	0	23.974	-1.16476	0.00431488	3	more for 1	203480000	4	3530.2	4427.2
8	A0A024R571;Q9H4M9;C9JC03;C9JIJ3;C9IZH1;C9JDQ8;C9J2Z4;Q9NZN3	A0A024R571;Q9H4M9;C9JC03	EH domain-containing protein 1	EHD1	9	7	20.6	61.927	548	0	60.949	-1.13759	0.000744741	3	more for 1	230610000	13	12690	16217
1554	P17661	P17661	Desmin	DES	6	1	9.1	53.535	470	0.0018713	7.0761	-1.11132	5.74667e-05	3	more for 1	792570000	1	139.44	181.47
1811	P49257	P49257	Protein ERGIC-53	LMAN1	9	9	19.2	57.548	510	0	190.34	-1.09471	0.0011757	3	more for 1	590360000	17	16825	22150
702	E9PN51;F8W9K7;E9PKH6;E9PPW7;O00217	E9PN51;F8W9K7;E9PKH6;E9PPW7;O00217	NADH dehydrogenase [ubiquinone] iron-sulfur protein 8, mitochondrial	NDUFS8	1	1	8.2	12.405	110	0	41.757	-1.07535	0.00304844	3	more for 1	16989000	1	1950.5	2602.5
3035	Q9Y5A9	Q9Y5A9	YTH domain-containing family protein 2	YTHDF2	3	1	4.8	62.333	579	1	-2	-1.06847	0.0307682	3	more for 1	3657600	1	2458.8	3296.4
562	D6RA17;D6RIY6;Q06265	D6RA17;D6RIY6;Q06265	Exosome complex component RRP45	EXOSC9	1	1	7.9	27.499	242	0.0019747	7.7778	-1.06362	0.0105671	3	more for 1	43391000	3	2149.4	2891.3
2435	Q8IV08	Q8IV08	Phospholipase D3	PLD3	1	1	2	54.705	490	0.0020194	8.1849	-1.05539	0.0327914	3	more for 1	12598000	1	1146.6	1551.2
2436	Q8IVF2	Q8IVF2	Protein AHNAK2	AHNAK2	2	2	2.1	616.62	5795	0	12.525	-1.03848	0.0355726	3	more for 1	5927300	2	519.26	710.77
1859	P51809	P51809	Vesicle-associated membrane protein 7	VAMP7	1	1	4.1	24.935	220	0.0017007	10.844	-1.03598	0.00432875	3	more for 1	19074000	1	2164.4	2967.8
1090	K7ERQ0;K7ERY2;Q5BJH7	K7ERQ0;K7ERY2;Q5BJH7	Protein YIF1B	YIF1B	1	1	13	21.001	192	0.0079893	6.1318	-1.02404	0.038106	3	more for 1	7256700	1	571.35	789.94
832	F8W785;O00461	F8W785;O00461	Golgi integral membrane protein 4	GOLIM4	6	6	9.1	78.759	668	0	38.175	-1.018	0.0144048	3	more for 1	87305000	7	12207	16948
421	B4E3T4;Q93062	B4E3T4;Q93062	RNA-binding protein with multiple splicing	RBPMS	1	1	6.2	24.997	224	0.0029186	6.8358	-1.00095	0.00585869	3	more for 1	19625000	2	1663.9	2337.6
99	A0A087X0S5;P12109	A0A087X0S5;P12109	Collagen alpha-1(VI) chain	COL6A1	16	16	21.9	108.34	1026	0	323.31	-0.995384	0.000302955	3	more for 1	1350300000	32	19765	27875
635	E7ERS3;Q86VM9	E7ERS3;Q86VM9	Zinc finger CCCH domain-containing protein 18	ZC3H18	1	1	2.9	108.94	977	0.0038421	6.4707	-0.992968	0.0440798	3	more for 1	13740000	1	170.76	241.23
1036	J3KTL2;Q07955;J3QQV5;J3KSW7;J3KSR8	J3KTL2;Q07955;J3QQV5;J3KSW7	Serine/arginine-rich splicing factor 1	SRSF1	6	6	24.1	28.329	253	0	72.866	-0.988671	0.00340484	3	more for 1	459690000	10	12226	17323
2297	Q58FF6	Q58FF6	Putative heat shock protein HSP 90-beta 4	HSP90AB4P	6	1	9.7	58.264	505	0	71.089	-0.968572	0.00412177	3	more for 1	271310000	4	2125.8	3054.3
1393	P05121	P05121	Plasminogen activator inhibitor 1	SERPINE1	1	1	2	45.059	402	0.0018939	7.2213	-0.959756	0.0210566	3	more for 1	52439000	1	2527.7	3654
975	H7BXF3;P62995;H7C2L4	H7BXF3;P62995;H7C2L4	Transformer-2 protein homolog beta	TRA2B	2	2	16.5	15.119	127	0	12.763	-0.959299	0.00830059	3	more for 1	26278000	3	3862.2	5584.9
876	G8JLD5;O00429;H0YI79;B4DPZ9;F8W1W3;F8VUJ9	G8JLD5;O00429	Dynamin-1-like protein	DNM1L	5	5	9.7	79.621	712	0	36.81	-0.935105	0.0245953	3	more for 1	53644000	5	3929.9	5778.9
1549	P17066;P48741	P17066;P48741	Heat shock 70 kDa protein 6;Putative heat shock 70 kDa protein 7	HSPA6;HSPA7	8	1	14	71.027	643	0.0020851	9.4368	-0.925727	0.000761853	3	more for 1	1662200000	5	2794.5	4136.1
572	D6RBL0;D6RD79;Q9HC07	D6RBL0;D6RD79;Q9HC07	Transmembrane protein 165	TMEM165	1	1	32.9	8.1112	76	0.0031892	6.5973	-0.916992	0.0275137	3	more for 1	46854000	1	140.49	209.2
2451	Q8N392	Q8N392	Rho GTPase-activating protein 18	ARHGAP18	5	5	9.7	74.976	663	0	32.162	-0.903715	0.0282616	3	more for 1	160360000	6	5630.8	8462.2
322	A0A2R8YGH5;H7C1E4;P61966;B8ZZZ1;H7BZG6;H0Y673;F6SFB5;A6NH01;Q96PC3;P56377	A0A2R8YGH5;H7C1E4;P61966;B8ZZZ1;H7BZG6;H0Y673;F6SFB5;A6NH01;Q96PC3;P56377	AP-1 complex subunit sigma-1A;AP-1 complex subunit sigma-3;AP-1 complex subunit sigma-2	AP1S1;AP1S3;AP1S2	2	2	9.6	18.602	157	0.0012777	10.906	-0.900854	0.0303609	3	more for 1	51971000	2	5030.6	7575.2
432	B7Z2R2;P14927;E5RHG9	B7Z2R2;P14927;E5RHG9	Cytochrome b-c1 complex subunit 7	UQCRB	3	3	19.3	18.737	161	0	80.079	-0.889906	0.0308738	3	more for 1	100060000	3	4602.6	6983.5
115	A0A087X2D0;P84103	A0A087X2D0;P84103	Serine/arginine-rich splicing factor 3	SRSF3	4	3	45.3	10.32	95	0	88.671	-0.886394	0.0086978	3	more for 1	271080000	5	7023.7	10683
924	H0YIB4;S4R3G0;Q13242	H0YIB4;S4R3G0;Q13242	Serine/arginine-rich splicing factor 9	SRSF9	1	1	9.2	12.614	109	0.0057471	6.2552	-0.885444	0.0317612	3	more for 1	101940000	2	2323.2	3535.9
2808	Q9NR31;Q5SQT8;X1WI22;D6RAA2;H0Y5E8	Q9NR31;Q5SQT8	GTP-binding protein SAR1a	SAR1A	6	4	41.4	22.367	198	0	61.208	-0.885136	0.00879404	3	more for 1	609600000	12	8606.6	13102
3047	Q9Y613;H3BVE7	Q9Y613	FH1/FH2 domain-containing protein 1	FHOD1	4	4	5	126.55	1164	0	26.379	-0.883614	0.00891171	3	more for 1	296090000	6	8785.2	13388
1491	P11279	P11279	Lysosome-associated membrane glycoprotein 1	LAMP1	3	3	8.4	44.882	417	0	27.253	-0.880317	0.0328076	3	more for 1	204390000	4	6795.8	10380
2594	Q96F86;H3BQP5;H3BU87;H3BQ37;H3BPW9	Q96F86;H3BQP5;H3BU87;H3BQ37;H3BPW9	Enhancer of mRNA-decapping protein 3	EDC3	2	2	6.1	56.077	508	0	14.433	-0.877618	0.0158607	3	more for 1	16090000	2	1126.4	1723.7
2431	Q86Y39;K7EQ77;K7EK78;K7EP35;K7EMT4	Q86Y39;K7EQ77;K7EK78;K7EP35;K7EMT4	NADH dehydrogenase [ubiquinone] 1 alpha subcomplex subunit 11	NDUFA11	2	2	22.7	14.852	141	0	12.004	-0.874369	0.0355821	3	more for 1	48316000	2	2132	3269.9
1404	P05556;C9JPK5;Q5T3E6;E9PLR6;E7EUI6;E7EQW5;E7ERX5;C9JJP8;Q5T3E5;E9PQJ2;H7C4N8;C9JNE0	P05556	Integrin beta-1	ITGB1	19	19	26.3	88.414	798	0	323.31	-0.872695	0.00147961	3	more for 1	2880200000	40	37671	57844
2912	Q9UFN0	Q9UFN0	Protein NipSnap homolog 3A	NIPSNAP3A	5	5	22.3	28.466	247	0	40.043	-0.870009	0.0350008	3	more for 1	122270000	6	5691.3	8755.3
1675	P30825;Q5JR49	P30825;Q5JR49	High affinity cationic amino acid transporter 1	SLC7A1	2	2	3.7	67.638	629	0	13.919	-0.868281	0.0170281	3	more for 1	17233000	2	1878.9	2893.9
1261	O75531	O75531	Barrier-to-autointegration factor;Barrier-to-autointegration factor, N-terminally processed	BANF1	1	1	27	10.058	89	0.0031983	6.6237	-0.8655	0.0104245	3	more for 1	396110000	4	2915.6	4499.3
1577	P20340;F5H3K7;F5GX61;Q9NRW1;C9JB90;C9J0I2;C9JU14;J3KR73;Q14964	P20340;F5H3K7;F5GX61;Q9NRW1	Ras-related protein Rab-6A;Ras-related protein Rab-6B	RAB6A;RAB6B	3	3	15.9	23.593	208	0	25.74	-0.860783	0.00170975	3	more for 1	862660000	5	5282.4	8178.4
2877	Q9NZQ7	Q9NZQ7	Programmed cell death 1 ligand 1	CD274	1	1	4.5	33.275	290	0.0019387	7.5788	-0.848639	0.0197324	3	more for 1	15927000	1	979.17	1528.8
2411	Q7Z7L7	Q7Z7L7	Protein zer-1 homolog	ZER1	1	1	2.1	88.169	766	0.0067024	6.1856	-0.846429	0.020059	3	more for 1	20479000	1	1865.3	2916.8
2967	Q9UQ35;I3L1I8;I3L182;I3L4D8;I3L1C0;A0A087X1W1	Q9UQ35	Serine/arginine repetitive matrix protein 2	SRRM2	5	5	2.7	299.61	2752	0	30.859	-0.846292	0.0405269	3	more for 1	144920000	5	3820.6	5974.9
1833	P50281;F8W1B7	P50281;F8W1B7	Matrix metalloproteinase-14	MMP14	2	2	4.1	65.893	582	0	11.856	-0.845835	0.0420456	3	more for 1	75181000	2	1556.1	2434.3
1886	P53999;D6RC37;D6R970	P53999	Activated RNA polymerase II transcriptional coactivator p15	SUB1	5	5	33.9	14.395	127	0	33.722	-0.829611	0.0141106	3	more for 1	326040000	10	4895.1	7744.3
2477	Q8NEU8;F8VS86;F8VWV2;H0YH86;F8VXB0	Q8NEU8;F8VS86	DCC-interacting protein 13-beta	APPL2	3	3	7.8	74.493	664	0	21.335	-0.826836	0.0231668	3	more for 1	19214000	4	1785	2829.4
1932	P61026	P61026	Ras-related protein Rab-10	RAB10	9	7	43.5	22.541	200	0	93.17	-0.821476	0.0150912	3	more for 1	384380000	11	13863	22056
756	F5GXX5;P61803;F5H895;A0A0B4J239	F5GXX5;P61803;F5H895;A0A0B4J239	Dolichyl-diphosphooligosaccharide--protein glycosyltransferase subunit DAD1	DAD1	3	3	35.3	9.5541	85	0	42.69	-0.812078	0.0497901	3	more for 1	129420000	2	4012	6424.8
163	A0A0A0MTH3;Q13418;E9PQ52;A0A087WW45	A0A0A0MTH3;Q13418	Integrin-linked protein kinase	ILK	9	9	19.9	54.611	483	0	60.073	-0.809264	0.0166759	3	more for 1	494770000	13	15523	24907
273	A0A1W2PRF6;A0A1W2PPX5;A0A1W2PQR6;A0A1W2PQB7;A0A1W2PS43;A0A1W2PRS1;Q14108	A0A1W2PRF6;A0A1W2PPX5;A0A1W2PQR6;A0A1W2PQB7;A0A1W2PS43;A0A1W2PRS1;Q14108	Lysosome membrane protein 2	SCARB2	1	1	3.1	36.288	320	0	43.18	-0.802644	0.0275738	3	more for 1	22690000	1	2058.5	3318.1
1600	P22413;E9PE72	P22413	Ectonucleotide pyrophosphatase/phosphodiesterase family member 1;Alkaline phosphodiesterase I;Nucleotide pyrophosphatase	ENPP1	10	10	17.3	104.92	925	0	108.45	-0.792661	0.0190637	3	more for 1	368580000	24	14558	23629
758	F5GYE8;Q8N8E3	F5GYE8;Q8N8E3	Centrosomal protein of 112 kDa	CEP112	1	1	1.4	107.68	913	1	-2	-0.791996	0.029732	3	more for 1	36364000	1	1101.4	1788.5
805	F8VQD4;Q8TAD7	F8VQD4;Q8TAD7	Overexpressed in colon carcinoma 1 protein	C12orf75;OCC1	1	1	14.6	9.3362	89	0.0028996	6.7957	-0.786654	0.0308685	3	more for 1	33908000	1	922.1	1502.9
1587	P21589;Q96B60;H0Y7R7	P21589;Q96B60	5-nucleotidase	NT5E	10	10	29.4	63.367	574	0	173.56	-0.751075	0.0263976	3	more for 1	533340000	18	9759	16303
2228	Q15363;F5GX39;E7EQ72	Q15363;F5GX39;E7EQ72	Transmembrane emp24 domain-containing protein 2	TMED2	2	2	11.9	22.761	201	0	34.755	-0.750683	0.0264769	3	more for 1	338990000	7	5029.4	8404.2
836	F8W914;Q9NQC3;H7C106;A0A0U1RQR6	F8W914;Q9NQC3;H7C106	Reticulon;Reticulon-4	RTN4	5	5	18.8	37.144	345	0	189.6	-0.74898	0.00612685	3	more for 1	882250000	17	15764	26373
1177	O15460;C9JCP0;C9JX45;A8MXE0;E7ERI1;E7ENX0;E7EPI9;C9JN43;C9JIG4	O15460	Prolyl 4-hydroxylase subunit alpha-2	P4HA2	9	9	22.4	60.901	535	0	68.28	-0.744283	0.0278024	3	more for 1	508290000	13	11830	19856
2344	Q5TEC6	Q5TEC6	Histone H3	HIST2H3PS2	7	2	32.4	15.43	136	0	12.413	-0.739253	0.00679968	3	more for 1	2071300000	2	4775.2	8042.9
1418	P07384;E9PIA9;E9PLX0;E9PJJ3;E9PLC9;E9PMC6;E9PJA6;E9PSA6;E9PL37;E9PQB3;E9PRM1	P07384	Calpain-1 catalytic subunit	CAPN1	7	7	10.6	81.889	714	0	50.673	-0.72949	0.0310865	3	more for 1	268120000	9	12404	21034
2144	Q13595	Q13595	Transformer-2 protein homolog alpha	TRA2A	1	1	3.2	32.688	282	0.0016856	10.239	-0.725695	0.0467021	3	more for 1	26592000	1	2343.3	3984.1
1676	P30837;A0A0U1RQK9;H0Y2X5;H0YMG7;P00352;P47895;P05091;O94788	P30837	Aldehyde dehydrogenase X, mitochondrial	ALDH1B1	9	9	24.8	57.206	517	0	83.461	-0.677043	0.0455418	3	more for 1	264130000	11	10999	19342
2042	Q00325;F8VVM2;F8VZL5;F8VWR4;F8VWQ0	Q00325;F8VVM2	Phosphate carrier protein, mitochondrial	SLC25A3	7	7	15.5	40.094	362	0	77.99	-0.675218	0.013141	3	more for 1	1338900000	13	9858.3	17358
2682	Q9BSJ8;F8VZB1	Q9BSJ8	Extended synaptotagmin-1	ESYT1	18	18	22.9	122.85	1104	0	153.19	-0.668919	0.0482232	3	more for 1	522840000	23	14360	25395
511	C9JFR7;P99999;CON__P62894	C9JFR7;P99999	Cytochrome c	CYCS	7	7	58.4	11.333	101	0	131.08	-0.661507	0.0150402	3	more for 1	2523700000	17	6432.4	11434
1562	P18206;A0A096LPE1	P18206	Vinculin	VCL	33	33	35.5	123.8	1134	0	323.31	-0.647191	0.017277	3	more for 1	2513500000	57	46788	83998
2056	Q01995;H0YCU9;E9PJ32	Q01995;H0YCU9;E9PJ32	Transgelin	TAGLN	18	18	80.6	22.611	201	0	217.7	-0.639074	0.0186709	3	more for 1	13995000000	66	67314	121530
1507	P13073;Q86WV2;H3BN72;H3BNV9;H3BNI5;H3BPG0	P13073;Q86WV2;H3BN72;H3BNV9	Cytochrome c oxidase subunit 4 isoform 1, mitochondrial	COX4I1	3	3	19.5	19.576	169	0	19.719	-0.637842	0.0188907	3	more for 1	728330000	5	4574.2	8265.4
2401	Q7Z406;M0QY43	Q7Z406;M0QY43	Myosin-14	MYH14	7	2	3.2	227.87	1995	0	23.646	-0.611566	0.0241516	3	more for 1	906420000	8	4398.5	8094
1444	P08670;B0YJC4;B0YJC5;A0A1B0GTT5;A0A1B0GVG8;H7C5W5;P41219;U3KPR1;B4DIR1;K7ELP4;F8W835;K7EJU1;K7EKH9;A0A1X7SCE1;K7EMP8;CON__H-INV:HIT000292931;A0A1X7SBR3;CON__Q61726;A0A087X106;CON__O43790;CON__Q6NT21;CON__P78385;CON__Q14533;A0A1W2PR46;CON__P78386;CON__Q8N1N4-2;CON__Q7RTT2;E7EMV2;E7ESP9;P14136;O43790;P78385;Q16352;Q14533;P78386;Q8N1N4;P07196;P07197;P12036	P08670;B0YJC4	Vimentin	VIM	40	34	81.1	53.651	466	0	323.31	-0.597556	0.0274447	3	more for 1	138480000000	285	205330	381530
1592	P21980;A2A2A0;A2A299	P21980	Protein-glutamine gamma-glutamyltransferase 2	TGM2	10	10	18	77.328	687	0	100.14	-0.586674	0.0302629	3	more for 1	782920000	21	12762	23893
1475	P10606	P10606	Cytochrome c oxidase subunit 5B, mitochondrial	COX5B	4	4	24	13.696	129	0	45.698	-0.584929	0.0307373	3	more for 1	1583000000	9	6076.4	11390
1343	P00387;B1AHF3	P00387;B1AHF3	NADH-cytochrome b5 reductase 3;NADH-cytochrome b5 reductase 3 membrane-bound form;NADH-cytochrome b5 reductase 3 soluble form	CYB5R3	10	10	40.5	34.234	301	0	145.35	-0.543827	0.0439018	3	more for 1	1129300000	20	16633	32079
1225	O60664;K7ERZ3;K7EL96;K7ER39	O60664;K7ERZ3;K7EL96	Perilipin-3	PLIN3	15	15	43.3	47.074	434	0	261.08	-0.541963	0.0445974	3	more for 1	897670000	22	20357	39312
2195	Q14847;C9J9W2;F6S2S5;K7ESD6;J3KSN1	Q14847;C9J9W2	LIM and SH3 domain protein 1	LASP1	10	10	40.2	29.717	261	0	90.354	0.633663	0.04908	3	more for 13	2214400000	20	8864.7	38670
1638	P27695;G3V3M6;G3V5Q1;G3V3C7;A0A0C4DGK8;G3V5M0;G3V359;G3V5D9;H7C4A8;G3V3Y6	P27695;G3V3M6;G3V5Q1;G3V3C7;A0A0C4DGK8;G3V5M0;G3V359	DNA-(apurinic or apyrimidinic site) lyase;DNA-(apurinic or apyrimidinic site) lyase, mitochondrial	APEX1	9	9	48.4	35.554	318	0	191.99	0.642209	0.0459823	3	more for 13	1128500000	28	6980.6	30632
1609	P23526	P23526	Adenosylhomocysteinase	AHCY	15	15	39.6	47.716	432	0	127.99	0.648242	0.0438961	3	more for 13	1913500000	32	14810	65261
2285	Q32Q12;J3KPD9;P22392;E7ERL0;F6XY72	Q32Q12;J3KPD9;P22392;E7ERL0	Nucleoside diphosphate kinase;Nucleoside diphosphate kinase B	NME1-NME2;NME2;NME1	12	2	57.5	32.642	292	0	147.9	0.650345	0.0431879	3	more for 13	11097000000	44	20035	88414
2013	P63313	P63313	Thymosin beta-10	TMSB10	4	2	65.9	5.0256	44	0	45.312	0.658477	0.0405395	3	more for 13	4291300000	10	9045.9	40145
1604	P23284	P23284	Peptidyl-prolyl cis-trans isomerase B	PPIB	12	12	50.5	23.742	216	0	323.31	0.662703	0.0392184	3	more for 13	5531800000	39	20231	90047
1399	P05387;H0YDD8	P05387	60S acidic ribosomal protein P2	RPLP2	9	8	92.2	11.665	115	0	321.4	0.671474	0.0365929	3	more for 13	6707400000	37	8845.3	39610
2224	Q15181;Q5SQT6	Q15181	Inorganic pyrophosphatase	PPA1	14	14	56.4	32.66	289	0	283.05	0.691224	0.0312243	3	more for 13	2719400000	33	16039	72814
1449	P09211;A8MX94;A0A087X2E9;A0A2R8Y5E5;A0A087X243	P09211;A8MX94	Glutathione S-transferase P	GSTP1	11	11	69	23.356	210	0	323.31	0.694726	0.0303467	3	more for 13	5211200000	33	8775.3	39935
1074	K7EM18;P41567;O60739;K7EQP2	K7EM18;P41567;O60739	Eukaryotic translation initiation factor 1;Eukaryotic translation initiation factor 1b	EIF1;EIF1B	5	5	56.2	13.607	121	0	100.02	0.723052	0.0239944	3	more for 13	852470000	15	4551.1	21122
604	E5RIW3;E5RJD8;E5RHG6;O75347;E5RIX8	E5RIW3;E5RJD8;E5RHG6;O75347;E5RIX8	Tubulin-specific chaperone A	TBCA	8	8	61.9	10.08	84	0	102.02	0.724274	0.0237484	3	more for 13	2947400000	21	8259.4	38365
1791	P47914	P47914	60S ribosomal protein L29	RPL29	3	3	18.9	17.752	159	0	112.9	0.725303	0.023543	3	more for 13	963610000	8	5721.2	26594
1452	P09429;Q5T7C4;B2RPK0	P09429;Q5T7C4;B2RPK0	High mobility group protein B1;Putative high mobility group protein B1-like 1	HMGB1;HMGB1P1	15	12	51.2	24.893	215	0	158.77	0.737649	0.0211966	3	more for 13	6604400000	37	19100	89546
1641	P28066	P28066	Proteasome subunit alpha type-5	PSMA5	10	10	57.7	26.411	241	0	278.33	0.744902	0.0199153	3	more for 13	1094000000	28	10125	47708
2014	P67775;P62714;H0YC23;E5RI56;E7ESG8;E5RHC1;H0YBN9;E5RFI3;E5RHP4	P67775;P62714	Serine/threonine-protein phosphatase 2A catalytic subunit alpha isoform;Serine/threonine-protein phosphatase 2A catalytic subunit beta isoform	PPP2CA;PPP2CB	8	7	41.4	35.594	309	0	63.08	0.765208	0.0166809	3	more for 13	1025900000	17	4030.6	19261
2303	Q5HYB6;Q5VU61;A0A087WWU8;D6R904;D6RFM2	Q5HYB6;Q5VU61;A0A087WWU8	Epididymis luminal protein 189	DKFZp686J1372;TPM3	19	4	59.9	27.175	232	0	183.04	0.765582	0.0166261	3	more for 13	6648200000	42	17508	83687
1620	P25398	P25398	40S ribosomal protein S12	RPS12	8	8	71.2	14.515	132	0	323.31	0.770919	0.0158587	3	more for 13	5715800000	38	15982	76676
1007	I3L397;I3L504;P63241;Q6IS14	I3L397;I3L504;P63241;Q6IS14	Eukaryotic translation initiation factor 5A;Eukaryotic translation initiation factor 5A-1;Eukaryotic translation initiation factor 5A-1-like	EIF5A;EIF5AL1	10	4	56.2	16.019	146	0	237.09	0.77487	0.0153111	3	more for 13	5500100000	31	7788.1	37467
2300	Q5EBL8	Q5EBL8	PDZ domain-containing protein 11	PDZD11	1	1	11.4	16.131	140	0.0018797	7.1384	0.781875	0.0440837	3	more for 13	232120000	1	554.65	2681.3
1414	P07108;B8ZWD1;A0A0A0MTI5	P07108;B8ZWD1;A0A0A0MTI5	Acyl-CoA-binding protein	DBI	4	3	60.9	10.044	87	0	65.258	0.786273	0.0138224	3	more for 13	2319700000	20	7979	38690
1474	P10599	P10599	Thioredoxin	TXN	6	6	65.7	11.737	105	0	74.208	0.794225	0.0128614	3	more for 13	2929700000	20	4685.2	22844
1383	P04406;E7EUT5;O14556	P04406;E7EUT5	Glyceraldehyde-3-phosphate dehydrogenase	GAPDH	17	17	60	36.053	335	0	323.31	0.794994	0.0127717	3	more for 13	43423000000	163	40124	195740
2271	Q16658;C9JFC0;A0A0A0MSB2;C9JPH9	Q16658	Fascin	FSCN1	18	17	50.5	54.529	493	0	253.09	0.798015	0.0124246	3	more for 13	2586200000	35	15198	74297
2785	Q9HC38;I3L3Q4;F6TLX2;I3NI27;I3NI24;I3L2C2;I3L1F4;I3L277;I3L1I0	Q9HC38;I3L3Q4;F6TLX2	Glyoxalase domain-containing protein 4	GLOD4	5	5	16.3	34.793	313	0	33.063	0.802681	0.0497483	3	more for 13	141910000	5	1583.3	7765.2
1795	P48147	P48147	Prolyl endopeptidase	PREP	11	11	24.2	80.699	710	0	182.13	0.802774	0.0387644	3	more for 13	254610000	20	5249.8	25749
1336	O95864;E5RGD8;E5RGZ5	O95864	Fatty acid desaturase 2	FADS2	5	5	12.2	52.259	444	0	42.231	0.804317	0.0493047	3	more for 13	136700000	7	3155.8	15495
1522	P14324;A0A087X1D8;A0A087WVN4;A0A087WTP2;A0A087X090	P14324;A0A087X1D8;A0A087WVN4	Farnesyl pyrophosphate synthase	FDPS	5	4	11.2	48.275	419	0	72.428	0.804995	0.0491219	3	more for 13	124220000	5	2052.8	10084
731	E9PQY2;Q9NQP4	E9PQY2;Q9NQP4	Prefoldin subunit 4	PFDN4	4	4	28.7	15.598	136	0	65.65	0.806971	0.0485927	3	more for 13	180860000	8	2018.4	9928.6
2983	Q9Y2D5;C9JVY5	Q9Y2D5;C9JVY5	A-kinase anchor protein 2	AKAP2	11	11	15.6	94.659	859	0	118.96	0.818797	0.035065	3	more for 13	407950000	15	6523.8	32355
2003	P63000;B1AH77;B1AH80;P15153;B1AH78;P60763;J3KSC4;J3QLK0	P63000;B1AH77;B1AH80;P15153	Ras-related C3 botulinum toxin substrate 1;Ras-related C3 botulinum toxin substrate 2	RAC1;RAC2	8	8	35.4	21.45	192	0	51.726	0.818993	0.0102361	3	more for 13	986800000	11	7589.6	37646
1742	Q5QNY5;P40855;E9PS71;B7Z8B3;H0YJ60;H0YDY4;G3V3G9	Q5QNY5;P40855;E9PS71;B7Z8B3;H0YJ60	Peroxisomal biogenesis factor 19	PEX19	4	4	22.6	26.137	235	0	30.53	0.852721	0.0376096	3	more for 13	116120000	6	2179.6	11067
494	C9J8T6;Q14061;H7C4E5	C9J8T6;Q14061;H7C4E5	Cytochrome c oxidase copper chaperone	COX17	2	2	29.6	10.853	98	0	26.868	0.854869	0.0278245	3	more for 13	360840000	5	1540.5	7833.6
1813	P49327;A0A0U1RQF0;A0A0U1RRG3;A0A1B0GTR5;J3KTF0	P49327;A0A0U1RQF0	Fatty acid synthase;[Acyl-carrier-protein] S-acetyltransferase;[Acyl-carrier-protein] S-malonyltransferase;3-oxoacyl-[acyl-carrier-protein] synthase;3-oxoacyl-[acyl-carrier-protein] reductase;3-hydroxyacyl-[acyl-carrier-protein] dehydratase;Enoyl-[acyl-carrier-protein] reductase;Oleoyl-[acyl-carrier-protein] hydrolase	FASN	42	42	24.1	273.42	2511	0	323.31	0.857821	0.00707224	3	more for 13	2335400000	67	19892	101360
740	E9PSI1;H0YI89;E9PQI5;E9PJC4;E9PQ80;E9PQY7;E9PS99;E9PL78;E9PJM1;E9PMQ9;Q9BY43;O15321	E9PSI1;H0YI89;E9PQI5;E9PJC4;E9PQ80;E9PQY7;E9PS99;E9PL78;E9PJM1;E9PMQ9;Q9BY43;O15321	Charged multivesicular body protein 4a;Transmembrane 9 superfamily member 1	CHMP4A;TM9SF1	2	2	4.3	92.386	815	0	13.579	0.860734	0.0359216	3	more for 13	120550000	2	477.24	2436.7
1551	P17174	P17174	Aspartate aminotransferase, cytoplasmic	GOT1	8	8	25.2	46.247	413	0	55.83	0.867337	0.0256413	3	more for 13	412470000	12	3868.8	19844
614	E7ERH2;F8W8N3;E5RJR5;P63208;E5RGM3	E7ERH2;F8W8N3;E5RJR5;P63208;E5RGM3	S-phase kinase-associated protein 1	SKP1	6	6	31.7	16.034	142	0	74.219	0.870104	0.00627258	3	more for 13	801890000	11	5151.5	26474
1463	P09936;D6RE83;D6R956;D6R974;D6RF53	P09936;D6RE83;D6R956;D6R974	Ubiquitin carboxyl-terminal hydrolase isozyme L1;Ubiquitin carboxyl-terminal hydrolase	UCHL1	7	7	37.7	24.824	223	0	150.98	0.8738	0.00604845	3	more for 13	2133500000	24	8383.3	43193
782	F5H5D3;Q9BQE3;A0A1W2PQM2;F8VVB9;F8VRZ4;F8VS66;F8VWV9;F8VX09;C9K0S6;F8VRK0;F8VXZ7;F8W0F6;Q9H853	F5H5D3;Q9BQE3;A0A1W2PQM2	Tubulin alpha-1C chain	TUBA1C	22	2	53.4	57.73	519	0	16.146	0.880419	0.0235115	3	more for 13	267130000	7	688.22	3562.2
200	A0A0C4DGL8;J3QR68;H0Y300;P00738;A0A087WU08;J3QLC9;P00739;J3KTC3;A0A0A0MRD9;H3BS21	A0A0C4DGL8;J3QR68;H0Y300;P00738;A0A087WU08;J3QLC9;P00739	Haptoglobin;Haptoglobin alpha chain;Haptoglobin beta chain;Haptoglobin-related protein	HP;HPR	6	6	20.5	38.451	347	0	99.592	0.884172	0.0313505	3	more for 13	173250000	8	4811.5	24969
2526	Q8WXX5	Q8WXX5	DnaJ homolog subfamily C member 9	DNAJC9	2	2	6.9	29.909	260	0	21.788	0.910474	0.0490613	3	more for 13	73210000	3	1689.6	8929.4
685	E9PGT1;Q15631;H7C1D4	E9PGT1;Q15631;H7C1D4	Translin	TSN	4	4	24.2	25.572	223	0	45.642	0.910968	0.0267444	3	more for 13	221920000	7	4124.1	21803
1914	P56537;B7ZBH1;F8WD20;A0A0B4J1Y7;A0A0U1RQV5;F8WDS6	P56537	Eukaryotic translation initiation factor 6	EIF6	8	8	54.3	26.599	245	0	255.96	0.911231	0.00415306	3	more for 13	1033400000	16	3241.3	17139
1477	P10620;F5H7F6;F5H6X2;F5GX73;F5H613;F5H760	P10620;F5H7F6;F5H6X2	Microsomal glutathione S-transferase 1	MGST1	4	4	27.1	17.598	155	0	62.723	0.926125	0.0172295	3	more for 13	235880000	5	1855.7	9914.2
750	F5H5V4;F5GX23;J3KN29;O00233;F5H169;F5H7X1	F5H5V4;F5GX23;J3KN29;O00233;F5H169	26S proteasome non-ATPase regulatory subunit 9	PSMD9	4	4	30.1	16.913	153	0	50.632	0.927258	0.02424	3	more for 13	183990000	6	2253.7	12050
536	C9JVE2;Q96GG9	C9JVE2;Q96GG9	DCN1-like protein;DCN1-like protein 1	DCUN1D1	2	2	5.7	28.305	244	0	11.843	0.933658	0.0435745	3	more for 13	41548000	2	2802.7	15052
1019	V9GYN7;J3KPS0;Q9NXW2	V9GYN7;J3KPS0;Q9NXW2	DnaJ homolog subfamily B member 12	DNAJB12	1	1	3.3	31.12	276	0.002939	6.9152	0.938748	0.0225983	3	more for 13	121270000	2	1554.5	8378
1527	P14854	P14854	Cytochrome c oxidase subunit 6B1	COX6B1	2	2	20.9	10.192	86	0	17.586	0.940144	0.0421359	3	more for 13	41411000	1	279.05	1505.4
1740	P40261	P40261	Nicotinamide N-methyltransferase	NNMT	8	8	31.4	29.574	264	0	109.82	0.940514	0.00306565	3	more for 13	910990000	15	5724.3	30889
1767	P43897;C9JG32;C9JT21;F8VPA7;F8VS27	P43897;C9JG32;C9JT21;F8VPA7;F8VS27	Elongation factor Ts, mitochondrial;Elongation factor Ts	TSFM	2	2	6.5	35.39	325	0.00086059	11.275	0.945885	0.0408961	3	more for 13	46138000	2	324.21	1756
374	B1AJY5;B1AJY7;O75832	B1AJY5;B1AJY7;O75832	26S proteasome non-ATPase regulatory subunit 10	PSMD10	1	1	11.9	20.217	185	0.002	7.9466	0.96469	0.0370493	3	more for 13	52820000	3	334.39	1834.9
229	A0A0J9YWL0;Q9Y4K1;Q96QW7	A0A0J9YWL0;Q9Y4K1	Absent in melanoma 1 protein	AIM1	5	5	2.7	231.71	2131	0	34.966	0.985822	0.0168397	3	more for 13	128480000	6	3215	17902
1575	P20290;H0Y9Y1;D6RDG3	P20290	Transcription factor BTF3	BTF3	5	4	49.5	22.168	206	0	128.14	0.993153	0.00173944	3	more for 13	1033100000	18	3629.5	20313
251	A0A1B0GTG2;A0A1B0GW77;P49419;A0A1B0GTY9;A0A1B0GTJ4;A0A1B0GUA1;A0A1B0GW82;A0A1B0GV49;F8VVF2;A0A0J9YWF7;F8WDY6;H0YHM6;A0A1B0GUY0;A0A0J9YWK1;A0A0J9YWM6;A0A1B0GW65;F8WD33;A0A1B0GVU0	A0A1B0GTG2;A0A1B0GW77;P49419;A0A1B0GTY9;A0A1B0GTJ4;A0A1B0GUA1;A0A1B0GW82;A0A1B0GV49	Alpha-aminoadipic semialdehyde dehydrogenase	ALDH7A1	9	9	20	58.139	536	0	68.178	1.02851	0.00821013	3	more for 13	374340000	13	5667	32503
2331	Q5T5C0;Q3B794;C9JPK3;C9K0E4;C9JCY1;C9JQS3;E9PFI2;Q9Y2K9	Q5T5C0;Q3B794;C9JPK3;C9K0E4;C9JCY1;C9JQS3;E9PFI2;Q9Y2K9	Syntaxin-binding protein 5;Syntaxin-binding protein 5-like	STXBP5;STXBP5L	2	2	2	127.57	1151	0	11.872	1.03061	0.0259022	3	more for 13	56216000	2	1300.8	7471.6
400	B4DK69;P52895;S4R3P0	B4DK69;P52895;S4R3P0	Aldo-keto reductase family 1 member C2	AKR1C2	4	1	19.9	33.834	297	0	25.102	1.03074	0.0125898	3	more for 13	124330000	6	1610	9248.4
2812	Q9NRN7;E9PLW6;E9PNF3	Q9NRN7;E9PLW6;E9PNF3	L-aminoadipate-semialdehyde dehydrogenase-phosphopantetheinyl transferase	AASDHPPT	4	4	12.9	35.776	309	0	25.373	1.04333	0.0115831	3	more for 13	104650000	4	1742.8	10099
2583	Q96C90;F5GXC4;F5H2U0;B5MC51	Q96C90	Protein phosphatase 1 regulatory subunit 14B	PPP1R14B	3	3	30.6	15.911	147	0	18.269	1.06185	0.0102321	3	more for 13	120050000	4	554.76	3256.2
891	H0Y5I5;Q8N1G0	H0Y5I5;Q8N1G0	Zinc finger protein 687	ZNF687	2	2	2.5	75.56	706	0.0008658	11.522	1.08817	0.01867	3	more for 13	60440000	2	1502.3	8980.2
2908	Q9UDY4;C9JUL4;M0R1D6;M0QZD0;M0QYT3;M0QXK0	Q9UDY4	DnaJ homolog subfamily B member 4	DNAJB4	8	7	28.5	37.806	337	0	58.818	1.09321	0.00497596	3	more for 13	344370000	14	6305	37821
2157	Q13907;C9JD53;C9JKM8	Q13907	Isopentenyl-diphosphate Delta-isomerase 1	IDI1	6	6	25.1	26.319	227	0	57.826	1.10105	0.00782498	3	more for 13	140920000	7	2986.6	18013
1479	P10768;X6RA14;U3KQT1;H7BZT7	P10768;X6RA14;U3KQT1;H7BZT7	S-formylglutathione hydrolase	ESD	7	7	29.4	31.462	282	0	47.373	1.14031	0.000308871	3	more for 13	1147200000	15	4572.4	28338
1191	O43324;D6RBD7;C9J1V9;H0YAL7;H0YAH9	O43324;D6RBD7;C9J1V9;H0YAL7	Eukaryotic translation elongation factor 1 epsilon-1	EEF1E1;EEF1E1-BLOC1S5	4	3	32.2	19.81	174	0	23.61	1.14454	0.0488393	3	more for 13	27752000	4	1266.2	7870.5
1903	P55735;A8MXL6	P55735;A8MXL6	Protein SEC13 homolog	SEC13	8	8	33.2	35.54	322	0	102.49	1.14801	0.0031924	3	more for 13	535720000	13	6967.3	43412
14	A0A024RBT2;Q9NR28	A0A024RBT2;Q9NR28	Diablo homolog, mitochondrial	DIABLO	2	2	10.8	18.919	166	0	24.776	1.17325	0.0112151	3	more for 13	77501000	4	1813.5	11499
2438	Q8IVM0	Q8IVM0	Coiled-coil domain-containing protein 50	CCDC50	4	4	21.6	35.822	306	0	31.762	1.17789	0.0426814	3	more for 13	25540000	7	1503.1	9561.5
2707	Q9BWD1	Q9BWD1	Acetyl-CoA acetyltransferase, cytosolic	ACAT2	5	4	17.4	41.35	397	0	251.34	1.18186	0.0024051	3	more for 13	311920000	12	1988.8	12686
2593	Q96F63	Q96F63	Coiled-coil domain-containing protein 97	CCDC97	1	1	5.2	38.946	343	0.0092562	6.0771	1.19853	0.0460503	3	more for 13	7005900	1	201.88	1302.7
840	F8WBH5;Q14997	F8WBH5;Q14997	Proteasome activator complex subunit 4	PSME4	1	1	2.3	65.659	571	0.0026042	7.0271	1.21245	0.0434911	3	more for 13	5732600	1	268.84	1751.6
1370	P02790;Q9BS19	P02790	Hemopexin	HPX	3	3	11.5	51.676	462	0	19.608	1.23086	0.0030472	3	more for 13	95860000	4	612.25	4040.3
1852	P51397;B4DQ75	P51397;B4DQ75	Death-associated protein 1	DAP	2	2	23.5	11.164	102	0	15.578	1.23935	0.00285645	3	more for 13	122950000	2	1782	11829
509	C9JEZ4;Q9UKI2	C9JEZ4;Q9UKI2	Cdc42 effector protein 3	CDC42EP3	1	1	6.5	23.507	215	0.0020747	9.1311	1.2413	0.0385672	3	more for 13	6022600	1	249.27	1656.9
1197	O43504;R4GMU8;E9PLX3;A0A0C4DGV4	O43504;R4GMU8;E9PLX3;A0A0C4DGV4	Ragulator complex protein LAMTOR5	LAMTOR5	2	1	26.4	9.6138	91	0	12.212	1.25493	0.00253449	3	more for 13	128950000	3	277.7	1863.4
10	K7EN05;K7EPC8;A0A024R7E8;K7EQ44;K7EMV4;P60002	K7EN05;K7EPC8;A0A024R7E8;K7EQ44;K7EMV4;P60002	Transcription elongation factor 1 homolog	ELOF1	1	1	23.7	8.6531	76	0.0020048	8.0014	1.25645	0.00661338	3	more for 13	42082000	1	148.68	998.71
1517	P13929	P13929	Beta-enolase	ENO3	4	1	19.4	46.986	434	0.0095552	6.0589	1.25883	0.0358133	3	more for 13	7523800	1	71.045	478.01
2474	Q8NE71;H0YGW7;A0A0G2JIC2	Q8NE71;H0YGW7;A0A0G2JIC2	ATP-binding cassette sub-family F member 1	ABCF1	6	4	8.5	95.925	845	0	108.95	1.2603	0.00644891	3	more for 13	65097000	7	1156.1	7786.5
2587	Q96D15;M0QZH0;M0QYB8	Q96D15;M0QZH0;M0QYB8	Reticulocalbin-3	RCN3	8	8	33.8	37.493	328	0	274.93	1.26197	6.2932e-05	3	more for 13	2512500000	31	8040.1	54214
340	A6NGJ0;P51808	A6NGJ0;P51808	Dynein light chain Tctex-type 3	DYNLT3	1	1	11.2	16.979	152	0	12.732	1.26305	0.00633397	3	more for 13	63055000	2	491.54	3316.9
1670	P30414	P30414	NK-tumor recognition protein;Putative peptidyl-prolyl cis-trans isomerase	NKTR	1	1	0.5	165.67	1462	0.0079814	6.1266	1.28185	0.00205536	3	more for 13	196680000	1	606.67	4147.5
2625	Q96NT1	Q96NT1	Nucleosome assembly protein 1-like 5	NAP1L5	1	1	7.1	19.593	182	0.0028808	6.7308	1.28206	0.0324239	3	more for 13	2235000	1	123.37	843.54
2853	Q9NX76	Q9NX76	CKLF-like MARVEL transmembrane domain-containing protein 6	CMTM6	1	1	5.5	20.419	183	0.0008547	11.09	1.29274	0.0262477	3	more for 13	25926000	2	434.2	2990.9
495	C9J8U1;F8WAN1;Q69YQ0	C9J8U1;F8WAN1;Q69YQ0	Cytospin-A	SPECC1L;SPECC1L-ADORA2A	3	3	5.1	88.181	788	0	27.31	1.29557	0.0259235	3	more for 13	18236000	3	155.77	1075.1
2385	Q6ZS10	Q6ZS10	C-type lectin domain family 17, member A	CLEC17A	1	1	2.9	42.935	378	0.0063758	6.1899	1.29753	0.0257019	3	more for 13	21357000	1	629.63	4351.5
807	F8VQR7;Q16527;F8VW96	F8VQR7;Q16527;F8VW96	Cysteine and glycine-rich protein 2	CSRP2	4	4	26.2	20.677	187	0	38.932	1.29922	0.00179187	3	more for 13	104640000	5	1441.6	9974.9
2057	Q02252	Q02252	Methylmalonate-semialdehyde dehydrogenase [acylating], mitochondrial	ALDH6A1	1	1	6	57.839	535	0.0019433	7.6028	1.3027	0.0296458	3	more for 13	9276600	1	66.316	459.97
1142	O00762;A0A0A0MSE8	O00762;A0A0A0MSE8	Ubiquitin-conjugating enzyme E2 C	UBE2C	2	2	16.8	19.652	179	0	12.037	1.3071	0.0047257	3	more for 13	55317000	3	429.01	2984.7
1134	O00499	O00499	Myc box-dependent-interacting protein 1	BIN1	3	3	8.6	64.699	593	0	21.513	1.30857	0.00467893	3	more for 13	57827000	5	699.87	4874.1
67	A0A2U3TZN1;A0A087WWU9;P09132;D6RBG4;A0A2R8Y4M3;A0A087WYR0	A0A2U3TZN1;A0A087WWU9;P09132;D6RBG4;A0A2R8Y4M3;A0A087WYR0	Signal recognition particle 19 kDa protein	SRP19	2	2	36.6	11.509	101	0	69.13	1.30966	0.0243623	3	more for 13	17832000	2	697	4857.8
669	E9PDU6	E9PDU6	Calponin	CNN3	7	1	51.4	20.208	185	0	28.907	1.31336	0.0239668	3	more for 13	35120000	1	859.67	6006.9
2134	Q13451	Q13451	Peptidyl-prolyl cis-trans isomerase FKBP5;Peptidyl-prolyl cis-trans isomerase FKBP5, N-terminally processed	FKBP5	9	9	27.8	51.212	457	0	76.119	1.31485	0.000738859	3	more for 13	415880000	15	3162.7	22122
540	C9JZL3;O15294	C9JZL3;O15294	UDP-N-acetylglucosamine--peptide N-acetylglucosaminyltransferase 110 kDa subunit	OGT	1	1	8.3	17.563	156	0.0082891	6.1084	1.3156	0.0280167	3	more for 13	7100900	1	84.782	593.33
724	E9PNM1;P37268;A0A1W2PQ47;E9PJG4;E9PQ90;E9PNJ2;E9PSH1;E9PS69	E9PNM1;P37268;A0A1W2PQ47	Squalene synthase	FDFT1	7	7	20.2	47.285	410	0	75.195	1.31812	0.00154076	3	more for 13	148690000	10	3673.6	25754
1713	P35754	P35754	Glutaredoxin-1	GLRX	2	2	27.4	11.776	106	0	12.634	1.31857	0.00437251	3	more for 13	50148000	1	48.757	341.92
970	H3BV22;H3BTA2;P60510;I3L4X0	H3BV22;H3BTA2;P60510;I3L4X0	Serine/threonine-protein phosphatase;Serine/threonine-protein phosphatase 4 catalytic subunit	PPP4C	2	1	16.3	23.145	203	0.0019786	7.8118	1.32229	0.00426312	3	more for 13	78670000	2	325.92	2291.5
2296	Q56VL3	Q56VL3	OCIA domain-containing protein 2	OCIAD2	1	1	5.8	16.953	154	0.0008558	11.129	1.32476	0.0269063	3	more for 13	5571100	1	448.04	3155.5
223	A0A0G2JLG5;E9PC15;Q53H12	A0A0G2JLG5;E9PC15;Q53H12	Acylglycerol kinase, mitochondrial	AGK	1	1	4	25.729	226	1	-2	1.3275	0.0265819	3	more for 13	1140800	1	143.39	1011.8
518	C9JJU7;Q9NSI2	C9JJU7;Q9NSI2	Protein FAM207A	FAM207A	1	1	5.9	22.217	203	0.0019841	7.8769	1.35125	0.0239074	3	more for 13	9479400	1	191.61	1374.5
1100	M0QXQ9;M0R1J2;M0QY41;Q66K74	M0QXQ9;M0R1J2;M0QY41;Q66K74	Microtubule-associated protein 1S;MAP1S heavy chain;MAP1S light chain	MAP1S	1	1	5.4	19.705	185	0.0029488	6.9399	1.35789	0.0232028	3	more for 13	5283400	1	535.21	3857
1405	P05976;P08590	P05976;P08590	Myosin light chain 1/3, skeletal muscle isoform;Myosin light chain 3	MYL1;MYL3	2	2	8.2	21.145	194	0	15.323	1.38768	0.00270595	3	more for 13	84213000	2	505.42	3718.3
504	C9JL51;C9JE84;Q6NZ63;Q9UHE8	C9JL51;C9JE84;Q6NZ63;Q9UHE8	STEAP family member 1B;Metalloreductase STEAP1	STEAP1B;STEAP1	2	2	3.7	25.692	216	0	12.741	1.40016	0.0191269	3	more for 13	2376600	3	1763.7	13088
716	E9PM95;J3KQL8;Q9BQE5	E9PM95;J3KQL8;Q9BQE5	Apolipoprotein L2	APOL2	1	1	8.6	14.948	128	0	13.881	1.41259	0.0152346	3	more for 13	14689000	1	229.54	1718.1
1861	P51884	P51884	Lumican	LUM	1	1	3.3	38.429	338	0.0038155	6.4345	1.41424	0.0179152	3	more for 13	9448900	1	271.98	2038.1
2050	Q01581;D6RIW1;P54868	Q01581	Hydroxymethylglutaryl-CoA synthase, cytoplasmic	HMGCS1	7	7	20	57.293	520	0	221.31	1.42205	0.000263684	3	more for 13	351310000	11	4704.4	35444
2549	Q92889	Q92889	DNA repair endonuclease XPF	ERCC4	1	1	0.9	104.48	916	0.0076641	6.1421	1.42572	0.0143204	3	more for 13	18659000	1	367.57	2776.4
606	H0YIQ0;E5RHH7;F8VWH9;Q8N6T3	H0YIQ0;E5RHH7;F8VWH9;Q8N6T3	ADP-ribosylation factor GTPase-activating protein 1	ARFGAP1	1	1	16.3	11.072	104	0.0019425	7.5969	1.4332	0.0138213	3	more for 13	31010000	2	640.71	4864.7
2434	Q8IUF8	Q8IUF8	Bifunctional lysine-specific demethylase and histidyl-hydroxylase MINA	MINA	2	2	3.7	52.8	465	0	17.245	1.44827	0.0128624	3	more for 13	22341000	2	1295.2	9937.3
2543	Q92747	Q92747	Actin-related protein 2/3 complex subunit 1A	ARPC1A	4	1	18.6	41.569	370	0.0020807	9.2977	1.4521	0.0126282	3	more for 13	22607000	2	184.25	1417.4
201	J3QS95;J3QRS7;E7EU35;A0A0C4DGP0;Q9UKF7	J3QS95;J3QRS7;E7EU35;A0A0C4DGP0;Q9UKF7	Cytoplasmic phosphatidylinositol transfer protein 1	PITPNC1	1	1	28.4	10.335	88	0.0076923	6.1564	1.5206	0.0107416	3	more for 13	6184200	1	219.49	1770.6
1653	P29373;Q5SYZ4	P29373;Q5SYZ4	Cellular retinoic acid-binding protein 2	CRABP2	3	3	24.6	15.693	138	0	29.597	1.52387	0.000264494	3	more for 13	191070000	4	2104.1	17012
5	C9JRG3;C9J1E2;E7EPX3;B9ZVU2;F8WAN0;C9JBE1;E7EMB6;A0A024R442;E7ETB3;Q9ULA0	C9JRG3;C9J1E2;E7EPX3;B9ZVU2;F8WAN0;C9JBE1;E7EMB6;A0A024R442;E7ETB3;Q9ULA0	Aspartyl aminopeptidase	DNPEP	1	1	8.5	13.025	117	0.0020425	8.4761	1.54586	0.00947014	3	more for 13	8848100	1	295.87	2428.9
2097	Q12765;B8ZZP4;C9J7U9;C9K052	Q12765	Secernin-1	SCRN1	4	4	8	46.382	414	0	89.641	1.54675	0.00021452	3	more for 13	125590000	6	2223.9	18268
2068	Q04828;H0Y804	Q04828;H0Y804	Aldo-keto reductase family 1 member C1	AKR1C1	4	0	18.3	36.788	323	0.0082946	6.111	1.55586	0.000771722	3	more for 13	43990000	1	468.23	3870.6
2201	Q15007	Q15007	Pre-mRNA-splicing regulator WTAP	WTAP	1	1	5.1	44.243	396	0.0054477	6.3039	1.56377	0.00865166	3	more for 13	3097700	1	51.472	427.83
2819	Q9NS86	Q9NS86	LanC-like protein 2	LANCL2	3	3	8.9	50.854	450	0	24.138	1.5824	0.00660518	3	more for 13	24496000	4	1414.5	11910
595	H0YBG2;E5RFX7;E5RG77;O94903	H0YBG2;E5RFX7;E5RG77;O94903	Proline synthase co-transcribed bacterial homolog protein	PROSC	1	1	7	14.301	128	0	13.595	1.58502	0.00776305	3	more for 13	8702600	2	869.9	7337.8
1281	O75934	O75934	Pre-mRNA-splicing factor SPF27	BCAS2	3	3	16.4	26.131	225	0	38.436	1.60295	0.000126778	3	more for 13	103620000	6	2957.6	25260
1279	O75909;G3V5E1	O75909;G3V5E1	Cyclin-K	CCNK	2	2	5.7	64.239	580	0	13.117	1.6202	0.0064703	3	more for 13	3895700	4	455.05	3933.2
2817	Q9NS00	Q9NS00	Glycoprotein-N-acetylgalactosamine 3-beta-galactosyltransferase 1	C1GALT1	1	1	3.9	42.202	363	0.0018896	7.1985	1.64981	0.00464045	3	more for 13	15220000	2	537.92	4745.9
911	Q5JW01;H0YCM7;Q5JVZ5;Q96JJ3	Q5JW01;H0YCM7;Q5JVZ5;Q96JJ3	Engulfment and cell motility protein 2	ELMO2	1	1	8.1	33.223	283	0.0020602	8.8211	1.65007	0.0055284	3	more for 13	5280600	1	103.17	910.4
1075	K7EM38	K7EM38	Actin, cytoplasmic 2 (Fragment)	ACTG1	13	1	92.5	14.522	133	1	-2	1.67779	6.1349e-05	3	more for 13	167690000	1	272.26	2449.1
908	H0YBL1;P29218;E5RG94;E5RHE9;E5RI82;E5RIP7;E5RGY4;E5RIF4	H0YBL1;P29218;E5RG94;E5RHE9;E5RI82;E5RIP7;E5RGY4	Inositol monophosphatase 1	IMPA1	3	3	19.6	28.529	265	0	21.679	1.70254	0.000233485	3	more for 13	64119000	5	359.54	3290.2
1692	P32320	P32320	Cytidine deaminase	CDA	1	1	15.1	16.185	146	0.0019395	7.5791	1.71672	0.00322945	3	more for 13	33087000	1	115.89	1071
652	E7EWK3;Q9H2U1;A0A0G2JRP3;A0A0G2JQU7	E7EWK3;Q9H2U1;A0A0G2JRP3;A0A0G2JQU7	ATP-dependent RNA helicase DHX36	DHX36	2	2	4	91.43	797	0	12.919	1.75813	0.00256497	3	more for 13	26262000	2	416.44	3960.6
1617	P24928	P24928	DNA-directed RNA polymerase II subunit RPB1	POLR2A	3	3	1.7	217.17	1970	0	17.877	1.79797	0.00204609	3	more for 13	27197000	3	1385.1	13542
1371	P02795;P80297;P13640;Q8N339;H3BSP9	P02795;P80297;P13640;Q8N339	Metallothionein-2;Metallothionein-1X;Metallothionein-1G;Metallothionein-1M	MT2A;MT1X;MT1G;MT1M	4	1	67.2	6.0422	61	0	89.375	1.81774	6.61603e-09	3	more for 13	2704600000	10	2619.5	25964
3010	Q9Y3C8	Q9Y3C8	Ubiquitin-fold modifier-conjugating enzyme 1	UFC1	2	2	7.8	19.458	167	0	12.47	1.83172	0.00168394	3	more for 13	28462000	2	699.41	6999.9
744	F2Z2Y4;O00764	F2Z2Y4;O00764	Pyridoxal kinase	PDXK	4	4	22.4	30.638	272	0	57.446	1.83346	1.23438e-05	3	more for 13	125530000	11	637.27	6385.7
817	F8VWV8;F8VXD5;Q53FV1	F8VWV8;F8VXD5;Q53FV1	ORM1-like protein 2	ORMDL2	1	1	12.3	7.4157	65	0.0029509	6.9426	1.8803	0.00151387	3	more for 13	2900200	1	383.09	3965.4
529	C9JQV0;Q9BRJ6;H7C0T1;H7C2R9	C9JQV0;Q9BRJ6;H7C0T1;H7C2R9	Uncharacterized protein C7orf50	C7orf50	2	2	17.2	21.883	192	0	13.965	1.89942	6.02253e-06	3	more for 13	119290000	2	794.83	8337.1
1013	J3KNF5;O15078;F8VS29;A0A0A0MS86;S4R322	J3KNF5;O15078;F8VS29;A0A0A0MS86;S4R322	Centrosomal protein of 290 kDa	CEP290	2	2	1.2	290.54	2481	0	12.801	1.92851	0.00113298	3	more for 13	7911900	3	558.49	5977.4
738	E9PS00;Q9Y5Q0	E9PS00;Q9Y5Q0	Fatty acid desaturase 3	FADS3	1	1	3.6	48.166	417	0.0019928	7.9116	1.94522	0.00102309	3	more for 13	4473600	1	907.76	9828.8
2929	Q9UII2	Q9UII2	ATPase inhibitor, mitochondrial	ATPIF1	3	3	17	12.249	106	0	30.438	2.07853	1.00655e-07	3	more for 13	552480000	7	1258.2	14942
402	B4DKD1;Q9BSA4	B4DKD1;Q9BSA4	Protein tweety homolog;Protein tweety homolog 2	TTYH2	1	1	1.6	56.32	513	0.002907	6.8085	2.08055	7.46084e-07	3	more for 13	209900000	3	167.73	1994.7
2951	Q9ULZ3;H3BP42	Q9ULZ3;H3BP42	Apoptosis-associated speck-like protein containing a CARD	PYCARD	2	2	8.7	21.627	195	0	18.135	2.11059	0.000298993	3	more for 13	21669000	2	467.72	5679.3
3019	Q9Y3T9	Q9Y3T9	Nucleolar complex protein 2 homolog	NOC2L	1	1	1.3	84.918	749	0.0029466	6.9362	2.12068	0.000334468	3	more for 13	6788000	1	113.61	1389.2
755	F5GXW1;H0Y599;Q8N1I0	F5GXW1;H0Y599;Q8N1I0	Dedicator of cytokinesis protein 4	DOCK4	1	1	1.2	126.08	1094	0	16.26	2.17129	0.000238407	3	more for 13	6041200	1	217.84	2758.8
292	A0A2R8Y4R4;H0Y7S3;A0A2U3U055;A0A2U3TZI3;Q01814	A0A2R8Y4R4;H0Y7S3;A0A2U3U055;A0A2U3TZI3;Q01814	Plasma membrane calcium-transporting ATPase 2	ATP2B2	3	1	4.7	109.97	996	0.0076667	6.1433	2.17756	2.52315e-06	3	more for 13	72504000	1	311.82	3966.2
2417	Q86UK0	Q86UK0	ATP-binding cassette sub-family A member 12	ABCA12	1	1	0.5	293.23	2595	0.0028643	6.694	2.24554	8.81192e-09	3	more for 13	364430000	1	531.21	7082.7
2931	Q9UJ42	Q9UJ42	Probable G-protein coupled receptor 160	GPR160	1	1	3.8	39.786	338	0.0038248	6.4426	2.36957	4.96023e-05	3	more for 13	17126000	1	360.47	5237.7
1058	K7EJB9	K7EJB9	Calreticulin (Fragment)	CALR	18	1	66	28.431	247	0.001879	7.1358	2.46123	2.51248e-05	3	more for 13	33825000	2	728.4	11278
1042	J3QQV6;J3QQZ9;Q9NVS9	J3QQV6;J3QQZ9;Q9NVS9	Pyridoxine-5-phosphate oxidase	PNPO	1	1	8.5	19.085	165	0.0019077	7.3207	2.51137	2.03014e-05	3	more for 13	7776100	2	233.78	3747.7
1266	O75635	O75635	Serpin B7	SERPINB7	1	1	2.6	42.904	380	0.0019608	7.7063	2.76475	2.23541e-06	3	more for 13	16876000	1	80.848	1544.9
155	S4R3Z2;A0A0A0MSS8;P42330;A6NHU4;P17516	S4R3Z2;A0A0A0MSS8;P42330	Aldo-keto reductase family 1 member C3	AKR1C3	4	2	18.7	34.339	300	0	13.184	2.81984	1.09973e-09	3	more for 13	56192000	2	52.079	1033.9
114	A0A2R8YDM0;A0A087X296;P23219;X6RJD6	A0A2R8YDM0;A0A087X296;P23219;X6RJD6	Prostaglandin G/H synthase 1	PTGS1	2	2	8.2	46.428	402	0	25.012	3.01565	9.70438e-13	3	more for 13	103340000	3	161.48	3671.8
2612	Q96JA1	Q96JA1	Leucine-rich repeats and immunoglobulin-like domains protein 1	LRIG1	1	1	0.8	119.11	1093	1	-2	3.06407	1.59764e-07	3	more for 13	26813000	1	194.17	4565.8
3053	Q9Y6C2;A0A0A0MT20	Q9Y6C2;A0A0A0MT20	EMILIN-1	EMILIN1	2	2	3.7	106.69	1016	0	13.811	3.09777	1.33518e-07	3	more for 13	12386000	2	367.43	8844.1
1309	O95239	O95239	Chromosome-associated kinesin KIF4A	KIF4A	2	2	2.7	139.88	1232	0	12.177	3.27189	2.2052e-08	3	more for 13	18993000	2	1771.6	48113
1467	P0C7V6;Q3ZLR7	P0C7V6;Q3ZLR7	Putative transcription factor SPT20 homolog-like 2;Transcription factor SPT20 homolog-like 1	SUPT20HL2;SUPT20HL1	1	1	1.5	87.54	817	0.0035162	6.5277	3.35984	9.19503e-09	3	more for 13	30859000	1	319.12	9211.4
2447	Q8N126	Q8N126	Cell adhesion molecule 3	CADM3	1	1	2.3	43.299	398	0.005751	6.2606	3.40364	6.55164e-09	3	more for 13	11125000	1	62.239	1851.9
1358	P01270	P01270	Parathyroid hormone	PTH	1	1	11.3	12.861	115	0.0035186	6.5344	4.46979	6.05505e-26	3	more for 13	127100000	1	128.21	7987.7
1372	P03891	P03891	NADH-ubiquinone oxidoreductase chain 2	MT-ND2	1	1	2.6	38.96	347	0	18.873	-0.959531	0.051373	19	similar for both	9935600	1	1938.5	2802.7
2653	U3KQ07;Q99622;U3KQ85;F5GXW5	U3KQ07;Q99622;U3KQ85;F5GXW5	Protein C10	C12orf57	2	1	33	10.543	103	0.0016878	10.306	-0.955453	0.0523279	19	similar for both	7993500	1	181.64	263.36
279	A0A1W2PQK0;C9JGI3;P19971	A0A1W2PQK0;C9JGI3;P19971	Thymidine phosphorylase	TYMP	1	1	26.8	5.7927	56	0.0020008	7.9628	-0.93915	0.0562952	19	similar for both	5560600	2	712.64	1045
344	A6NIL9	A6NIL9	Putative uncharacterized protein CRYM-AS1	CRYM-AS1	1	1	6.4	12.311	109	0.0044843	6.4017	-0.938227	0.0565271	19	similar for both	2880000	1	840.65	1233.5
285	Q5T0S4;A0A286YFE3;A0A2C9F2P4;A0A286YFL8;A0A286YFF7;P50897	Q5T0S4;A0A286YFE3;A0A2C9F2P4;A0A286YFL8;A0A286YFF7;P50897	Palmitoyl-protein thioesterase 1	PPT1	1	1	4.3	31.36	282	0.0020333	8.406	-0.910061	0.0639953	19	similar for both	10090000	2	1851.1	2769.7
2445	Q8N0U8	Q8N0U8	Vitamin K epoxide reductase complex subunit 1-like protein 1	VKORC1L1	1	1	6.2	19.835	176	0	29.224	-0.906311	0.0650484	19	similar for both	10582000	1	1789.5	2684.5
903	H0Y9R3;Q9H7D7	H0Y9R3;Q9H7D7	WD repeat-containing protein 26	WDR26	1	1	6.4	33.135	295	0.0079947	6.133	-0.90225	0.066205	19	similar for both	1984000	1	198.01	297.88
835	H3BUX3;H0YFG9;F8W8Z9;Q8N4H5	H3BUX3;H0YFG9;F8W8Z9;Q8N4H5	Mitochondrial import receptor subunit TOM5 homolog	TOMM5	1	1	15.6	7.0971	64	0.0038475	6.499	-0.844111	0.0846989	19	similar for both	1565200	1	660.95	1035.2
2918	Q9UH99;H0Y686;B0QY63;B0QY64	Q9UH99	SUN domain-containing protein 2	SUN2	3	3	6.3	80.31	717	0	20.687	-0.811255	0.051185	19	similar for both	42155000	4	2121.5	3399.3
602	E5RH51;Q96EX1	E5RH51;Q96EX1	Small integral membrane protein 12	SMIM12	1	1	14.9	8.6789	74	0.00086393	11.428	-0.798084	0.102132	19	similar for both	13662000	1	1591.4	2573.3
1132	O00483	O00483	Cytochrome c oxidase subunit NDUFA4	NDUFA4	3	3	37	9.3697	81	0	18.524	-0.792351	0.0558957	19	similar for both	150230000	4	5692.1	9240.8
1432	P08236	P08236	Beta-glucuronidase	GUSB	1	1	1.4	74.731	651	0.0019732	7.7763	-0.780475	0.109514	19	similar for both	2399500	1	1259.3	2061.3
2397	Q7L5D6;C9JPA8;C9JHN8	Q7L5D6;C9JPA8;C9JHN8	Golgi to ER traffic protein 4 homolog	GET4	2	1	8.6	36.504	327	0	11.882	-0.778052	0.110562	19	similar for both	9410300	1	151.06	247.68
742	F2Z2Q9;G5E9R5;P24666	F2Z2Q9;G5E9R5;P24666	Low molecular weight phosphotyrosine protein phosphatase	ACP1	1	1	17.1	7.5005	70	0.0082919	6.1093	-0.77507	0.0624725	19	similar for both	61152000	1	932.62	1532.3
1556	P17813;F5GX88	P17813;F5GX88	Endoglin	ENG	2	2	4.3	70.577	658	0	22.636	-0.772865	0.112832	19	similar for both	13054000	2	1937.2	3187.7
2255	Q15758;M0QXM4	Q15758;M0QXM4	Neutral amino acid transporter B(0);Amino acid transporter	SLC1A5	4	4	9.8	56.598	541	0	34.003	-0.770418	0.0634036	19	similar for both	121850000	6	7763.7	12797
1723	P36639	P36639	7,8-dihydro-8-oxoguanine triphosphatase	NUDT1	3	3	14.2	22.519	197	0	19.93	-0.770035	0.0635419	19	similar for both	115610000	3	4041	6662.6
3018	Q9Y3R5	Q9Y3R5	Protein dopey-2	DOPEY2	1	1	0.6	258.23	2298	0.0019646	7.732	-0.767433	0.115248	19	similar for both	5214800	2	930.36	1536.7
141	A0A0A0MRR7;P09234;Q5TAL2	A0A0A0MRR7;P09234;Q5TAL2	U1 small nuclear ribonucleoprotein C	SNRPC	2	2	11.7	19.687	180	0	17.079	-0.766286	0.0655034	19	similar for both	69553000	5	8892.1	14699
661	E9PB93;E9PHV4;O15514	E9PB93;E9PHV4;O15514	DNA-directed RNA polymerase II subunit RPB4	POLR2D	1	1	15.4	12.267	104	0.0026013	7.014	-0.764537	0.116553	19	similar for both	6898200	1	287.69	476.14
2024	Q5TFQ8;P78324	Q5TFQ8;P78324	Signal-regulatory protein beta-1 isoform 3;Tyrosine-protein phosphatase non-receptor type substrate 1	SIRPB1;SIRPA	1	1	3.5	43.359	398	0.0020145	8.1247	-0.764007	0.116793	19	similar for both	6385700	2	5572.3	9225.8
520	C9JM95;C9JL94;Q9C0E8	C9JM95;C9JL94;Q9C0E8	Protein lunapark	KIAA1715;LNP	1	1	16.9	9.9276	83	0.0035125	6.521	-0.764	0.116796	19	similar for both	8827700	2	1841.5	3048.9
2706	Q9BW60	Q9BW60	Elongation of very long chain fatty acids protein 1	ELOVL1	1	1	4.3	32.662	279	0.0076795	6.1511	-0.761626	0.117876	19	similar for both	7003100	1	2387.8	3959.9
2174	Q14344	Q14344	Guanine nucleotide-binding protein subunit alpha-13	GNA13	1	1	2.7	44.049	377	0.0019172	7.4362	-0.758658	0.119237	19	similar for both	5159500	1	1926.1	3200.8
617	E5RK99;Q96CG8	E5RK99;Q96CG8	Collagen triple helix repeat-containing protein 1	CTHRC1	1	1	7.1	12.302	113	0.0035286	6.5625	-0.754405	0.0693961	19	similar for both	89646000	1	548.2	913.69
288	A0A2R8YFN9;A0A2R8YFQ9;H3BMP1;A0A2R8Y4L7;A0A2R8YGV4;A0A2R8Y4L0;A0A2R8Y6Z7;A0A2R8YG79;A0A2R8Y4M0;A0A2R8YFF4;A0A2R8Y7N2;A0A2R8Y632;A0A2R8Y6E8;A0A2R8Y729;A0A2R8YFJ7;A0A2R8Y7E2;A0A2R8Y6K2;A0A2R8Y726;A0A2R8Y7B8;A0A2R8Y4Y7;A0A2R8YDQ1;A0A2R8YFW4;A0A2U3TZH1;A0A2R8Y3M4;Q9UQ90	A0A2R8YFN9;A0A2R8YFQ9;H3BMP1;A0A2R8Y4L7;A0A2R8YGV4;A0A2R8Y4L0;A0A2R8Y6Z7;A0A2R8YG79;A0A2R8Y4M0;A0A2R8YFF4;A0A2R8Y7N2;A0A2R8Y632;A0A2R8Y6E8;A0A2R8Y729;A0A2R8YFJ7;A0A2R8Y7E2;A0A2R8Y6K2;A0A2R8Y726;A0A2R8Y7B8;A0A2R8Y4Y7;A0A2R8YDQ1;A0A2R8YFW4;A0A2U3TZH1;A0A2R8Y3M4;Q9UQ90	Paraplegin	SPG7	1	1	12.7	20.983	181	0.0028986	6.7938	-0.75172	0.122467	19	similar for both	3955300	1	164.15	274.1
136	A0A0A0MRI2;Q9UNH7;G3V5X9	A0A0A0MRI2;Q9UNH7;G3V5X9	Sorting nexin-6;Sorting nexin-6, N-terminally processed	SNX6	4	4	9.6	47.804	418	0	25.01	-0.751135	0.0706752	19	similar for both	94875000	4	6101.2	10192
395	E9PSG7;H0YCU5;B4DF77;Q6VY07	E9PSG7;H0YCU5;B4DF77;Q6VY07	Phosphofurin acidic cluster sorting protein 1	PACS1	1	1	14.3	10.277	91	0.0038089	6.4296	-0.745111	0.125607	19	similar for both	8061300	1	366.77	615.25
1798	P48449;C9J315;A0A0G2JQD0	P48449;C9J315	Lanosterol synthase	LSS	3	3	5.3	83.308	732	0	32.938	-0.741764	0.0746109	19	similar for both	86730000	4	3940.4	6625.3
107	A0A087X1K9;E5RGR0;O75608;E5RJ48;B4DP64;E5RI35	A0A087X1K9;E5RGR0;O75608;E5RJ48;B4DP64	Acyl-protein thioesterase 1	LYPLA1	3	3	19.9	17.981	166	0	17.059	-0.72999	0.0794214	19	similar for both	92070000	3	2198.5	3726.8
1929	P61006;H0YMN7;H0YNE9;Q92930;H0YLJ8;H0YL94	P61006;H0YMN7;H0YNE9;Q92930;H0YLJ8;H0YL94	Ras-related protein Rab-8A;Ras-related protein Rab-8B	RAB8A;RAB8B	4	2	15.9	23.668	207	0	13.724	-0.728142	0.0801014	19	similar for both	71143000	3	6392.4	10850
944	H3BV80;H3BMM9;H3BTC0;Q15287;H3BPG5;H3BRK4;H3BTV0;H3BNI3;H3BP82;H3BTR6;H3BUG0;H3BTY0;H3BNU7;H3BUL0;H3BMS0	H3BV80;H3BMM9;H3BTC0;Q15287;H3BPG5	RNA-binding protein with serine-rich domain 1	RNPS1	3	3	23.2	24.561	211	0	99.176	-0.720227	0.0834399	19	similar for both	47749000	4	3136.7	5353.3
874	G5EA31;P53992	G5EA31;P53992	Protein transport protein Sec24C	SEC24C	6	6	8.6	111.98	1042	0	39.508	-0.719001	0.0839669	19	similar for both	78634000	8	5377.5	9185.4
1910	P56181	P56181	NADH dehydrogenase [ubiquinone] flavoprotein 3, mitochondrial	NDUFV3	1	1	14.8	11.94	108	0.0019201	7.4686	-0.715395	0.0855327	19	similar for both	39560000	1	476.03	815.15
1175	O15427;J3QQS9;J3QQV2;J3QSC3;J3KT83;J3QRA0;J3KTI8;J3QRP8;J3QLE3;J3KTM6;J3QRU2	O15427;J3QQS9;J3QQV2;J3QSC3;J3KT83;J3QRA0;J3KTI8	Monocarboxylate transporter 4	SLC16A3	4	4	9.7	49.469	465	0	25.282	-0.706978	0.0899188	19	similar for both	136380000	4	4383.1	7549.5
1151	Q5VV89;O14880;Q5VV87	Q5VV89;O14880	Microsomal glutathione S-transferase 3	MGST3	3	3	21.1	18.416	166	0	18.8	-0.698146	0.0942334	19	similar for both	97209000	4	4948.1	8575
2589	Q96DV4	Q96DV4	39S ribosomal protein L38, mitochondrial	MRPL38	3	3	8.7	44.596	380	0	20.068	-0.696289	0.0942265	19	similar for both	48832000	3	3924.4	6809.7
687	E9PH05;F8W7Q4;Q96A26	E9PH05;F8W7Q4;Q96A26	Protein FAM162A	FAM162A	2	2	12.8	15.959	141	0	19.844	-0.692783	0.0958963	19	similar for both	83780000	2	2659.3	4625.7
1836	P50416;H3BUJ0;H3BP22;H3BUV7	P50416	Carnitine O-palmitoyltransferase 1, liver isoform	CPT1A	5	5	7.8	88.367	773	0	32.533	-0.68614	0.0991249	19	similar for both	71718000	7	6078.5	10622
420	B4E321	B4E321	Protein	OS9	1	1	2.7	46.301	406	0.0038368	6.4588	-0.683149	0.158173	19	similar for both	7608500	1	1116.9	1955.8
986	H7C0V0;Q8WWC4	H7C0V0;Q8WWC4	Uncharacterized protein C2orf47, mitochondrial	C2orf47	1	1	4.4	25.006	225	0.0092623	6.088	-0.681261	0.159257	19	similar for both	6685900	1	1504.4	2637.8
2245	Q15555;K7ENB3;M0QX52;K7EL66;K7ERD8;C9JB30;Q9UPY8	Q15555	Microtubule-associated protein RP/EB family member 2	MAPRE2	3	3	15	37.031	327	0	181.64	-0.677673	0.104873	19	similar for both	98758000	5	4300.2	7558.7
2379	Q6UVK1	Q6UVK1	Chondroitin sulfate proteoglycan 4	CSPG4	3	3	1.9	250.53	2322	0	19.158	-0.677001	0.0638288	19	similar for both	26034000	3	1064.1	1871.3
2624	Q96MX6	Q96MX6	WD repeat-containing protein 92	WDR92	1	1	4.5	39.74	357	0.0029455	6.9345	-0.676765	0.161861	19	similar for both	8061600	2	2330.2	4098.5
2932	Q9UJS0	Q9UJS0	Calcium-binding mitochondrial carrier protein Aralar2	SLC25A13	2	1	2.7	74.175	675	0	16.592	-0.676633	0.0639757	19	similar for both	31763000	2	3438.1	6047.7
2870	Q9NZJ4;B2REB0;H0Y6M8	Q9NZJ4;B2REB0;H0Y6M8	Sacsin	SACS	4	4	1	521.12	4579	0	23.02	-0.675802	0.162424	19	similar for both	12602000	5	3095.9	5448.9
1068	K7ENE3;K7EKV4;Q9BRG1	K7ENE3;K7EKV4;Q9BRG1	Vacuolar protein-sorting-associated protein 25	VPS25	1	1	13.9	12.685	108	0.0018811	7.1428	-0.675205	0.162773	19	similar for both	12274000	3	1704.6	3001.4
100	H0YJE4;A0A087X0Z7;H0YJ66;Q9Y394	H0YJE4;A0A087X0Z7;H0YJ66;Q9Y394	Dehydrogenase/reductase SDR family member 7	DHRS7	1	1	12.5	17.851	160	0.0020259	8.3027	-0.673497	0.163775	19	similar for both	10090000	3	2270.3	4002.2
22	Q9NW36;A0A087WSW7;F6XU50;A0A0B4J1V9;Q9NRZ9	Q9NW36;A0A087WSW7;F6XU50;A0A0B4J1V9;Q9NRZ9	Lymphoid-specific helicase	HELLS	1	1	4.2	35.131	310	0.005444	6.2982	-0.670488	0.165552	19	similar for both	11488000	1	1091.8	1928.7
912	H0YCT3;Q7Z3K3	H0YCT3;Q7Z3K3	Pogo transposable element with ZNF domain	POGZ	1	1	2.2	35.447	316	0.0016935	10.526	-0.6703	0.165664	19	similar for both	4854200	1	2434	4300.3
474	C9J2C0;Q9NY65	C9J2C0;Q9NY65	Tubulin alpha-8 chain	TUBA8	12	1	33.4	51.984	467	1	-2	-0.665614	0.109652	19	similar for both	88109000	1	650.49	1153
244	A0A140T975;A0A140T955;A0A140T941;A0A140T933;A0A1W2PQS8;Q9GJ45;A0A1W2PS39;A0A1W2PPQ2;A0A140T9Z6;A0A1W2PRT9;B0UXQ0;A0A140T9I0;A0A140T9X5;A0A140T913;Q29940;P30493;P30492;P30512;P30459;P30453;P16190;P16189;P16188;P10316;P10314;P01892;P01891;A0A140T9S9;A0A140T951;A0A140T9M5;Q5SRN7;A0A140T8W8;A0A0G2JI36;A0A1W2PS24;A0A1W2PR61;A0A1W2PRZ0;A0A1W2PQD0;A0A1W2PPF8;A0A140T937;A0A1W2PSE7;Q5SRN5;A0A140T8Y4;A0A0G…	A0A140T975;A0A140T955;A0A140T941;A0A140T933;A0A1W2PQS8;Q9GJ45;A0A1W2PS39;A0A1W2PPQ2;A0A140T9Z6;A0A1W2PRT9;B0UXQ0;A0A140T9I0;A0A140T9X5;A0A140T913;Q29940;P30493;P30492;P30512;P30459;P30453;P16190;P16189;P16188;P10316;P10314;P01892;P01891;A0A140T9S9;A0A140T951;A0A140T9M5;Q5SRN7;A0A140T8W8;A0A0G2JI36;A0A1W2PS24;A0A1W2PR61;A0A1W2PRZ0;A0A1W2PQD0;A0A1W2PPF8;A0A140T937;A0A1W2PSE7;Q5SRN5;A0A140T8Y4;A0A0G…	HLA class I histocompatibility antigen, B-59 alpha chain;HLA class I histocompatibility antigen, B-55 alpha chain;HLA class I histocompatibility antigen, B-54 alpha chain;HLA class I histocompatibility antigen, A-29 alpha chain;HLA class I histocompatibility antigen, A-74 alpha chain;HLA class I histocompatibility antigen, A-34 alpha chain;HLA class I histocompatibility antigen, A-33 alpha chain;…	HLA-A;HLA-B;HLA-C	3	1	12.7	34.321	299	0	65.689	-0.663231	0.0501784	19	similar for both	232900000	5	5385.2	9561.1
563	D6RAA6;P57088	D6RAA6;P57088	Transmembrane protein 33	TMEM33	1	1	5.4	25.223	222	0.0057666	6.2722	-0.659343	0.0712004	19	similar for both	27459000	1	317.06	564.44
630	E7EQI7;Q12768	E7EQI7;Q12768	WASH complex subunit strumpellin	KIAA0196	1	1	1.5	117.06	1011	0.0019716	7.772	-0.658156	0.172985	19	similar for both	6626200	1	222.58	396.57
2310	Q8N2E6;Q5JU69	Q8N2E6;Q5JU69	Prosalusin;Salusin-alpha;Salusin-beta;Torsin-2A	TOR2A	1	1	4.1	26.261	242	0.004472	6.3867	-0.656927	0.17374	19	similar for both	9260000	1	1189.2	2120.6
761	M0QXN2;M0R2A7;G3V3G7;M0QYS2;M0R0P4;M0R0W8;G3V340;F5GYK2;Q9NRL3;O43815;Q13033	M0QXN2;M0R2A7;G3V3G7;M0QYS2;M0R0P4;M0R0W8;G3V340;F5GYK2;Q9NRL3;O43815;Q13033	Striatin-4;Striatin;Striatin-3	STRN4;STRN3;STRN	1	1	9.6	8.4134	73	0.0038301	6.4513	-0.65661	0.173934	19	similar for both	3968700	1	1568.9	2798.3
2093	Q10471	Q10471	Polypeptide N-acetylgalactosaminyltransferase 2;Polypeptide N-acetylgalactosaminyltransferase 2 soluble form	GALNT2	7	7	13	64.732	571	0	47.071	-0.654996	0.0531265	19	similar for both	299450000	8	10280	18356
291	A0A2R8Y5E4;A0A2R8YFK2;A0A2R8Y6M6;A0A2R8Y4C2;A0A2R8YFS8;A0A2R8Y8C4;A0A2R8Y5C9;A0A2R8Y596;P56945	A0A2R8Y5E4;A0A2R8YFK2;A0A2R8Y6M6;A0A2R8Y4C2;A0A2R8YFS8;A0A2R8Y8C4;A0A2R8Y5C9;A0A2R8Y596;P56945	Breast cancer anti-estrogen resistance protein 1	BCAR1	1	1	2.6	77.76	722	0.0019662	7.7385	-0.654309	0.175354	19	similar for both	8931900	1	482.19	861.41
1108	M0R2S2;M0R165;Q9UBC2	M0R2S2;M0R165;Q9UBC2	Epidermal growth factor receptor substrate 15-like 1	EPS15L1	2	2	3.4	49.856	447	0	11.875	-0.653824	0.073643	19	similar for both	25397000	2	2221.7	3970.3
1254	O75436	O75436	Vacuolar protein sorting-associated protein 26A	VPS26A	1	1	4.3	38.169	327	0.0029412	6.9182	-0.653477	0.17587	19	similar for both	6946000	1	491.21	878.03
2492	Q8TBQ9	Q8TBQ9	Protein kish-A	TMEM167A	1	1	12.5	8.0598	72	0.0035361	6.5864	-0.652998	0.0740142	19	similar for both	32479000	1	1508.1	2696.6
1979	P62330	P62330	ADP-ribosylation factor 6	ARF6	4	4	31.4	20.082	175	0	25.98	-0.652333	0.119339	19	similar for both	209220000	9	9510.3	17013
2004	P63092;Q5JWF2	P63092;Q5JWF2	Guanine nucleotide-binding protein G(s) subunit alpha isoforms short;Guanine nucleotide-binding protein G(s) subunit alpha isoforms XLas	GNAS	2	1	5.1	45.664	394	0.0020585	8.7868	-0.64887	0.178745	19	similar for both	10574000	2	4980.7	8931.4
1521	P14209;A8MQT7;A0A096LP69	P14209;A8MQT7;A0A096LP69	CD99 antigen	CD99	2	2	23.2	18.848	185	0	90.51	-0.645582	0.123445	19	similar for both	105460000	4	948.76	1705.2
2341	Q5TBP9;Q5TBQ0;Q9BX40	Q5TBP9;Q5TBQ0;Q9BX40	Protein LSM14 homolog B	LSM14B	1	1	8.9	26.715	248	0.0064038	6.2392	-0.644404	0.0779694	19	similar for both	14404000	1	172.68	310.61
1858	P51800	P51800	Chloride channel protein ClC-Ka	CLCNKA	1	1	2.2	75.284	687	0.0018678	7.0603	-0.644149	0.0572295	19	similar for both	579460000	4	6715.1	12081
1457	P09543;K7ERC4;K7EN66;C9K0L8;K7ERZ0	P09543	2,3-cyclic-nucleotide 3-phosphodiesterase	CNP	7	7	17.8	47.578	421	0	54.409	-0.643026	0.125028	19	similar for both	124190000	8	6337.2	11410
1308	O95218	O95218	Zinc finger Ran-binding domain-containing protein 2	ZRANB2	2	2	8.2	37.404	330	0.00085874	11.215	-0.640352	0.126701	19	similar for both	97989000	2	2015.5	3635.6
2704	Q9BVK6;F8W7F7;Q7Z7H5	Q9BVK6;F8W7F7;Q7Z7H5	Transmembrane emp24 domain-containing protein 9;Transmembrane emp24 domain-containing protein 4	TMED9;TMED4	2	2	11.9	27.277	235	0	14.405	-0.639283	0.127375	19	similar for both	109490000	3	1857.4	3352.9
956	H3BV16;H3BPJ9;O96000	H3BV16;H3BPJ9;O96000	NADH dehydrogenase [ubiquinone] 1 beta subcomplex subunit 10	NDUFB10	1	1	9.9	17.385	142	0.0019033	7.2988	-0.637508	0.0812664	19	similar for both	30467000	2	1230.4	2223.8
81	A0A087WY71;E9PFW3;Q96CW1;C9JJ47;H7C4C3	A0A087WY71;E9PFW3;Q96CW1;C9JJ47	AP-2 complex subunit mu	AP2M1	6	4	16.1	49.526	434	0	38.517	-0.637309	0.0599496	19	similar for both	279820000	9	11613	20992
2701	Q9BVI4;F5H303	Q9BVI4;F5H303	Nucleolar complex protein 4 homolog	NOC4L	3	3	11.6	58.467	516	0	25.071	-0.633894	0.130814	19	similar for both	112110000	4	2585.5	4684.7
575	D6RBW1;P06730;H0Y8J7	D6RBW1;P06730;H0Y8J7	Eukaryotic translation initiation factor 4E	EIF4E	2	2	7.3	28.512	245	0	12.023	-0.633857	0.130838	19	similar for both	183030000	2	2868	5196.7
2481	Q8NFQ8	Q8NFQ8	Torsin-1A-interacting protein 2	TOR1AIP2	2	2	6.2	51.263	470	0	15.561	-0.633439	0.0832645	19	similar for both	16082000	3	5036.4	9128.4
596	E5RG18;E5RI01;E5RFZ5;Q9H4I0;O60216	E5RG18;E5RI01;E5RFZ5;Q9H4I0;O60216	Double-strand-break repair protein rad21-like protein 1;Double-strand-break repair protein rad21 homolog	RAD21;RAD21L1	1	1	11.6	7.77	69	0.0038115	6.4305	-0.633375	0.188673	19	similar for both	6455800	1	2217.3	4019
2148	Q13637;P57729	Q13637	Ras-related protein Rab-32	RAB32	4	3	20	24.997	225	0	26.831	-0.628262	0.134485	19	similar for both	101260000	5	3297.8	5998.7
195	A0A0C4DGA2;O75521;F8WAW4;F8W6J1;F1LLU7;C9JB63	A0A0C4DGA2;O75521;F8WAW4;F8W6J1;F1LLU7;C9JB63	Enoyl-CoA delta isomerase 2, mitochondrial	ECI2	2	2	7.4	40.183	364	0	41.56	-0.627983	0.131226	19	similar for both	56113000	4	3650.2	6641
1000	I3L0N3;P46459;I3L2G1;K7EQD6;I3L0L3	I3L0N3;P46459	Vesicle-fusing ATPase	NSF	8	7	11.1	82.091	739	0	58.974	-0.627919	0.134711	19	similar for both	164190000	9	10827	19699
1243	O75326;F5GYX3	O75326;F5GYX3	Semaphorin-7A	SEMA7A	7	7	11.9	74.823	666	0	61.246	-0.626562	0.135608	19	similar for both	154900000	9	10707	19499
2784	Q9HBL7	Q9HBL7	Plasminogen receptor (KT)	PLGRKT	1	1	8.8	17.201	147	0.0031949	6.6207	-0.625248	0.0874068	19	similar for both	26779000	2	2987.1	5444.9
490	C9J880;Q68CQ7	C9J880;Q68CQ7	Glycosyltransferase 8 domain-containing protein 1	GLT8D1	2	2	11.5	19.42	174	0	17.64	-0.624995	0.0875371	19	similar for both	18571000	2	1668.4	3041.7
1443	P08648;H0YIV7	P08648;H0YIV7	Integrin alpha-5;Integrin alpha-5 heavy chain;Integrin alpha-5 light chain	ITGA5	2	2	2.3	114.54	1049	0	65.491	-0.62495	0.133099	19	similar for both	80354000	2	2427.9	4426.5
1476	X6R5C5;X6R8A1;P10619;U3KQ41;U3KQU6	X6R5C5;X6R8A1;P10619;U3KQ41;U3KQU6	Carboxypeptidase;Lysosomal protective protein;Lysosomal protective protein 32 kDa chain;Lysosomal protective protein 20 kDa chain	CTSA	2	2	4.6	54.255	481	0	13.697	-0.622455	0.0888564	19	similar for both	23490000	2	421.62	770.02
227	A0A0J9YYL3;A0A0J9YXJ8;A0A0J9YVP6;A0A0J9YXX5;Q9UHX1;A0A0J9YVR6;E9PQ56;A0A0J9YWM1;H0YEM1;H0YCP8;E9PL19;E9PMU7;E9PN18	A0A0J9YYL3;A0A0J9YXJ8;A0A0J9YVP6;A0A0J9YXX5;Q9UHX1;A0A0J9YVR6;E9PQ56;A0A0J9YWM1;H0YEM1;H0YCP8;E9PL19;E9PMU7;E9PN18	Poly(U)-binding-splicing factor PUF60	PUF60	6	6	17.8	54.626	505	0	42.541	-0.621824	0.138778	19	similar for both	214460000	7	8457.5	15453
137	F6S8N6;A0A0A0MRJ6;H7BY58;P22061;F8WDT3;F8WAV5;F8WAX2	F6S8N6;A0A0A0MRJ6;H7BY58;P22061	Protein-L-isoaspartate O-methyltransferase;Protein-L-isoaspartate(D-aspartate) O-methyltransferase	PCMT1	3	3	14.4	26.626	250	0	30.207	-0.616423	0.14246	19	similar for both	106240000	5	3941.3	7228.3
2135	Q13492;E9PI56;E9PKP6;E9PLJ8;E5RFU0;E5RHK9;E5RFC6;E5RK51;E5RIJ5;E5RGY9;E9PDG8;O60641;E9PJT1;E9PK13;H0YE97;H0YEY8;H0YCY1;H0YD48;H0YEF7;H0YEH1	Q13492;E9PI56;E9PKP6;E9PLJ8	Phosphatidylinositol-binding clathrin assembly protein	PICALM	6	6	11.3	70.754	652	0	39.494	-0.615968	0.142773	19	similar for both	199550000	7	9959.3	18271
405	B4DLR8;H3BNV2;H3BRK3;P15559	B4DLR8;H3BNV2;H3BRK3;P15559	NAD(P)H dehydrogenase [quinone] 1	NQO1	1	1	4	22.793	202	0.0029531	6.9551	-0.612645	0.0941034	19	similar for both	26510000	1	1314.5	2417.1
1764	P43304;F5GYK7	P43304	Glycerol-3-phosphate dehydrogenase, mitochondrial	GPD2	8	8	16.5	80.852	727	0	179.94	-0.612142	0.145432	19	similar for both	207560000	11	9336	17173
1140	O00743	O00743	Serine/threonine-protein phosphatase 6 catalytic subunit;Serine/threonine-protein phosphatase 6 catalytic subunit, N-terminally processed	PPP6C	3	3	10.2	35.144	305	0	27.909	-0.606821	0.149191	19	similar for both	142680000	4	3883.2	7169.3
2610	Q96IZ0;H0YHP5;H0YI16	Q96IZ0;H0YHP5;H0YI16	PRKC apoptosis WT1 regulator protein	PAWR	2	2	11.8	36.567	340	0	16.836	-0.606077	0.145222	19	similar for both	69096000	2	2478.2	4577.7
1115	O00151	O00151	PDZ and LIM domain protein 1	PDLIM1	7	7	31.9	36.071	329	0	46.483	-0.60179	0.0758519	19	similar for both	282530000	9	6797.7	12594
1110	M0R208;Q16740	M0R208;Q16740	ATP-dependent Clp protease proteolytic subunit;ATP-dependent Clp protease proteolytic subunit, mitochondrial	CLPP	1	1	9.5	20.568	190	0.0020358	8.4265	-0.600812	0.148751	19	similar for both	38410000	2	1079.7	2001.7
583	U3KPX3;H0Y9X2;U3KQK7;D6REM4;E7ETM0;P48729	U3KPX3;H0Y9X2;U3KQK7;D6REM4;E7ETM0;P48729	Casein kinase I isoform alpha	CSNK1A1	1	1	6.7	15.63	134	0.0038208	6.4405	-0.599197	0.211996	19	similar for both	13969000	1	977.9	1815
1016	J3KNQ4;Q9NVD7;E9PS97;A0A087WZB5;Q9HBI1	J3KNQ4;Q9NVD7	Alpha-parvin	PARVA	5	5	13.1	46.589	412	0	97.455	-0.596903	0.156396	19	similar for both	217200000	7	7849.5	14592
1934	P61106;X6RFL8	P61106;X6RFL8	Ras-related protein Rab-14	RAB14	5	5	27.4	23.897	215	0	33.974	-0.596059	0.157021	19	similar for both	154420000	7	6249.8	11625
1335	O95837;P29992;K7EL62;P50148	O95837;P29992	Guanine nucleotide-binding protein subunit alpha-14;Guanine nucleotide-binding protein subunit alpha-11	GNA14;GNA11	3	3	7.9	41.57	355	0	17.403	-0.594492	0.153072	19	similar for both	43794000	3	4282.2	7973.8
917	H0YDT8;Q9NPA0	H0YDT8;Q9NPA0	ER membrane protein complex subunit 7	EMC7	2	2	15.1	20.885	192	0	23.376	-0.593138	0.159198	19	similar for both	183650000	3	2314	4312.9
2370	Q6P4E1	Q6P4E1	Protein CASC4	CASC4	1	1	2.8	48.864	433	0.0019128	7.3679	-0.591535	0.106235	19	similar for both	15545000	2	794.04	1481.6
2858	Q9NY61;A0A087WWS8	Q9NY61;A0A087WWS8	Protein AATF	AATF	2	2	4.6	63.132	560	0	12.523	-0.585263	0.22208	19	similar for both	10686000	2	1819.5	3409.8
34	F8W0R1;F8VR88;F8VUZ2;F8VPA6;A0A087WU02;Q96RQ1	F8W0R1;F8VR88;F8VUZ2;F8VPA6;A0A087WU02;Q96RQ1	Endoplasmic reticulum-Golgi intermediate compartment protein 2	ERGIC2	1	1	7.6	19.509	172	0	11.889	-0.580384	0.113128	19	similar for both	22935000	2	1326.7	2494.7
1877	P53004;C9J1E1	P53004	Biliverdin reductase A	BLVRA	4	4	10.5	33.428	296	0	26.869	-0.577378	0.171345	19	similar for both	114610000	4	3972.4	7485.2
2490	Q8TB61	Q8TB61	Adenosine 3-phospho 5-phosphosulfate transporter 1	SLC35B2	1	1	2.3	47.514	432	0.0028705	6.6989	-0.576863	0.115375	19	similar for both	18052000	1	1308.4	2466.3
570	D6RE58;D6RB73;D6RHG0;P78383	D6RE58;D6RB73;D6RHG0;P78383	Solute carrier family 35 member B1	SLC35B1	1	1	5.3	20.803	187	0.0029165	6.8324	-0.576228	0.228798	19	similar for both	2269100	1	1217.2	2295.4
488	Q9NX33;C9JX57;D3DSE6;C9J818;F8VZ95;P57076	Q9NX33;C9JX57;D3DSE6;C9J818;F8VZ95;P57076	UPF0769 protein C21orf59	C21orf59	1	1	18.8	15.253	138	0.0028694	6.6989	-0.575573	0.229291	19	similar for both	3466500	1	100.23	189.1
681	E9PG73;Q13427	E9PG73;Q13427	Peptidyl-prolyl cis-trans isomerase G	PPIG	1	1	1.4	87.088	739	0.002608	7.0377	-0.574958	0.229755	19	similar for both	1343200	1	408.05	770.18
1875	P52943;H0YHD8;H0YFA4	P52943;H0YHD8;H0YFA4	Cysteine-rich protein 2	CRIP2	2	2	11.1	22.492	208	0	11.859	-0.572002	0.175643	19	similar for both	99033000	2	2920	5522.7
589	D6RIE3;D6RGV5;H0UI06;P14406;D6R9C3	D6RIE3;D6RGV5;H0UI06;P14406;D6R9C3	Cytochrome c oxidase subunit 7A2, mitochondrial	COX7A2	2	2	25.3	10.264	91	0	13.93	-0.570072	0.0928164	19	similar for both	240180000	3	2968	5621
257	A0A1B0GW44;A0A1B0GVP3;A0A1B0GV23;A0A1B0GVD5;A0A1B0GWE8;A0A1B0GU92;A0A1B0GU03;P07339;F8W787;F8WD96;C9JH19;H7C469;A0A1B0GVF1;A0A1B0GV01;H7C1V0	A0A1B0GW44;A0A1B0GVP3;A0A1B0GV23;A0A1B0GVD5;A0A1B0GWE8;A0A1B0GU92;A0A1B0GU03;P07339;F8W787;F8WD96;C9JH19;H7C469	Cathepsin D;Cathepsin D light chain;Cathepsin D heavy chain	CTSD	5	5	13.8	43.688	405	0	50.194	-0.569587	0.1776	19	similar for both	178980000	13	9642.1	18267
734	E9PRE7;P11498	E9PRE7;P11498	Pyruvate carboxylase, mitochondrial	PC	1	1	3.3	53.41	489	0.0019275	7.5132	-0.568446	0.234701	19	similar for both	2305600	1	504.73	956.97
2378	Q6UN15;A0A0B4J203	Q6UN15;A0A0B4J203	Pre-mRNA 3-end-processing factor FIP1	FIP1L1	3	3	6.9	66.526	594	0	16.611	-0.566464	0.173395	19	similar for both	41063000	3	2532.8	4808.8
691	E9PIF2;Q13206	E9PIF2;Q13206	Probable ATP-dependent RNA helicase DDX10	DDX10	1	1	1.8	96.454	835	0.0019849	7.8817	-0.565158	0.237227	19	similar for both	4296600	2	987.46	1876.5
172	A0A0A6YYH1;Q7Z6K5	A0A0A6YYH1;Q7Z6K5	Arpin	C15orf38-AP3S2;ARPIN	1	1	6.9	43.881	394	0.0029619	6.9762	-0.564122	0.238027	19	similar for both	6051200	1	209.45	398.31
607	E5RHW4;O94905;E5RJ09	E5RHW4;O94905;E5RJ09	Erlin-2	ERLIN2	6	3	21	37.725	338	0	21.292	-0.562583	0.183367	19	similar for both	110320000	4	3028.8	5766
2181	Q14644	Q14644	Ras GTPase-activating protein 3	RASA3	3	3	3.7	95.698	834	0	19.323	-0.559609	0.241533	19	similar for both	13848000	3	2737.5	5222.2
177	A0A0B4J1Z1;C9JAB2;Q16629;F8WEA1	A0A0B4J1Z1;C9JAB2;Q16629	Serine/arginine-rich splicing factor 7	SRSF7	5	4	37.2	15.763	137	0	43.746	-0.559177	0.0993022	19	similar for both	506450000	7	2149.8	4102.3
352	A6PVH9;F2Z2V0;B0QZ18;Q99829;Q5JX45;E7ENH5;Q5JX56;Q5JX58;Q5JX59;Q5JX61;Q5JX60;Q5JX44;Q5JX52;Q5JX54;Q5JX57;E7EV27;Q5JX55;H0Y524	A6PVH9;F2Z2V0;B0QZ18;Q99829;Q5JX45;E7ENH5	Copine-1	CPNE1	5	5	14.3	53.046	481	0	37.183	-0.556704	0.180926	19	similar for both	76097000	7	4138.9	7911.5
2776	Q9HA77	Q9HA77	Probable cysteine--tRNA ligase, mitochondrial	CARS2	1	1	3.2	62.223	564	0.0031915	6.5974	-0.553672	0.13107	19	similar for both	17553000	1	581.67	1114.2
2462	Q8N8A6	Q8N8A6	ATP-dependent RNA helicase DDX51	DDX51	2	2	5.7	72.456	666	0	11.905	-0.552558	0.247084	19	similar for both	13671000	2	631.56	1210.7
1930	P61009	P61009	Signal peptidase complex subunit 3	SPCS3	2	2	12.8	20.313	180	0	36.974	-0.551639	0.192654	19	similar for both	136080000	3	3631.7	6966.4
888	H0Y512;Q9HDC9	H0Y512;Q9HDC9	Adipocyte plasma membrane-associated protein	APMAP	4	4	10.8	45.294	409	0	37.984	-0.547768	0.106477	19	similar for both	225010000	4	4160.5	8002.2
2619	Q96KP1	Q96KP1	Exocyst complex component 2	EXOC2	1	1	0.9	104.07	924	0.0038435	6.4732	-0.545215	0.25296	19	similar for both	4573300	1	1077.6	2076.3
1061	K7EK07;P84243;K7EMV3;B4DEB1;K7ES00;Q6NXT2;K7EP01	K7EK07;P84243;K7EMV3;B4DEB1;K7ES00;Q6NXT2;K7EP01	Histone H3;Histone H3.3;Histone H3.3C	H3F3B;H3F3A;H3F3C	6	1	34.1	14.914	132	0.0020568	8.7511	-0.544634	0.253428	19	similar for both	6626400	1	1844.2	3554.8
2314	Q5LJA5;Q5LJA9;Q9Y5K5;Q5LJB0;H0Y4K0;H0Y636;H0Y4E0;H0Y6Y4	Q5LJA5;Q5LJA9;Q9Y5K5;Q5LJB0	Ubiquitin carboxyl-terminal hydrolase;Ubiquitin carboxyl-terminal hydrolase isozyme L5	UCHL5	3	3	9.6	40.423	355	0	22.954	-0.544313	0.190834	19	similar for both	67334000	6	3382.7	6521.8
483	F8WEX5;E9PG02;E9PBT8;C9JL30;J3KQJ1;C9J660;F8WA42;Q8NBJ7	F8WEX5;E9PG02;E9PBT8;C9JL30;J3KQJ1;C9J660;F8WA42;Q8NBJ7	Sulfatase-modifying factor 2	SUMF2	1	1	6.1	18.584	165	0.0054385	6.2914	-0.541445	0.256013	19	similar for both	11068000	1	571.74	1104.5
745	F2Z356;Q9UKN8	F2Z356;Q9UKN8	General transcription factor 3C polypeptide 4	GTF3C4	1	1	14.8	15.5	149	0.0020458	8.539	-0.540875	0.256477	19	similar for both	7012800	1	89.388	172.75
19	A0A075B793	A0A075B793	GRIP1-associated protein 1	GRIPAP1	1	1	1.2	92.753	810	0.004475	6.3903	-0.540588	0.202379	19	similar for both	139420000	1	1232.3	2382
2609	Q96IX5	Q96IX5	Up-regulated during skeletal muscle growth protein 5	USMG5	2	2	43.1	6.4575	58	0	12.95	-0.540445	0.194007	19	similar for both	85228000	2	2423.8	4685.6
951	H3BS10;H3BP20;P06865;H3BU85;H3BTD4	H3BS10;H3BP20;P06865	Beta-hexosaminidase;Beta-hexosaminidase subunit alpha	HEXA	3	3	6.7	58.44	509	0	32.74	-0.540421	0.256848	19	similar for both	7958800	3	3176.4	6140.6
779	F5H442;Q99816	F5H442;Q99816	Tumor susceptibility gene 101 protein	TSG101	2	2	7.9	40.917	365	0.00043384	11.557	-0.539231	0.19501	19	similar for both	68721000	3	2902.9	5616.5
766	F5H6M0;F5H047;F5H669;Q8N684;J3QT54	F5H6M0;F5H047;F5H669;Q8N684;J3QT54	Cleavage and polyadenylation specificity factor subunit 7	CPSF7	2	2	9.6	24.387	219	0	13.283	-0.538919	0.258074	19	similar for both	10550000	3	2077.4	4020.2
287	Q8WU40;Q5SWX3;A0A2Q3DQE3;Q13555;D6RHX9;E9PBE8;E7EQE4;H0Y6G2;H7BXS4;D6R938;E9PBG7;E9PF82;Q9UQM7;Q13557;Q13554	Q8WU40;Q5SWX3;A0A2Q3DQE3;Q13555;D6RHX9;E9PBE8;E7EQE4;H0Y6G2;H7BXS4;D6R938;E9PBG7;E9PF82;Q9UQM7;Q13557;Q13554	Calcium/calmodulin-dependent protein kinase type II subunit gamma;Calcium/calmodulin-dependent protein kinase type II subunit alpha;Calcium/calmodulin-dependent protein kinase type II subunit delta;Calcium/calmodulin-dependent protein kinase type II subunit beta	CAMK2G;CAMK2A;CAMK2B;CAMK2D	2	2	4.6	50.924	453	0	33.808	-0.538274	0.204459	19	similar for both	110320000	3	2097.7	4061.3
69	K7EJM5;A0A087WX29;K7EN94;B1AKP7;G3V162;A0A087X260;A0A087WYY0;Q13148;A0A087WW61;A0A087WX67;A0A087WXV3;A0A087WXQ5;A0A087WV68	K7EJM5;A0A087WX29;K7EN94;B1AKP7;G3V162;A0A087X260;A0A087WYY0;Q13148;A0A087WW61;A0A087WX67;A0A087WXV3;A0A087WXQ5;A0A087WV68	TAR DNA-binding protein 43	TARDBP	2	2	10	22.844	201	0	14.328	-0.538024	0.196013	19	similar for both	80515000	2	1725.1	3340.5
260	A0A1B0GV54;A0A1B0GUS1;Q9H1Y0	A0A1B0GV54;A0A1B0GUS1;Q9H1Y0	Autophagy protein 5	ATG5	1	1	12.4	17.851	153	0.002035	8.4179	-0.537632	0.259128	19	similar for both	2539900	1	822.33	1592.8
1345	P00403	P00403	Cytochrome c oxidase subunit 2	MT-CO2	4	4	24.7	25.565	227	0	25.136	-0.537151	0.113516	19	similar for both	240250000	7	5139.5	9958.2
1540	P16278;C9J539;C9J4G9;E7EQ29	P16278;C9J539;C9J4G9;E7EQ29	Beta-galactosidase	GLB1	2	2	3.2	76.074	677	0	11.892	-0.536859	0.143448	19	similar for both	25949000	2	3040.6	5892.6
500	C9JBL1;X6R2S6;Q9Y6A9	C9JBL1;X6R2S6;Q9Y6A9	Signal peptidase complex subunit 1	SPCS1	2	2	21.2	9.2748	80	0	74.488	-0.535597	0.114577	19	similar for both	241690000	2	2350.4	4559
1256	O75477;B0QZ43	O75477;B0QZ43	Erlin-1	ERLIN1	6	3	17.9	38.925	346	0	41.722	-0.535366	0.114735	19	similar for both	252100000	8	7174.3	13918
754	F5GXJ9;Q13740;H7C543	F5GXJ9;Q13740;H7C543	CD166 antigen	ALCAM	4	4	9.2	59.528	532	0	24.327	-0.535205	0.207243	19	similar for both	150770000	7	6304	12231
2237	Q15404	Q15404	Ras suppressor protein 1	RSU1	4	4	21.3	31.54	277	0	35.432	-0.534738	0.207669	19	similar for both	162500000	5	5708.4	11079
1312	O95298	O95298	NADH dehydrogenase [ubiquinone] 1 subunit C2	NDUFC2	1	1	10.1	14.187	119	0.0020903	9.5333	-0.533739	0.199599	19	similar for both	66393000	2	1926.3	3741.2
510	C9JF17;P05090;F8WBT9;C9JX71	C9JF17;P05090	Apolipoprotein D	APOD	4	4	22.8	24.158	215	0	26.825	-0.533075	0.209191	19	similar for both	183790000	5	4555.9	8852.4
2924	Q9UHG3;C9JM55;C9K055;F8W8W4	Q9UHG3	Prenylcysteine oxidase 1	PCYOX1	3	3	8.3	56.639	505	0	37.994	-0.532698	0.209537	19	similar for both	90978000	3	2805.3	5452.3
2896	Q9UBG0;E7EME3	Q9UBG0	C-type mannose receptor 2	MRC2	6	6	4.9	166.67	1479	0	36.932	-0.532659	0.209573	19	similar for both	118330000	6	4752	9236.1
2713	Q9BXV9	Q9BXV9	Uncharacterized protein C14orf142	C14orf142	1	1	18	10.859	100	0.0035211	6.5402	-0.532495	0.20065	19	similar for both	43747000	2	518.2	1007.3
2777	Q9HAB8	Q9HAB8	Phosphopantothenate--cysteine ligase	PPCS	1	1	2.3	34.005	311	0.0038181	6.4376	-0.530862	0.148074	19	similar for both	16003000	1	2081.4	4050.5
28	G3V4F2;A0A087X0W7;A0A087WT95;Q86TX2;P49753	G3V4F2;A0A087X0W7;A0A087WT95;Q86TX2;P49753	Acyl-coenzyme A thioesterase 1;Acyl-coenzyme A thioesterase 2, mitochondrial	ACOT1;ACOT2	1	1	5.8	43.733	395	0.0032006	6.6262	-0.529774	0.26563	19	similar for both	5412200	1	151.66	295.36
2770	Q9H977;B9A049	Q9H977;B9A049	WD repeat-containing protein 54	WDR54	2	2	12	35.891	334	0	11.958	-0.529714	0.148972	19	similar for both	17420000	2	1322.4	2575.5
2043	Q00577	Q00577	Transcriptional activator protein Pur-alpha	PURA	2	2	10.6	34.91	322	0	11.995	-0.528867	0.203736	19	similar for both	62619000	2	1950.8	3801.6
741	F2Z2E2;Q86VI3	F2Z2E2;Q86VI3	Ras GTPase-activating-like protein IQGAP3	IQGAP3	2	1	1.6	179.48	1588	0.0019968	7.9313	-0.528521	0.266677	19	similar for both	2703500	1	613.07	1195
1512	P13674	P13674	Prolyl 4-hydroxylase subunit alpha-1	P4HA1	9	9	19.7	61.049	534	0	90.938	-0.528059	0.119832	19	similar for both	616090000	14	11182	21803
1711	P35659;B4DFG0;D6RDA2;H0Y993;D6R9L5;H0Y8X0	P35659;B4DFG0;D6RDA2	Protein DEK	DEK	10	10	26.7	42.674	375	0	60.229	-0.525651	0.121549	19	similar for both	387920000	11	10722	20941
705	E9PKU7;E9PNH1	E9PKU7	Neutral alpha-glucosidase AB	GANAB	20	2	26.9	96.543	852	0	26.734	-0.525117	0.152611	19	similar for both	30885000	2	3243.2	6336.6
3039	Q9Y5L4;K7EIT2	Q9Y5L4;K7EIT2	Mitochondrial import inner membrane translocase subunit Tim13	TIMM13	3	3	47.4	10.5	95	0	44.33	-0.524881	0.216808	19	similar for both	108770000	3	2110.3	4123.8
530	C9JRZ6;Q9NX63;F8WAR4;A0A286YEX5	C9JRZ6;Q9NX63;F8WAR4	MICOS complex subunit MIC19	CHCHD3	4	4	22	26.753	232	0	31.416	-0.524435	0.217228	19	similar for both	168490000	5	5947.1	11625
2531	Q92522	Q92522	Histone H1x	H1FX	3	2	18.8	22.487	213	0	15.183	-0.524214	0.207744	19	similar for both	87374000	3	2481.9	4852.2
2684	Q9BT22;K7EID2;K7EPU3	Q9BT22	Chitobiosyldiphosphodolichol beta-mannosyltransferase	ALG1	3	3	11	52.518	464	0	20.811	-0.523693	0.208197	19	similar for both	68064000	4	2008.6	3928.3
2318	Q5QPL9;Q9UKM9;Q5QPM1;Q5QPM2;Q5QPM0	Q5QPL9;Q9UKM9;Q5QPM1;Q5QPM2;Q5QPM0	RNA-binding protein Raly	RALY	6	6	30	24.665	237	0	54.487	-0.523582	0.123041	19	similar for both	449850000	9	9204.5	18003
2840	Q9NWT1	Q9NWT1	p21-activated protein kinase-interacting protein 1	PAK1IP1	1	1	2.6	43.963	392	0.0016786	9.8448	-0.523241	0.154115	19	similar for both	17217000	1	603.93	1181.5
473	C9J1Z8;P84085;F5H1V1;F5H6T5;F8WDB3	C9J1Z8;P84085	ADP-ribosylation factor 5	ARF5	6	2	43.3	17.107	150	0	122.61	-0.521235	0.155737	19	similar for both	36736000	2	2504.6	4906.7
2038	P98082	P98082	Disabled homolog 2	DAB2	2	2	4.3	82.447	770	0	14.655	-0.519415	0.157218	19	similar for both	15530000	2	549.77	1078.4
2399	Q7RTV0	Q7RTV0	PHD finger-like domain-containing protein 5A	PHF5A	2	2	15.5	12.405	110	0.0012804	11.02	-0.519281	0.222128	19	similar for both	212270000	3	4068.5	7981.3
2299	Q5T4C6;Q5T4C3;Q5BJF6	Q5T4C6;Q5T4C3;Q5BJF6	Outer dense fiber protein 2	ODF2	1	1	10.7	23.366	205	0.0029358	6.8944	-0.51906	0.274674	19	similar for both	2162800	1	251.78	494
1793	P48047;H7C0C1;H7C086;H7C068	P48047;H7C0C1	ATP synthase subunit O, mitochondrial	ATP5O	3	3	16.4	23.277	213	0	45.18	-0.518358	0.126871	19	similar for both	350620000	3	3355.5	6586.8
1850	P51149;C9J4V0;C9J592;C9J8S3;C9J4S4;C9IZZ0;C9J7D1	P51149;C9J4V0;C9J592;C9J8S3;C9J4S4;C9IZZ0	Ras-related protein Rab-7a	RAB7A	7	7	42	23.489	207	0	85.141	-0.515538	0.0555012	19	similar for both	885830000	17	10189	20040
991	H7C2R4;Q68CQ4	H7C2R4;Q68CQ4	Digestive organ expansion factor homolog	DIEXF	1	1	7.3	28.295	248	0.0025974	7.0002	-0.515466	0.277754	19	similar for both	2114400	1	550.25	1082.3
1230	O60749;D6RC15	O60749	Sorting nexin-2	SNX2	4	3	9.2	58.47	519	0	22.273	-0.515442	0.225828	19	similar for both	91876000	3	3985.8	7839.9
2326	Q5T0I0	Q5T0I0	Gelsolin (Fragment)	GSN	4	1	11.2	28.953	260	0.0020392	8.4449	-0.514153	0.130019	19	similar for both	236120000	2	1985	3907.9
1300	O94925;C9JIJ6;B7Z509;H7BZD1;H7C201	O94925	Glutaminase kidney isoform, mitochondrial	GLS	9	7	18.1	73.46	669	0	131.23	-0.512997	0.130895	19	similar for both	502110000	16	15451	30443
2124	Q13247	Q13247	Serine/arginine-rich splicing factor 6	SRSF6	4	1	10.2	39.586	344	0	26.035	-0.511519	0.132023	19	similar for both	532010000	6	7505.4	14803
1103	M0QYC1;M0QZR4;Q92888;M0QZH8;M0QYS3;M0QXV6;M0R2C7	M0QYC1;M0QZR4;Q92888;M0QZH8;M0QYS3	Rho guanine nucleotide exchange factor 1	ARHGEF1	3	3	5.6	78.506	702	0	19.216	-0.511404	0.163869	19	similar for both	34690000	3	2390.2	4714.6
2749	Q9H307	Q9H307	Pinin	PNN	1	1	1.8	81.627	717	0.0018825	7.153	-0.511287	0.163968	19	similar for both	29978000	1	649.64	1281.5
1890	P54709;H7C547;F8WBY4;C9J6S2	P54709;H7C547;F8WBY4	Sodium/potassium-transporting ATPase subunit beta-3	ATP1B3	3	3	11.1	31.512	279	0	56.531	-0.51124	0.219222	19	similar for both	74312000	4	5302.9	10461
537	C9JYN0;Q16563;A0A0U1RQT9;H7C4J8	C9JYN0;Q16563	Synaptophysin-like protein 1	SYPL1	3	2	16.5	24.784	224	0	15.326	-0.510542	0.219852	19	similar for both	53214000	2	1726.7	3407.9
336	A6ND22;Q9Y3D3	A6ND22;Q9Y3D3	28S ribosomal protein S16, mitochondrial	MRPS16	1	1	18.2	11.15	99	0.0019547	7.6644	-0.510478	0.21991	19	similar for both	42226000	2	987.67	1949.4
943	H3BMH2;H3BSC1;P62491;Q15907;B4DQU5;M0R377;M0R2D0;H3BN38	H3BMH2;H3BSC1;P62491;Q15907;B4DQU5	Ras-related protein Rab-11A;Ras-related protein Rab-11B	RAB11A;RAB11B	8	7	49	17.668	155	0	72.412	-0.509999	0.0580482	19	similar for both	721810000	15	12184	24056
907	H0YB03;Q96DB5;H0YB83;E5RH53	H0YB03;Q96DB5;H0YB83;E5RH53	Regulator of microtubule dynamics protein 1	RMDN1	2	2	16.4	19.195	165	0	12.032	-0.50886	0.166025	19	similar for both	22574000	2	1638.4	3237.4
2641	Q96TA1	Q96TA1	Niban-like protein 1	FAM129B	14	14	23.2	84.137	746	0	126.36	-0.508197	0.0588975	19	similar for both	958680000	25	19620	38786
2825	Q9NTI5	Q9NTI5	Sister chromatid cohesion protein PDS5 homolog B	PDS5B	6	6	4.9	164.67	1447	0	76.997	-0.505358	0.224574	19	similar for both	71729000	12	7970.7	15788
1406	P06400	P06400	Retinoblastoma-associated protein	RB1	2	2	2	106.16	928	0.000858	11.209	-0.505353	0.286548	19	similar for both	11921000	2	971.95	1925.2
990	H7C2Q8;Q99848	H7C2Q8;Q99848	Probable rRNA-processing protein EBP2	EBNA1BP2	1	1	4.2	40.684	361	0.0026129	7.0482	-0.504865	0.23625	19	similar for both	100900000	2	1416.3	2806.3
2016	P68032;P68133;P62736;P63267;A6NL76;C9JFL5;F6UVQ4;F6QUT6;F8WB63;B8ZZJ2	P68032;P68133;P62736;P63267;A6NL76	Actin, alpha cardiac muscle 1;Actin, alpha skeletal muscle;Actin, aortic smooth muscle;Actin, gamma-enteric smooth muscle	ACTC1;ACTA1;ACTA2;ACTG2	19	6	54.4	42.019	377	0	84.6	-0.50375	0.0610374	19	similar for both	8690200000	33	17550	34801
1234	O60832;C9IYT0;H7C2Q2;H7C0M1;H7BZF2;H7C2Q9	O60832;C9IYT0	H/ACA ribonucleoprotein complex subunit 4	DKC1	6	6	13.4	57.673	514	0	38.339	-0.503292	0.237828	19	similar for both	115020000	6	4180.9	8293.2
270	A0A1W2PQ37;A0A1W2PQF8;A0A1W2PR68;A0A1W2PQT3;A0A1W2PPH1;A0A1W2PQH3;A0A1W2PQY8;P23368	A0A1W2PQ37;A0A1W2PQF8;A0A1W2PR68;A0A1W2PQT3;A0A1W2PPH1;A0A1W2PQH3;A0A1W2PQY8;P23368	NAD-dependent malic enzyme, mitochondrial	ME2	1	1	3.6	49.476	443	0.0076949	6.1573	-0.50307	0.171009	19	similar for both	21988000	1	307.4	609.85
853	G3V1C3;Q9BZZ5;H0YER7	G3V1C3;Q9BZZ5;H0YER7	Apoptosis inhibitor 5	API5	4	4	11.8	57.56	510	0	25.706	-0.502858	0.226875	19	similar for both	63164000	5	1252.3	2484.8
982	H7BZJ3	H7BZJ3	Protein disulfide-isomerase A3 (Fragment)	PDIA3	6	1	53.7	13.519	123	0	36.007	-0.502682	0.138919	19	similar for both	686860000	3	808.04	1603.5
2554	Q92922	Q92922	SWI/SNF complex subunit SMARCC1	SMARCC1	3	3	5	122.87	1105	0	33.861	-0.501901	0.227761	19	similar for both	44609000	4	1904.2	3780.8
2700	Q9BVG9;A0A0J9YWQ2;E9PS47;E9PLE4	Q9BVG9;A0A0J9YWQ2	Phosphatidylserine synthase 2	PTDSS2	3	3	7.4	56.252	487	0	20.078	-0.501598	0.289861	19	similar for both	11406000	3	1704.9	3385.8
1810	P49207	P49207	60S ribosomal protein L34	RPL34	2	2	12.8	13.293	117	0	13.103	-0.498088	0.063855	19	similar for both	991810000	6	5887.7	11721
82	D6RAW0;D6RFM0;D6RAH7;H9KV45;A0A0A0MQU3;A0A087WY85;P62837;P61077	D6RAW0;D6RFM0;D6RAH7;H9KV45;A0A0A0MQU3;A0A087WY85;P62837;P61077	Ubiquitin-conjugating enzyme E2 D2;Ubiquitin-conjugating enzyme E2 D3	UBE2D3;UBE2D2	1	1	15.3	8.2133	72	0	14.281	-0.49784	0.142814	19	similar for both	247940000	2	2866.2	5706.9
2468	Q8NBX0	Q8NBX0	Saccharopine dehydrogenase-like oxidoreductase	SCCPDH	2	2	5.1	47.151	429	0	11.709	-0.497811	0.231575	19	similar for both	77185000	3	1840.4	3664.5
1368	P02786;G3V0E5;H7C3V5;F8WBE5	P02786;G3V0E5	Transferrin receptor protein 1;Transferrin receptor protein 1, serum form	TFRC	14	14	20.9	84.87	760	0	147.45	-0.497591	0.143016	19	similar for both	682160000	20	15783	31431
2386	Q6ZVM7	Q6ZVM7	TOM1-like protein 2	TOM1L2	1	1	3.2	55.556	507	0	12.356	-0.496052	0.2948	19	similar for both	2588400	1	924.02	1842.1
463	C9IZ01;Q96RP9;F8WAU4	C9IZ01;Q96RP9;F8WAU4	Elongation factor G, mitochondrial	GFM1	2	2	4.6	66.034	591	0	13.995	-0.495333	0.245929	19	similar for both	96055000	3	1435.3	2862.8
2671	Q9BQC6	Q9BQC6	Ribosomal protein 63, mitochondrial	MRPL57	1	1	12.7	12.266	102	0.0019724	7.7751	-0.495196	0.177969	19	similar for both	31061000	1	541.52	1080.2
790	F5H6U7;Q9Y3E0;G3V1U5;F5GWD8;F5GXH6	F5H6U7;Q9Y3E0;G3V1U5	Vesicle transport protein GOT1B	GOLT1B	4	4	27.3	14.307	128	0	42.994	-0.495164	0.295596	19	similar for both	12660000	3	1846	3682.4
1905	P55795	P55795	Heterogeneous nuclear ribonucleoprotein H2	HNRNPH2	6	2	20.3	49.263	449	0	16.411	-0.494758	0.234451	19	similar for both	78899000	4	2888.5	5763.6
2343	Q5TDP6	Q5TDP6	Lengsin	LGSN	1	1	1.4	57.277	509	0.001947	7.6239	-0.493611	0.179394	19	similar for both	36755000	1	1605.5	3206.1
2409	Q7Z7H8	Q7Z7H8	39S ribosomal protein L10, mitochondrial	MRPL10	1	1	5.7	29.282	261	0.0029315	6.8865	-0.491408	0.18139	19	similar for both	18822000	2	2021.6	4043.2
1499	P12110;H7C0M5;C9JH44	P12110	Collagen alpha-2(VI) chain	COL6A2	14	14	15.6	108.58	1019	0	96.829	-0.489287	0.0684471	19	similar for both	1785400000	23	22098	44261
1808	P49006	P49006	MARCKS-related protein	MARCKSL1	3	2	15.4	19.529	195	0	11.966	-0.488026	0.240882	19	similar for both	64492000	3	2002.5	4014.4
1855	P51572;A0A2R8Y5M6;C9JMD7;C9JSP1;C9JQ75;C9J0M4;C9JM14	P51572;A0A2R8Y5M6;C9JMD7;C9JSP1;C9JQ75;C9J0M4	B-cell receptor-associated protein 31	BCAP31	6	6	24.8	27.991	246	0	37.504	-0.487836	0.253735	19	similar for both	209990000	7	7302.4	14641
1501	P12236;P12235;V9GYG0	P12236;P12235;V9GYG0	ADP/ATP translocase 3;ADP/ATP translocase 3, N-terminally processed;ADP/ATP translocase 1	SLC25A6;SLC25A4	12	4	39.6	32.866	298	0	218.28	-0.487381	0.0694771	19	similar for both	5545000000	29	26115	52376
830	F8W717;O00423	F8W717;O00423	Echinoderm microtubule-associated protein-like 1	EML1	1	1	1.1	88.716	803	0	13.257	-0.486862	0.303108	19	similar for both	5755800	1	1837.9	3687.4
2156	Q13895;H7BY94;F8WBL2	Q13895	Bystin	BYSL	3	3	7.3	49.601	437	0	20.362	-0.484092	0.244697	19	similar for both	41578000	5	6963.1	13997
2852	Q9NX62	Q9NX62	Inositol monophosphatase 3	IMPAD1	5	5	15.6	38.681	359	0	32.877	-0.484034	0.257759	19	similar for both	152100000	5	2849.4	5728
143	A0A0A0MRX2;Q96HY6	A0A0A0MRX2;Q96HY6	DDRGK domain-containing protein 1	DDRGK1	3	3	15.4	33.939	298	0	57.306	-0.483181	0.258668	19	similar for both	97434000	3	2334.4	4695.5
781	F5H4R1;J3KNB8;F5H538;Q9Y6R4	F5H4R1;J3KNB8;F5H538;Q9Y6R4	Mitogen-activated protein kinase kinase kinase 4	MAP3K4	1	1	0.7	163.01	1442	0.0018804	7.1396	-0.481928	0.246814	19	similar for both	59454000	1	2677.2	5389.7
2915	Q9UGP8;A6PVC9	Q9UGP8	Translocation protein SEC63 homolog	SEC63	7	7	10.9	87.996	760	0	93.897	-0.481705	0.156396	19	similar for both	418350000	9	8684.4	17486
1921	P60468;S4R3B5	P60468;S4R3B5	Protein transport protein Sec61 subunit beta	SEC61B	2	2	21.9	9.9743	96	0	20.7	-0.481585	0.156501	19	similar for both	288060000	4	4413.2	8886.7
401	B4DKB2;P42892	B4DKB2;P42892	Endothelin-converting enzyme 1	ECE1	3	3	6.4	83.573	738	0	19.661	-0.48051	0.248208	19	similar for both	45496000	3	2004.6	4039.6
940	H3BLU7;O43488;Q8NHP1	H3BLU7;O43488;Q8NHP1	Aflatoxin B1 aldehyde reductase member 2;Aflatoxin B1 aldehyde reductase member 4	AKR7A2;AKR7L	2	2	8.3	34.684	314	0	11.911	-0.479394	0.249308	19	similar for both	41988000	2	2337.9	4714.9
1253	O75400;H0YG38;F5H578	O75400;H0YG38;F5H578	Pre-mRNA-processing factor 40 homolog A	PRPF40A	4	4	4.1	108.8	957	0	27.611	-0.477867	0.26438	19	similar for both	207660000	5	9194.3	18562
2846	Q9NX14	Q9NX14	NADH dehydrogenase [ubiquinone] 1 beta subcomplex subunit 11, mitochondrial	NDUFB11	3	3	26.8	17.316	153	0	18.118	-0.477804	0.264448	19	similar for both	110030000	3	1520	3068.8
1912	P56192;H0YHV5;H0YIC2;H0YIP0	P56192	Methionine--tRNA ligase, cytoplasmic	MARS	7	7	9.8	101.11	900	0	98.086	-0.476883	0.160641	19	similar for both	430410000	12	12699	25655
180	A0A0B4J287;Q9H0A8	A0A0B4J287;Q9H0A8	COMM domain-containing protein 4	COMMD4	1	1	5.1	19.382	177	0.0029326	6.8882	-0.47631	0.312839	19	similar for both	10954000	2	1511.4	3054.6
1728	P37802;X6RJP6;C9J5W6;Q9UI15	P37802;X6RJP6	Transgelin-2	TAGLN2	13	13	75.4	22.391	199	0	323.31	-0.475762	0.0760309	19	similar for both	7008500000	48	31136	62951
2791	Q9HD33	Q9HD33	39S ribosomal protein L47, mitochondrial	MRPL47	3	3	10.8	29.45	250	0	26.636	-0.474943	0.253732	19	similar for both	42726000	3	4879.1	9870.2
1294	O94826	O94826	Mitochondrial import receptor subunit TOM70	TOMM70A	5	5	8.2	67.454	608	0	30.446	-0.474462	0.162804	19	similar for both	229970000	5	4934.4	9985.4
1275	O75844	O75844	CAAX prenyl protease 1 homolog	ZMPSTE24	4	4	10.9	54.812	475	0	37.899	-0.474032	0.268556	19	similar for both	121090000	9	4349.4	8804.2
558	D6R9P3;D6RD18;D6RBZ0;Q99729	D6R9P3;D6RD18;D6RBZ0;Q99729	Heterogeneous nuclear ribonucleoprotein A/B	HNRNPAB	8	7	28.9	30.302	280	0	252.28	-0.47395	0.0770972	19	similar for both	737770000	21	15894	32175
2289	Q3ZCQ8;M0R2F8;M0R0C3;M0R003;M0R1Y4;M0QXC3;M0R2Z3;M0R303;M0R2D2;M0R2Q2;M0R047	Q3ZCQ8;M0R2F8;M0R0C3;M0R003	Mitochondrial import inner membrane translocase subunit TIM50	TIMM50	5	5	17.6	39.646	353	0	84.641	-0.473695	0.254982	19	similar for both	89364000	7	3857.4	7810.1
1339	O96008;K7EKG4;K7EJ57	O96008	Mitochondrial import receptor subunit TOM40 homolog	TOMM40	5	5	24.7	37.893	361	0	31.807	-0.472405	0.164659	19	similar for both	261410000	6	2519.1	5105
2578	Q9NVJ2;Q96BM9	Q9NVJ2;Q96BM9	ADP-ribosylation factor-like protein 8B;ADP-ribosylation factor-like protein 8A	ARL8B;ARL8A	2	2	21.5	21.539	186	0	13.765	-0.472096	0.199596	19	similar for both	34320000	3	1068.6	2166
1566	P19367;B1AR63;B1AR62;Q2TB90;P52790	P19367	Hexokinase-1	HK1	9	7	11.5	102.48	917	0	169.22	-0.472042	0.164988	19	similar for both	525170000	15	13727	27825
844	F8WBW4;H7C521;P78362	F8WBW4;H7C521;P78362	SRSF protein kinase 2;SRSF protein kinase 2 N-terminal;SRSF protein kinase 2 C-terminal	SRPK2	1	1	11.6	17.209	147	0.0020551	8.7223	-0.471533	0.317311	19	similar for both	4212800	1	169.41	343.52
2766	Q9H857;H7C4G8;C9J036;H7C519	Q9H857;H7C4G8	5-nucleotidase domain-containing protein 2	NT5DC2	4	4	8.3	60.718	520	0	109.04	-0.471085	0.257611	19	similar for both	81870000	4	5554.7	11267
2487	Q8NI27;A0A0C4DG98;F2Z2V2;H0Y815	Q8NI27;A0A0C4DG98	THO complex subunit 2	THOC2	3	2	1.8	182.77	1593	0	15.766	-0.470816	0.317985	19	similar for both	13913000	2	1913	3881
1931	P61019;E9PKL7;Q8WUD1;E9PE37;H0YD31;H7C125;H0YDL5;Q6PIK3	P61019;E9PKL7;Q8WUD1	Ras-related protein Rab-2A;Ras-related protein Rab-2B	RAB2A;RAB2B	9	9	50.9	23.545	212	0	153.17	-0.469761	0.167068	19	similar for both	654510000	16	13924	28269
294	E9PGF5;E9PF55;A0A2R8Y4T1;Q9HBL0;E7ERH1;A0A087WWW7;E7EMG1;C9JI43;H0Y4U1	E9PGF5;E9PF55;A0A2R8Y4T1;Q9HBL0;E7ERH1;A0A087WWW7	Tensin-1	TNS1	5	5	4.7	183.22	1714	0	31.693	-0.468223	0.274967	19	similar for both	102000000	7	6358	12922
3004	Q9Y3A6	Q9Y3A6	Transmembrane emp24 domain-containing protein 5	TMED5	1	1	5.2	26.005	229	0.0019693	7.7648	-0.465975	0.205637	19	similar for both	36511000	2	1062.7	2163.2
1686	P31942	P31942	Heterogeneous nuclear ribonucleoprotein H3	HNRNPH3	3	3	12.1	36.926	346	0	26.02	-0.465064	0.17141	19	similar for both	370220000	4	3459.5	7046.5
1220	O60488;D6RFW9;D6RDA8;D6RD96;D6RF95	O60488;D6RFW9;D6RDA8;D6RD96;D6RF95	Long-chain-fatty-acid--CoA ligase 4	ACSL4	2	1	4.4	79.187	711	0.0057549	6.2627	-0.464655	0.264167	19	similar for both	57667000	1	2433.7	4958.5
2335	Q5T6W2	Q5T6W2	Heterogeneous nuclear ribonucleoprotein K (Fragment)	HNRNPK	13	1	40.4	41.807	379	0.0020894	9.5296	-0.464249	0.279412	19	similar for both	127080000	2	1402.4	2858.1
2258	Q15836;K7ENK9;K7EKX0;J3QRU4;F8WCA0;L7N2F9;P63027	Q15836;K7ENK9;K7EKX0;J3QRU4;F8WCA0;L7N2F9;P63027	Vesicle-associated membrane protein 3;Vesicle-associated membrane protein 2	VAMP3;VAMP2	2	2	33	11.309	100	0	12.596	-0.463953	0.26489	19	similar for both	64495000	2	1556.3	3172.4
2352	Q68EM7	Q68EM7	Rho GTPase-activating protein 17	ARHGAP17	1	1	1.8	95.436	881	0.0051142	6.3135	-0.46346	0.208157	19	similar for both	18343000	1	738.21	1505.3
1028	J3KRN5;P17252	J3KRN5;P17252	Protein kinase C alpha type	PRKCA	1	1	3.2	35.487	308	0.0019865	7.8834	-0.462294	0.326077	19	similar for both	8588100	1	2232	4555
1158	O15031;A0A087WU36;H0YAM9;A6QRG9;F5H3A2;B4DHQ7;O60486;Q9Y4D7	O15031;A0A087WU36	Plexin-B2	PLXNB2	3	3	1.7	205.12	1838	0	19.122	-0.459394	0.212278	19	similar for both	27075000	3	3006	6146.9
216	A0A0D9SGK2;Q12974;Q93096;E9PMY3;E9PML8;E9PJC0;E9PRR9	A0A0D9SGK2;Q12974;Q93096;E9PMY3;E9PML8;E9PJC0;E9PRR9	Protein tyrosine phosphatase type IVA 2;Protein tyrosine phosphatase type IVA 1	PTP4A1;PTP4A2	2	2	14.2	17.101	148	0	12.869	-0.455632	0.273561	19	similar for both	68425000	4	5340.9	10950
2859	Q9NYF8;H0YF14	Q9NYF8	Bcl-2-associated transcription factor 1	BCLAF1	10	1	13.7	106.12	920	0	139.24	-0.45545	0.180562	19	similar for both	335260000	12	10540	21612
37	A0A087WU53;Q9H0U3	A0A087WU53;Q9H0U3	Magnesium transporter protein 1	MAGT1	1	1	2.7	41.531	367	0.0076718	6.151	-0.45535	0.216435	19	similar for both	14473000	1	1940.1	3978.4
145	A0A0A0MS41;A0A1P0AYU5;Q9BWM7	A0A0A0MS41;A0A1P0AYU5;Q9BWM7	Sideroflexin;Sideroflexin-3	SFXN3	1	1	5.3	35.503	321	0.0016871	10.297	-0.453048	0.276291	19	similar for both	45417000	2	750.04	1540.5
90	A0A087WZ13;E9PAU2;Q8IY67;K7EKR9	A0A087WZ13;E9PAU2;Q8IY67	Ribonucleoprotein PTB-binding 1	RAVER1	3	3	8.1	77.843	739	0	20.118	-0.451936	0.277473	19	similar for both	85589000	6	2844.5	5846.8
116	D6RHI8;A0A087X2D8;O60271	D6RHI8;A0A087X2D8;O60271	C-Jun-amino-terminal kinase-interacting protein 4	SPAG9	1	1	15.4	16.465	156	0.0076897	6.1552	-0.450474	0.33752	19	similar for both	3854300	1	129.26	265.96
939	H0YNG3;P67812;H0YNX5;H0YKT4;H0YNA5	H0YNG3;P67812;H0YNX5;H0YKT4;H0YNA5	Signal peptidase complex catalytic subunit SEC11;Signal peptidase complex catalytic subunit SEC11A;Signal peptidase I	SEC11A	2	2	9.8	18.651	163	0.00043309	11.536	-0.450089	0.295649	19	similar for both	167760000	2	1242.5	2557.2
3022	Q9Y478;F5H610;F5H2X8	Q9Y478;F5H610;F5H2X8	5-AMP-activated protein kinase subunit beta-1	PRKAB1	2	2	13	30.382	270	0	19.223	-0.448373	0.223744	19	similar for both	25031000	3	1930.4	3977.7
375	B1AK81;Q92643;A6NEM5	B1AK81;Q92643;A6NEM5	GPI-anchor transamidase	PIGK	3	3	12.6	34.313	301	0	20.847	-0.448356	0.223762	19	similar for both	30940000	3	1371.7	2826.5
2136	Q13505;A0A0C4DFQ1	Q13505;A0A0C4DFQ1	Metaxin-1	MTX1	3	3	7.7	51.462	466	0	22.934	-0.447903	0.281785	19	similar for both	51089000	4	1721.4	3548.2
365	M0R088;E9PCT1;A9Z1X7;Q8IYB3;M0R1E7;M0QXG5	M0R088;E9PCT1;A9Z1X7;Q8IYB3	Serine/arginine repetitive matrix protein 1	SRRM1	3	3	5.9	78.139	681	0	21.881	-0.44681	0.189092	19	similar for both	249180000	4	1935	3991.5
598	E5RGQ3;Q9H446;E5RJE3;E5RGS5	E5RGQ3;Q9H446;E5RJE3;E5RGS5	RWD domain-containing protein 1	RWDD1	2	2	25	8.5618	72	0.0008617	11.313	-0.445119	0.284789	19	similar for both	57428000	2	4106.7	8481.2
2442	Q8IX12;F5H1H2;A0A0C4DGG8	Q8IX12;F5H1H2;A0A0C4DGG8	Cell division cycle and apoptosis regulator protein 1	CCAR1	2	2	2.1	132.82	1150	0	91.611	-0.444805	0.22755	19	similar for both	26872000	3	3742	7729.7
221	F5GXS0;A0A140TA49;A0A140TA44;A0A140TA32;A0A140TA29;A0A0G2JL54;A0A0G2JPR0;P0C0L5;P0C0L4	F5GXS0;A0A140TA49;A0A140TA44;A0A140TA32;A0A140TA29;A0A0G2JL54;A0A0G2JPR0;P0C0L5;P0C0L4	Complement C4-B;Complement C4 beta chain;Complement C4-B alpha chain;C4a anaphylatoxin;C4b-B;C4d-B;Complement C4 gamma chain;Complement C4-A;Complement C4 beta chain;Complement C4-A alpha chain;C4a anaphylatoxin;C4b-A;C4d-A;Complement C4 gamma chain	C4B;C4A	2	2	1.8	187.67	1698	0	23.439	-0.444349	0.228039	19	similar for both	20758000	2	770.89	1592.9
2158	Q14008;E9PQH5;H0YDX5	Q14008	Cytoskeleton-associated protein 5	CKAP5	9	9	5.5	225.49	2032	0	110.14	-0.443925	0.30291	19	similar for both	184310000	11	12597	26037
1400	P05388;F8VWS0;F8VU65;F8VPE8;G3V210;F8VW21;F8VZS0;F8VS58;F8VQY6;F8VRK7;Q8NHW5;F8VWV4;F8W1K8	P05388;F8VWS0;F8VU65;F8VPE8;G3V210;F8VW21;F8VZS0;F8VS58;F8VQY6;F8VRK7;Q8NHW5;F8VWV4	60S acidic ribosomal protein P0;60S acidic ribosomal protein P0-like	RPLP0;RPLP0P6	10	10	40.7	34.273	317	0	187.95	-0.443825	0.0966748	19	similar for both	3785100000	42	26199	54155
1993	P62873;B1AKQ8;F6X3N5;F6UT28;B3KVK2;E7EP32;F5H8J8;F5H100;F5H0S8;E9PCP0;P16520	P62873;B1AKQ8;F6X3N5;F6UT28;B3KVK2;E7EP32	Guanine nucleotide-binding protein G(I)/G(S)/G(T) subunit beta-1	GNB1;GNB2	6	3	21.8	37.377	340	0	47.053	-0.443379	0.192561	19	similar for both	285620000	10	5955.4	12314
1724	P36871	P36871	Phosphoglucomutase-1	PGM1	5	5	10.1	61.448	562	0	36.324	-0.443337	0.303608	19	similar for both	109070000	6	5646.2	11675
1756	P42574;C9JXR7;A8MVM1	P42574;C9JXR7;A8MVM1	Caspase-3;Caspase-3 subunit p17;Caspase-3 subunit p12	CASP3	2	2	6.9	31.608	277	0	14.835	-0.442178	0.23038	19	similar for both	26211000	1	804.62	1665.1
2632	Q96QD8;F8VUY8	Q96QD8;F8VUY8	Sodium-coupled neutral amino acid transporter 2	SLC38A2	2	2	7.3	56.025	506	0	12.57	-0.441903	0.230678	19	similar for both	19284000	5	1180.2	2442.8
1652	P29317	P29317	Ephrin type-A receptor 2	EPHA2	1	1	1.7	108.27	976	0	32.549	-0.441332	0.288908	19	similar for both	50492000	2	1500.6	3107.2
976	H7BXY3;Q7L2E3	H7BXY3;Q7L2E3	Putative ATP-dependent RNA helicase DHX30	DHX30	3	3	3.9	130.55	1166	0	18.814	-0.440892	0.231776	19	similar for both	16094000	3	1626.2	3368.3
2646	Q99536;K7EJM4;K7ESA3	Q99536;K7EJM4;K7ESA3	Synaptic vesicle membrane protein VAT-1 homolog	VAT1	2	2	8.1	41.92	393	0	13.912	-0.440508	0.28981	19	similar for both	40080000	3	1382.6	2864.5
1901	P55084;F5GZQ3;B5MD38;C9JEY0;C9JE81;C9K0M0	P55084;F5GZQ3;B5MD38;C9JEY0;C9JE81	Trifunctional enzyme subunit beta, mitochondrial;3-ketoacyl-CoA thiolase	HADHB	8	8	15.8	51.294	474	0	98.562	-0.438978	0.197078	19	similar for both	272030000	14	7381.8	15310
1394	P05141;Q9H0C2	P05141	ADP/ATP translocase 2;ADP/ATP translocase 2, N-terminally processed	SLC25A5	12	4	39.6	32.852	298	0	83.192	-0.438858	0.100255	19	similar for both	744940000	10	7434.7	15421
1987	P62820;E7END7	P62820;E7END7	Ras-related protein Rab-1A	RAB1A	11	5	57.6	22.677	205	0	159.62	-0.437282	0.101413	19	similar for both	2410100000	25	16911	35115
1719	P36542	P36542	ATP synthase subunit gamma, mitochondrial	ATP5C1	2	2	7.7	32.996	298	0	50.63	-0.436878	0.311355	19	similar for both	145460000	4	4492.4	9330.9
591	K7ENX8;K7ELV6;K7EJV5;K7ELT6;K7EJV1;K7EMY9;K7EPM4;K7ER40;K7EQR7;D6W5Y5;Q14011	K7ENX8;K7ELV6;K7EJV5;K7ELT6;K7EJV1;K7EMY9;K7EPM4;K7ER40;K7EQR7;D6W5Y5;Q14011	Cold-inducible RNA-binding protein	CIRBP	1	1	17.5	8.9138	80	0.0019004	7.2678	-0.43632	0.312031	19	similar for both	128410000	4	3337.4	6934.6
2443	Q8IXM3	Q8IXM3	39S ribosomal protein L41, mitochondrial	MRPL41	1	1	7.3	15.383	137	0.0018882	7.188	-0.436302	0.236804	19	similar for both	26580000	1	883.26	1835.3
2055	Q01813;Q5VSR5;H0Y757;B1APP8;B1APP6;V9GYV7;H0Y3Y3;V9GY25	Q01813	ATP-dependent 6-phosphofructokinase, platelet type	PFKP	16	14	25.5	85.595	784	0	157.07	-0.435562	0.102688	19	similar for both	1022700000	29	24995	51963
2613	Q96JB2;A0A087WTH9	Q96JB2;A0A087WTH9	Conserved oligomeric Golgi complex subunit 3	COG3	2	1	3.4	94.095	828	0.0016956	10.635	-0.434175	0.353718	19	similar for both	6288200	1	983.74	2047.1
2907	Q9UDW1	Q9UDW1	Cytochrome b-c1 complex subunit 9	UQCR10	3	3	50.8	7.3084	63	0	19.948	-0.433958	0.3149	19	similar for both	111550000	3	3479.4	7241.5
175	A0A0B4J1S3;O15392	A0A0B4J1S3;O15392	Baculoviral IAP repeat-containing protein 5	BIRC5	1	1	12	16.389	142	0.0079734	6.114	-0.433685	0.239705	19	similar for both	16972000	1	539.91	1123.9
1242	O75306	O75306	NADH dehydrogenase [ubiquinone] iron-sulfur protein 2, mitochondrial	NDUFS2	7	7	20.7	52.545	463	0	62.565	-0.433132	0.315907	19	similar for both	210340000	7	7520.5	15661
2141	Q13547;Q5TEE2	Q13547;Q5TEE2	Histone deacetylase 1	HDAC1	3	2	9.8	55.102	482	0	12.651	-0.432519	0.298651	19	similar for both	56118000	3	3156.3	6575.6
676	E9PF10;O75694	E9PF10;O75694	Nuclear pore complex protein Nup155	NUP155	8	8	6.6	148.09	1327	0	120.09	-0.432404	0.316797	19	similar for both	105120000	13	7358.8	15332
262	A0A1B0GVU9;A0A0U1RR79	A0A1B0GVU9	Glutamine--tRNA ligase (Fragment)	QARS	14	1	21.6	83.782	736	0.0038354	6.4575	-0.431984	0.317311	19	similar for both	190690000	2	2919.2	6083.9
1255	O75475	O75475	PC4 and SFRS1-interacting protein	PSIP1	3	3	6.4	60.103	530	0	20.346	-0.431249	0.318212	19	similar for both	209320000	6	6063.8	12644
1727	P37275;H0YMD3;H0YND9	P37275;H0YMD3;H0YND9	Zinc finger E-box-binding homeobox 1	ZEB1	2	2	2	124.07	1124	0.00043573	11.671	-0.430104	0.243715	19	similar for both	19493000	2	2858.9	5966
1170	Q5T8U5;O15260;B7Z1G8	Q5T8U5;O15260	Surfeit locus protein 4	SURF4	5	5	34.4	21.127	186	0	80.969	-0.429864	0.206679	19	similar for both	261130000	13	6330.6	13213
2359	Q6NUK1;J3KN42	Q6NUK1	Calcium-binding mitochondrial carrier protein SCaMC-1	SLC25A24	8	8	14.9	53.354	477	0	86.243	-0.42726	0.32313	19	similar for both	200180000	9	11096	23201
587	D6RF87;E9PF16;Q96CM8	D6RF87;E9PF16;Q96CM8	Acyl-CoA synthetase family member 2, mitochondrial	ACSF2	1	1	3.8	19.418	183	0.0035323	6.5798	-0.426633	0.361377	19	similar for both	7975300	1	1683.3	3521.2
783	H0Y8R1;F5H5I6;H0YAK1;Q12849;H0YAM1	H0Y8R1;F5H5I6;H0YAK1;Q12849;H0YAM1	G-rich sequence factor 1	GRSF1	2	2	8.9	47.27	417	0	15.387	-0.425089	0.307034	19	similar for both	79328000	4	1592.2	3334.2
2350	Q5VZU3;Q9Y2P8	Q5VZU3;Q9Y2P8	RNA 3-terminal phosphate cyclase-like protein	RCL1	1	1	3.7	23.252	215	0.0020137	8.1227	-0.424177	0.363893	19	similar for both	1825000	1	1521.9	3189
673	H0YDD4;E9PEJ4;P10515	H0YDD4;E9PEJ4;P10515	Acetyltransferase component of pyruvate dehydrogenase complex;Dihydrolipoyllysine-residue acetyltransferase component of pyruvate dehydrogenase complex, mitochondrial	DLAT	3	3	7.9	51.201	479	0	23.22	-0.42207	0.310484	19	similar for both	76222000	3	1725.4	3620.7
491	C9J8D4;Q13724;C9JDQ1	C9J8D4;Q13724	Mannosyl-oligosaccharide glucosidase	MOGS	5	5	15.1	54.049	491	0	49.64	-0.421383	0.330467	19	similar for both	141180000	8	3149.7	6612.7
217	A0A140T8Z0;A0A0G2JH68;O60610;H9KV28;A0A2R8Y5N1;H7C2W8;B4E2I7	A0A140T8Z0;A0A0G2JH68;O60610;H9KV28;A0A2R8Y5N1	Protein diaphanous homolog 1	DIAPH1	6	6	5.5	140.3	1263	0	40.648	-0.42109	0.311609	19	similar for both	86585000	8	4318.5	9068.4
1588	P21796;C9JI87	P21796;C9JI87	Voltage-dependent anion-selective channel protein 1	VDAC1	13	13	61.1	30.772	283	0	323.31	-0.420348	0.114537	19	similar for both	3013700000	34	27650	58092
2735	Q9H0A0;E9PMU0;E9PJN6;A0A087WV29	Q9H0A0;E9PMU0;E9PJN6;A0A087WV29	N-acetyltransferase 10	NAT10	4	4	4.4	115.73	1025	0	28.135	-0.417935	0.33482	19	similar for both	101260000	5	6896.2	14513
1909	P56134;C9JJT5;C9JU26;G3V325	P56134;C9JJT5;C9JU26;G3V325	ATP synthase subunit f, mitochondrial	ATP5J2;ATP5J2-PTCD1	2	1	27.7	10.918	94	0.0016821	9.9607	-0.417401	0.315869	19	similar for both	53672000	1	1229.2	2587.8
2089	Q09161;X6R941	Q09161;X6R941	Nuclear cap-binding protein subunit 1	NCBP1	2	2	2.7	91.838	790	0	20.253	-0.417158	0.316152	19	similar for both	46184000	2	1722.1	3626.1
184	A0A0C4DFL7;Q16850;H7C0D0	A0A0C4DFL7;Q16850;H7C0D0	Lanosterol 14-alpha demethylase	CYP51A1	2	2	3.3	57.278	509	0	12.966	-0.416161	0.317311	19	similar for both	40704000	2	2548.5	5369.9
1037	J3QK89;Q8IWX8	J3QK89;Q8IWX8	Calcium homeostasis endoplasmic reticulum protein	CHERP	1	1	1.3	104.93	927	0	11.88	-0.415613	0.317949	19	similar for both	46757000	2	2788.2	5877.2
1342	P00367;P49448	P00367;P49448	Glutamate dehydrogenase 1, mitochondrial;Glutamate dehydrogenase 2, mitochondrial	GLUD1;GLUD2	9	9	20.6	61.397	558	0	69.882	-0.415241	0.222783	19	similar for both	326550000	12	9534.6	20103
2614	Q96JB5;J3QQY1;J3KRI2;J3KRK4;J3KS63;J3QL95;J3QL86;J3QS62;J3QRM1	Q96JB5;J3QQY1;J3KRI2;J3KRK4;J3KS63	CDK5 regulatory subunit-associated protein 3	CDK5RAP3	4	3	7.5	56.92	506	0	23.004	-0.415133	0.318508	19	similar for both	46498000	3	4578	9653.1
1065	K7EKE6;K7EJE8;P36776;K7ER27;K7ERR6	K7EKE6;K7EJE8;P36776	Lon protease homolog, mitochondrial	LONP1	5	5	7.1	95.179	845	0	40.096	-0.414557	0.339122	19	similar for both	121640000	8	8709	18371
123	A0A096LNY5;A0A096LNY6;A0A1B0GTG9;A0A1B0GWF8;A0A1B0GWJ0;A0A1B0GTJ7;A0A0A6YY92;P30566;A0A096LP92;A0A096LPA2	A0A096LNY5;A0A096LNY6;A0A1B0GTG9;A0A1B0GWF8;A0A1B0GWJ0;A0A1B0GTJ7;A0A0A6YY92;P30566;A0A096LP92;A0A096LPA2	Adenylosuccinate lyase	ADSL	3	3	17.6	29.571	262	0	25.826	-0.41359	0.262816	19	similar for both	34596000	5	2872.6	6063.6
2874	Q9NZM1;H0YD14	Q9NZM1;H0YD14	Myoferlin	MYOF	28	28	17	234.71	2061	0	323.31	-0.413214	0.120451	19	similar for both	805000000	40	32615	68863
574	D6RBV2;Q12907;D6RIU4;D6RDX1;D6RBH1	D6RBV2;Q12907;D6RIU4;D6RDX1	Vesicular integral-membrane protein VIP36	LMAN2	6	6	25.8	36.543	325	0	75.713	-0.411782	0.226721	19	similar for both	367780000	10	10706	22627
723	E9PN17;O75964	E9PN17;O75964	ATP synthase subunit g, mitochondrial	ATP5L	4	4	44.7	8.4518	76	0	41.524	-0.411499	0.227046	19	similar for both	270810000	4	5190.4	10972
2991	Q9Y2S7;B4DEM9	Q9Y2S7;B4DEM9	Polymerase delta-interacting protein 2	POLDIP2	2	2	4.9	42.033	368	0	13.099	-0.411246	0.323063	19	similar for both	45710000	2	2920.2	6174.1
682	E9PGC0;P20936	E9PGC0;P20936	Ras GTPase-activating protein 1	RASA1	4	4	4.9	101.79	881	0	77.747	-0.408586	0.326205	19	similar for both	39527000	4	4154	8798.9
1128	X6RAL5;O00422;U3KQ12;H7BZW6	X6RAL5;O00422;U3KQ12;H7BZW6	Histone deacetylase complex subunit SAP18	SAP18	2	2	11.6	19.526	172	0	17.801	-0.407909	0.327008	19	similar for both	45963000	3	2495.6	5288.6
2025	P78344;H0Y3P2;D3DQV9;E9PKF8;H0YD77;H0YCH5;H0YCF8;H0YE22;H0YEC5;H0YD99;H0YEN8;H0YDC0;H0YEI7;H0YE44	P78344;H0Y3P2;D3DQV9	Eukaryotic translation initiation factor 4 gamma 2	EIF4G2	14	13	14.1	102.36	907	0	157.11	-0.407786	0.231331	19	similar for both	392180000	20	18693	39617
41	A0A087WUC6;E9PI68;Q15005;E9PL01;E9PRB9;H0YE04	A0A087WUC6;E9PI68;Q15005;E9PL01;E9PRB9	Signal peptidase complex subunit 2	SPCS2	5	5	25.1	25.09	227	0	42.614	-0.40701	0.348858	19	similar for both	216800000	8	3040.1	6446.5
199	A0A0C4DGL3;H0YNW5;P33316;H0YKC5;H0YMP1;H0YMM5;H0YNJ9;H0YKI0	A0A0C4DGL3;H0YNW5;P33316;H0YKC5;H0YMP1;H0YMM5;H0YNJ9;H0YKI0	Deoxyuridine 5-triphosphate nucleotidohydrolase, mitochondrial	DUT	4	4	38.3	15.395	141	0	115.22	-0.406549	0.232772	19	similar for both	286100000	7	4732.3	10038
2714	Q9BXY0	Q9BXY0	Protein MAK16 homolog	MAK16	2	2	10	35.368	300	0	12.338	-0.405098	0.273031	19	similar for both	27643000	2	978.9	2078.5
1770	P45973;F8VNY3	P45973	Chromobox protein homolog 5	CBX5	6	5	30.4	22.225	191	0	33.436	-0.404343	0.235357	19	similar for both	561020000	7	6246.9	13271
1568	P19525	P19525	Interferon-induced, double-stranded RNA-activated protein kinase	EIF2AK2	3	3	6.5	62.094	551	0	17.663	-0.402985	0.354123	19	similar for both	93037000	4	2439.6	5187.6
441	H0YHC3;F8W020;F8W118;F8VY35;F8VV59;B7Z9C2;F8W0J6;F5H4R6;H0YIV4;P55209;F8VXI6;F8VUX1;F8VRJ2	H0YHC3;F8W020;F8W118;F8VY35;F8VV59;B7Z9C2;F8W0J6;F5H4R6;H0YIV4;P55209;F8VXI6;F8VUX1;F8VRJ2	Nucleosome assembly protein 1-like 1	NAP1L1	8	1	38.4	23.417	198	0	198.83	-0.401128	0.131013	19	similar for both	1698700000	27	11165	23772
2759	Q9H553;A0A0A0MTE0	Q9H553	Alpha-1,3/1,6-mannosyltransferase ALG2	ALG2	3	3	10.1	47.091	416	0	19.029	-0.400866	0.335434	19	similar for both	44776000	4	2896.4	6168
839	F8WAS3;Q16718;C9IZN5;A0A087X1G1;H7BYD0	F8WAS3;Q16718;C9IZN5;A0A087X1G1;H7BYD0	NADH dehydrogenase [ubiquinone] 1 alpha subcomplex subunit 5	NDUFA5	3	3	37.1	7.8423	70	0	18.759	-0.400012	0.336465	19	similar for both	89252000	3	2719.4	5794.5
103	A0A087X163;Q9NP72;Q5W0J0;H0Y6T8	A0A087X163;Q9NP72;Q5W0J0;H0Y6T8	Ras-related protein Rab-18	RAB18	5	5	36.3	20.42	182	0	43.321	-0.399411	0.35884	19	similar for both	220000000	8	4440	9464.7
1626	P26038;V9GZ54;REV__E5RJE3;REV__E5RGS5;REV__E5RGQ3;REV__Q9H446	P26038	Moesin	MSN	27	18	42.1	67.819	577	0	263.12	-0.398961	0.13298	19	similar for both	6379800000	57	44895	95732
2495	Q8TCT9;A0A075B6F6	Q8TCT9	Minor histocompatibility antigen H13	HM13	3	3	9	41.488	377	0	30.749	-0.398851	0.359582	19	similar for both	143370000	4	4745.1	10119
1143	O14548;E5RJZ1;H0YBD2	O14548;E5RJZ1;H0YBD2	Cytochrome c oxidase subunit 7A-related protein, mitochondrial	COX7A2L	2	2	19.3	12.615	114	0	12.327	-0.398434	0.338376	19	similar for both	50710000	3	2394.6	5108
1278	O75886	O75886	Signal transducing adapter molecule 2	STAM2	1	1	2.5	58.164	525	0.0029347	6.8895	-0.398394	0.281285	19	similar for both	35304000	2	1748.6	3730.1
2456	Q8N5K1;A0A2R8Y540;I3L1N9;D6RCF4	Q8N5K1;A0A2R8Y540;I3L1N9;D6RCF4	CDGSH iron-sulfur domain-containing protein 2	CISD2	2	2	17	15.278	135	0	13.079	-0.398367	0.360225	19	similar for both	138140000	2	1512.4	3226.3
989	H7C1Z9;Q9NWM8;F8WBZ0	H7C1Z9;Q9NWM8	Peptidyl-prolyl cis-trans isomerase;Peptidyl-prolyl cis-trans isomerase FKBP14	FKBP14	4	4	38.2	9.9055	89	0	33.436	-0.396978	0.362073	19	similar for both	123900000	9	7774.6	16601
2239	Q15424;K7ES42	Q15424	Scaffold attachment factor B1	SAFB	8	3	14.1	102.64	915	0	45.795	-0.396822	0.362281	19	similar for both	115500000	4	3711.7	7926.4
2232	Q15386	Q15386	Ubiquitin-protein ligase E3C	UBE3C	2	2	3	123.92	1083	0	16.418	-0.394977	0.394644	19	similar for both	13141000	2	1665.1	3560.4
498	C9JAF7;O95721	C9JAF7;O95721	Synaptosomal-associated protein;Synaptosomal-associated protein 29	SNAP29	1	1	6.9	17.963	160	0	28.712	-0.393455	0.396289	19	similar for both	3784600	1	1404.2	3005.7
364	A9J4F5;O00488	A9J4F5;O00488	Zinc finger protein 593	ZNF593	1	1	12.8	17.136	156	0.0019335	7.554	-0.39315	0.287857	19	similar for both	23747000	1	296.61	635.03
1097	M0QXB4;O14579;M0R061	M0QXB4;O14579	Coatomer subunit epsilon	COPE	3	3	13	36.923	331	0	18.249	-0.392788	0.249228	19	similar for both	299860000	4	2865.8	6137.1
719	E9PMG4;Q9BUR4	E9PMG4;Q9BUR4	Telomerase Cajal body protein 1	WRAP53	1	1	2.9	55.397	515	0.0019708	7.7691	-0.392206	0.397641	19	similar for both	1982900	1	290.81	623.02
289	A0A2R8Y3X5;E5KLJ9;O60313;A0A2R8YFD1;A0A2R8YE78;A0A2R8YDM2;C9JMB8;A0A2R8YGE5;A0A2R8Y4G4;A0A2R8Y4Q3;A0A2R8YD53;A0A2R8YE54	A0A2R8Y3X5;E5KLJ9;O60313;A0A2R8YFD1;A0A2R8YE78;A0A2R8YDM2;C9JMB8;A0A2R8YGE5	Dynamin-like 120 kDa protein, mitochondrial;Dynamin-like 120 kDa protein, form S1	OPA1	5	5	7	99.132	854	0	113.26	-0.391583	0.346753	19	similar for both	83934000	7	5154.7	11048
765	F5GZS6;J3KPF3;P08195;H0YFX4	F5GZS6;J3KPF3;P08195	4F2 cell-surface antigen heavy chain	SLC3A2	5	2	8.8	64.872	599	0	36.941	-0.389401	0.372259	19	similar for both	127260000	6	9411	20201
1102	M0QY97;Q9UPT8	M0QY97;Q9UPT8	Zinc finger CCCH domain-containing protein 4	ZC3H4	1	1	2.3	95.425	910	0	29.227	-0.388752	0.401397	19	similar for both	12330000	1	739	1587
342	A6NHL2	A6NHL2	Tubulin alpha chain-like 3	TUBAL3	5	1	10.3	49.908	446	0	71.59	-0.388413	0.3736	19	similar for both	166100000	4	1883.1	4044.9
237	A0A0U1RR32;A0A0U1RRH7;Q7L7L0;P20671;P04908;H0YFX9;REV__H0Y672;REV__E7EQ67;REV__H7BY63;REV__A0A087X2A7;REV__Q8NB25	A0A0U1RR32;A0A0U1RRH7;Q7L7L0;P20671;P04908;H0YFX9	Histone H2A type 3;Histone H2A type 1-D;Histone H2A type 1-B/E;Histone H2A	HIST3H2A;HIST1H2AD;HIST1H2AB;H2AFJ	6	1	33.1	18.481	169	0	129.91	-0.388057	0.143229	19	similar for both	13808000000	33	21302	45768
1084	K7EPP5;O43148	K7EPP5;O43148	mRNA cap guanine-N7 methyltransferase	RNMT	1	1	10.9	11.065	101	0.0095583	6.0598	-0.387645	0.351626	19	similar for both	43564000	1	1922.3	4131.3
2172	Q14315	Q14315	Filamin-C	FLNC	18	8	9.1	291.02	2725	0	53.633	-0.386869	0.256551	19	similar for both	224100000	11	5805.7	12484
2278	Q16891;B9A067;D6RAW4	Q16891;B9A067	MICOS complex subunit MIC60	IMMT	18	1	29.7	83.677	758	0	284.94	-0.385579	0.145641	19	similar for both	922080000	28	32603	70169
657	E7EX90;Q14203;Q6AWB1;E7EWF7;C9J1B7;C9JZA4;C9JTE5;C9JJN7;C9JJD0;C9JKG6;E9PCY0	E7EX90;Q14203;Q6AWB1	Dynactin subunit 1	DCTN1;DKFZp686E0752	7	7	6.7	139.09	1256	0	47.572	-0.385198	0.377985	19	similar for both	135130000	11	8864.3	19083
1853	P51398;V9GZ03;V9GZ61;V9GYC9;V9GYA7;V9GYL9;V9GYW1;V9GYJ9	P51398;V9GZ03;V9GZ61;V9GYC9;V9GYA7;V9GYL9	28S ribosomal protein S29, mitochondrial	DAP3	4	4	14.1	45.566	398	0	29.8	-0.384884	0.378415	19	similar for both	124110000	8	3965.1	8537.9
45	H0YJW7;A0A087WUN7;H0YJ40;G3V4X6;G3V2S9;Q9GZT3;H0YJ07;H0YJU7	H0YJW7;A0A087WUN7;H0YJ40;G3V4X6;G3V2S9;Q9GZT3	SRA stem-loop-interacting RNA-binding protein, mitochondrial	SLIRP	3	3	51.3	8.6918	76	0	36.202	-0.384826	0.259113	19	similar for both	251880000	5	4019.6	8655.6
2883	Q9P0V3	Q9P0V3	SH3 domain-binding protein 4	SH3BP4	1	1	1.2	107.49	963	0.0016793	9.8544	-0.384477	0.298954	19	similar for both	24509000	2	1017.1	2190.7
1101	M0QXU7;O43615	M0QXU7;O43615	Mitochondrial import inner membrane translocase subunit TIM44	TIMM44	2	2	9.5	31.16	273	0	14.676	-0.383724	0.356522	19	similar for both	55173000	4	2265.9	4883
1219	O60476	O60476	Mannosyl-oligosaccharide 1,2-alpha-mannosidase IB	MAN1A2	1	1	2.7	73.003	641	0.0019342	7.5567	-0.383301	0.407367	19	similar for both	10162000	2	860.4	1854.7
871	M0R2E1;M0QZW9;M0R3H4;G5E9L6;Q9NPR9	M0R2E1;M0QZW9;M0R3H4;G5E9L6;Q9NPR9	Protein GPR108	GPR108	1	1	6.6	18.874	167	0.0067069	6.1874	-0.382506	0.381681	19	similar for both	111960000	1	1529.2	3298.2
2112	Q13045;J3QQQ2;J3KS54;J3QQU5;J3QLR6;J3KT47;K7EP37;K7EP27	Q13045	Protein flightless-1 homolog	FLII	8	8	7.8	144.75	1269	0	57.254	-0.381526	0.383032	19	similar for both	214180000	9	7086.2	15294
2037	P84157	P84157	Matrix-remodeling-associated protein 7	MXRA7	1	1	3.9	21.466	204	0.0028715	6.7053	-0.381472	0.302865	19	similar for both	22546000	2	3009.6	6495.8
38	A0A087WU64;A6NMQ1;P09884	A0A087WU64;A6NMQ1;P09884	DNA polymerase;DNA polymerase alpha catalytic subunit	POLA1	1	1	0.6	165.77	1461	0.0044643	6.3777	-0.380822	0.4101	19	similar for both	4981600	1	2165.9	4676.9
2035	P84095	P84095	Rho-related GTP-binding protein RhoG	RHOG	2	2	13.6	21.308	191	0	11.843	-0.380686	0.360345	19	similar for both	42653000	2	779.01	1682.3
810	F8VWT8;F8VS45;Q92994	F8VWT8;F8VS45;Q92994	Transcription factor IIIB 90 kDa subunit	BRF1	1	1	5.2	17.502	155	0.0038462	6.4913	-0.380492	0.150689	19	similar for both	1014200000	1	1942.1	4194.6
2276	Q16795;F5H0J3	Q16795;F5H0J3	NADH dehydrogenase [ubiquinone] 1 alpha subcomplex subunit 9, mitochondrial	NDUFA9	4	4	14.6	42.509	377	0	30.784	-0.378763	0.362778	19	similar for both	70740000	7	4615.3	9980.2
297	A0A2R8Y804;A0A2R8Y543;A0A2R8Y5C3;A0A2R8Y750;B4DGU4;A0A2R8YCH5;A0A2R8Y7Z0;A0A2R8Y5A3;P35222;A0A2R8Y5Z1;A0A2R8Y6G0;A0A2R8Y815;P14923;C9JTX4;C9J826;C9JK18;C9JKY1	A0A2R8Y804;A0A2R8Y543;A0A2R8Y5C3;A0A2R8Y750;B4DGU4;A0A2R8YCH5;A0A2R8Y7Z0;A0A2R8Y5A3;P35222;A0A2R8Y5Z1;A0A2R8Y6G0	Catenin beta-1	CTNNB1	10	10	18.4	77.206	702	0	70.389	-0.378593	0.267038	19	similar for both	268260000	13	11514	24901
2728	Q9C0J8	Q9C0J8	pre-mRNA 3 end processing protein WDR33	WDR33	1	1	1.5	145.89	1336	0.0020713	9.0224	-0.378314	0.412876	19	similar for both	8327800	1	553.19	1196.6
1746	P40938	P40938	Replication factor C subunit 3	RFC3	1	1	5.9	40.556	356	0.0018741	7.1001	-0.377878	0.307586	19	similar for both	17577000	2	1277	2763.1
1389	P04844;Q5JYR4;Q5JYR7;F2Z3K5;H0Y5M1;Q5JYR3	P04844	Dolichyl-diphosphooligosaccharide--protein glycosyltransferase subunit 2	RPN2	12	12	27.1	69.283	631	0	115.12	-0.377157	0.154069	19	similar for both	1127000000	29	13845	29972
1495	P11717;S4R328	P11717	Cation-independent mannose-6-phosphate receptor	IGF2R	5	5	2.1	274.37	2491	0	38.637	-0.375201	0.367311	19	similar for both	58627000	5	4763.9	10327
357	A8MT37;P49840	A8MT37;P49840	Glycogen synthase kinase-3 alpha	GSK3A	1	1	4.2	44.919	401	0.0019639	7.7319	-0.374967	0.416597	19	similar for both	12157000	3	2199.1	4767.9
1244	O75348;F2Z307;O95670	O75348	V-type proton ATPase subunit G 1	ATP6V1G1	3	2	29.7	13.757	118	0	21.424	-0.374837	0.367778	19	similar for both	59878000	2	1896.5	4112.2
914	H0YD13;P16070;H0Y2P0;H0YE40;H0YDW7;H0YCV9;H0Y5E4;E9PKC6;H0YDX6;Q86UZ1;H0YD17;J3KN83	H0YD13;P16070;H0Y2P0;H0YE40	CD44 antigen	CD44	9	9	42.2	22.683	206	0	70.346	-0.372057	0.159351	19	similar for both	1916600000	19	13363	29031
1937	P84077;P61204;F5H423;F5H0C7;H0YGG7	P84077;P61204;F5H423;F5H0C7	ADP-ribosylation factor 1;ADP-ribosylation factor 3	ARF1;ARF3	8	4	47	20.697	181	0	44.103	-0.371416	0.160024	19	similar for both	1227400000	17	13156	28594
2029	P78417;Q5TA02;Q5TA01	P78417;Q5TA02;Q5TA01	Glutathione S-transferase omega-1	GSTO1	10	10	36.9	27.566	241	0	164.86	-0.371259	0.160189	19	similar for both	1263300000	16	21348	46404
1680	P31350;A0A286YFD6;C9JXC1	P31350;A0A286YFD6	Ribonucleoside-diphosphate reductase subunit M2	RRM2	4	4	14.4	44.877	389	0	22.374	-0.370768	0.398054	19	similar for both	129370000	4	2105.1	4577.4
2483	Q8NHH9;C9JC25;H7C3A2;B5MCN0	Q8NHH9;C9JC25;H7C3A2;B5MCN0	Atlastin-2	ATL2	2	1	3.4	66.228	583	0	12.195	-0.370589	0.317311	19	similar for both	17331000	2	1843.7	4009.5
1885	P53990;H3BMU1;H3BUI0;J3KR23;F5GXM3;H3BQF7	P53990;H3BMU1;H3BUI0;J3KR23	IST1 homolog	IST1	3	3	12.4	39.75	364	0	22.822	-0.369944	0.399218	19	similar for both	107060000	4	3528.1	7676
2865	Q9NZ01;M0R3C3;M0R2N5	Q9NZ01;M0R3C3;M0R2N5	Very-long-chain enoyl-CoA reductase	TECR	2	2	6.2	36.034	308	0	41.631	-0.369358	0.318972	19	similar for both	32547000	2	3184.2	6930.6
931	H0YL53;O43663	H0YL53;O43663	Protein regulator of cytokinesis 1	PRC1	1	1	3.6	22.964	195	0.0038234	6.4417	-0.36865	0.319931	19	similar for both	18534000	1	1687.8	3675.4
2493	Q8TCJ2	Q8TCJ2	Dolichyl-diphosphooligosaccharide--protein glycosyltransferase subunit STT3B	STT3B	7	5	8.8	93.673	826	0	55.081	-0.368061	0.401889	19	similar for both	126350000	7	7827.8	17053
49	K7ER12;K7EQW1;A0A087WUU5;K7ELZ1;E7EP72;K7EK56;Q9UFG5	K7ER12;K7EQW1;A0A087WUU5;K7ELZ1;E7EP72;K7EK56;Q9UFG5	UPF0449 protein C19orf25	C19orf25	1	1	47.6	4.5082	42	0.0019011	7.2716	-0.367338	0.377444	19	similar for both	40115000	1	383.61	836.12
1304	O95140	O95140	Mitofusin-2	MFN2	1	1	2.5	86.401	757	0.0019685	7.7633	-0.366199	0.426439	19	similar for both	9439600	1	436.22	951.54
1774	P46063;F8WA66;F8WD97;F5H2L2;F5H4P4;F5H3W0	P46063	ATP-dependent DNA helicase Q1	RECQL	9	9	17.7	73.457	649	0	71.162	-0.3652	0.284627	19	similar for both	388580000	14	8653.4	18889
1355	P01023;F8W7L3;CON__ENSEMBL:ENSBTAP00000024146;P20742	P01023	Alpha-2-macroglobulin	A2M	10	10	8.1	163.29	1474	0	66.155	-0.364868	0.285073	19	similar for both	375610000	14	18757	40953
211	A0A2R8Y5G6;F6S8Q4;A0A0D9SFB3;A0A2R8YF78;A0A2R8YCW1;A0A0D9SG12;A0A2R8YFR4;A0A2U3TZJ9;A0A2R8YFS5;A0A2R8Y4A4;A0A2R8Y645;A0A0D9SF53;O00571;A0A2R8YDT5;A0A2R8Y7T2;O15523;A0A2R8YDH3;A0A0J9YVQ7;A0A087WVZ1;C9J081;C9J8G5;A0A2R8Y4D2;A0A2R8YCU0;A0A2R8Y650;H0Y960;D6RCM4;Q9NQI0	A0A2R8Y5G6;F6S8Q4;A0A0D9SFB3;A0A2R8YF78;A0A2R8YCW1;A0A0D9SG12;A0A2R8YFR4;A0A2U3TZJ9;A0A2R8YFS5;A0A2R8Y4A4;A0A2R8Y645;A0A0D9SF53;O00571;A0A2R8YDT5;A0A2R8Y7T2;O15523;A0A2R8YDH3;A0A0J9YVQ7	ATP-dependent RNA helicase DDX3X;ATP-dependent RNA helicase DDX3Y	DDX3X;DDX3Y	12	12	24	69.047	622	0	235.67	-0.364686	0.167224	19	similar for both	894730000	24	16556	36152
921	H0YFD6;P40939;A0A2R8Y4F5;A0A2R8YG21;A0A2R8Y688	H0YFD6;P40939;A0A2R8Y4F5	Trifunctional enzyme subunit alpha, mitochondrial;Long-chain enoyl-CoA hydratase;Long chain 3-hydroxyacyl-CoA dehydrogenase	HADHA	18	18	34	86.371	792	0	242.34	-0.361731	0.170462	19	similar for both	1041400000	32	17374	38016
44	A0A087WUK2;O14979	A0A087WUK2;O14979	Heterogeneous nuclear ribonucleoprotein D-like	HNRNPDL	5	4	16.3	40.04	363	0	27.912	-0.361539	0.170674	19	similar for both	954520000	10	7950.6	17399
1241	O75165;H0Y8Q2	O75165	DnaJ homolog subfamily C member 13	DNAJC13	5	5	1.9	254.41	2243	0	39.377	-0.361171	0.385511	19	similar for both	41257000	5	6631.5	14516
2441	Q8IWY7;Q6IQ55	Q8IWY7;Q6IQ55	Tau-tubulin kinase 2	TTBK2	2	1	1	182.46	1649	0.0054459	6.3033	-0.361065	0.432264	19	similar for both	5627400	1	1127.4	2468
324	E9PNW4;A0A2U3TZL5;E9PR17;P13987;H0YET2	E9PNW4;A0A2U3TZL5;E9PR17;P13987	CD59 glycoprotein	CD59	3	3	27.8	11.985	108	0	18.717	-0.360485	0.291002	19	similar for both	425020000	5	5425.6	11882
1840	P50552;K7EM16	P50552	Vasodilator-stimulated phosphoprotein	VASP	5	5	14.5	39.829	380	0	56.683	-0.360473	0.412757	19	similar for both	161120000	11	7356.6	16111
1169	O15258;Q5T093;Q5T092;A0A0A0MR06;Q5T091	O15258;Q5T093;Q5T092;A0A0A0MR06;Q5T091	Protein RER1	RER1	2	2	9.7	22.958	196	0	13.54	-0.360208	0.41314	19	similar for both	133190000	3	3244.6	7107
2388	Q70UQ0	Q70UQ0	Inhibitor of nuclear factor kappa-B kinase-interacting protein	IKBIP	8	8	22.9	39.309	350	0	54.485	-0.359682	0.292096	19	similar for both	580960000	12	11804	25865
18	A0A075B780;O14787	A0A075B780;O14787	Transportin-2	TNPO2	4	2	6.8	86.54	766	0	26.425	-0.358677	0.434989	19	similar for both	10681000	2	405.69	889.57
1010	J3KN16;Q5VYK3;R4GMY1	J3KN16;Q5VYK3;R4GMY1	Proteasome-associated protein ECM29 homolog	KIAA0368;ECM29	4	4	2.5	223.69	2017	0	29.689	-0.357898	0.334718	19	similar for both	25974000	5	1492.9	3275.3
2920	Q9UHB9;K7EN53;K7EQC2	Q9UHB9	Signal recognition particle subunit SRP68	SRP68	5	5	9.9	70.729	627	0	30.885	-0.356671	0.418267	19	similar for both	105160000	5	5955.5	13077
102	A0A087X142;A6NMH6;A6NFQ9;F8W8I8;Q92599;A0A0A0MRP8;C9J4G8;C9JV02	A0A087X142;A6NMH6;A6NFQ9;F8W8I8;Q92599;A0A0A0MRP8;C9J4G8;C9JV02	Septin-8	SEPT8	2	1	8.2	49.355	426	0.0051177	6.3167	-0.356321	0.336924	19	similar for both	37412000	1	495.42	1088.1
1311	Q9UEL6;O95297	Q9UEL6;O95297	Myelin protein zero-like protein 1	MPZL1	1	1	7.1	20.23	183	0.0063737	6.1882	-0.355243	0.338437	19	similar for both	15922000	2	1039.1	2283.9
542	C9K025;P18077;F8WBS5;F8WB72	C9K025;P18077;F8WBS5;F8WB72	60S ribosomal protein L35a	RPL35A	5	5	44.7	10.645	94	0	38.653	-0.354217	0.178905	19	similar for both	2145700000	14	13432	29544
820	F8VYN9;P40616;F8VP99;F8VP63;B4DZG7	F8VYN9;P40616;F8VP99;F8VP63;B4DZG7	ADP-ribosylation factor-like protein 1	ARL1	2	2	10.3	21.778	194	0	12.832	-0.353983	0.422188	19	similar for both	128370000	3	3147.9	6925
1607	P23443	P23443	Ribosomal protein S6 kinase beta-1	RPS6KB1	1	1	4.2	59.139	525	0.0038062	6.4227	-0.353273	0.441193	19	similar for both	5208200	1	340.56	749.56
354	A6PVN7;A6PVN8;C9IZ76;A6PVN6;Q5T949;Q5T948;A6PVN9;F6WIT2;A6PVN5;Q15257	A6PVN7;A6PVN8;C9IZ76;A6PVN6;Q5T949;Q5T948;A6PVN9;F6WIT2;A6PVN5;Q15257	Serine/threonine-protein phosphatase 2A activator	PPP2R4	1	1	20.3	7.4004	64	0.00351	6.5127	-0.353197	0.341319	19	similar for both	16900000	1	682.62	1502.5
1290	U3KQF8;O94768	U3KQF8;O94768	Serine/threonine-protein kinase 17B	STK17B	1	1	20.3	7.9572	69	0.0029049	6.8046	-0.353178	0.441302	19	similar for both	4112300	1	287.11	631.96
409	B4DQA8;K7EJC8;E9PCW1;G5E9T8;O95249	B4DQA8;K7EJC8;E9PCW1;G5E9T8;O95249	Golgi SNAP receptor complex member 1	GOSR1	1	1	6.9	20.045	174	0	19.095	-0.349982	0.400412	19	similar for both	53521000	1	588.67	1298.6
1830	P49841	P49841	Glycogen synthase kinase-3 beta	GSK3B	1	1	4	46.744	420	0.0020227	8.2367	-0.349861	0.346055	19	similar for both	19653000	2	450.88	994.72
1797	P48426;S4R320;H7BXS3;P78356	P48426;S4R320;H7BXS3;P78356	Phosphatidylinositol 5-phosphate 4-kinase type-2 alpha;Phosphatidylinositol 5-phosphate 4-kinase type-2 beta	PIP4K2A;PIP4K2B	2	2	5.7	46.224	406	0	12.316	-0.349467	0.445593	19	similar for both	11148000	1	785.58	1733.6
2027	P78347	P78347	General transcription factor II-I	GTF2I	6	6	7.9	112.42	998	0	39.634	-0.349322	0.401301	19	similar for both	62354000	7	3846.9	8490.1
704	E9PQK4;E9PSH0;E9PKU1;G5EA30;Q92879	E9PQK4;E9PSH0;E9PKU1;G5EA30;Q92879	CUGBP Elav-like family member 1	CELF1	1	1	14.9	9.9402	87	0.0028933	6.7777	-0.349293	0.40134	19	similar for both	45317000	2	1297.8	2864.3
672	H7C3I7;E9PED7;P24347	H7C3I7;E9PED7;P24347	Stromelysin-3	MMP11	1	1	4.1	18.581	170	0.0038194	6.4376	-0.348466	0.348046	19	similar for both	14878000	1	1807.9	3992.4
1762	P43121	P43121	Cell surface glycoprotein MUC18	MCAM	1	1	1.5	71.607	646	0.0018868	7.1746	-0.348376	0.402578	19	similar for both	48029000	2	1932.4	4267.6
3031	V9GZ56;Q9Y4Z0;M0QXB0;U3KQK1	V9GZ56;Q9Y4Z0;M0QXB0	U6 snRNA-associated Sm-like protein LSm4	LSM4	3	3	12.6	25.733	238	0	26.055	-0.348266	0.307965	19	similar for both	272310000	6	5258.5	11614
2978	Q9Y277;E5RK27;E5RFP6;E5RJN6;E5RHZ6;E5RHE1	Q9Y277;E5RK27;E5RFP6;E5RJN6;E5RHZ6	Voltage-dependent anion-selective channel protein 3	VDAC3	5	5	29.3	30.658	283	0	42.918	-0.347376	0.309226	19	similar for both	452170000	8	5662.5	12514
1758	P42704;B8ZZ38;A0A0C4DG06;C9JCA9;H7C3W8;A0A0C4DG51;Q9NP80	P42704	Leucine-rich PPR motif-containing protein, mitochondrial	LRPPRC	29	29	22.9	157.9	1394	0	280.97	-0.346745	0.187605	19	similar for both	2323800000	44	40385	89289
1204	O43707;F5GXS2;H7C144;K7EJH8;K7EP19;F6THM6;D6RH00	O43707;F5GXS2	Alpha-actinin-4	ACTN4	44	29	56.2	104.85	911	0	323.31	-0.346676	0.187687	19	similar for both	5402200000	73	45648	100930
1057	K7EPD0;K7EJ42;K7EQI9;Q86VR2	K7EPD0;K7EJ42;K7EQI9;Q86VR2	Protein FAM134C	FAM134C	1	1	16.5	12.367	109	0.00203	8.3683	-0.345465	0.352358	19	similar for both	14915000	1	227	502.33
1525	P14625;Q96GW1;A0A1W2PRR1;H0YIV0;Q58FF3;F8W026	P14625	Endoplasmin	HSP90B1	34	33	48.9	92.468	803	0	323.31	-0.344885	0.189819	19	similar for both	9466500000	89	64753	143350
1999	P62937;F8WE65;C9J5S7;P0DN26;A0A0H2UH34;A0A0B4J2A2;A0A075B767;A0A075B759;Q9Y536;F5H284;P0DN37;E5RIZ5	P62937;F8WE65;C9J5S7	Peptidyl-prolyl cis-trans isomerase A;Peptidyl-prolyl cis-trans isomerase A, N-terminally processed;Peptidyl-prolyl cis-trans isomerase	PPIA	9	9	63	18.012	165	0	126.24	-0.344648	0.190102	19	similar for both	11606000000	35	28997	64204
2519	Q8WVM8;J3KNG4;G3V3K9;G3V4I1;G3V5F3;G3V2M8;G3V363;H0YJS6	Q8WVM8;J3KNG4	Sec1 family domain-containing protein 1	SCFD1	6	6	12.6	72.379	642	0	253.34	-0.343296	0.409479	19	similar for both	86897000	8	6404.1	14193
1941	P61247;E9PFI5;D6RG13;D6RAT0;H0Y8L7;H0Y9Y4;D6RB09;D6RAS7;D6RED7;D6R9B6;D6RI02;D6RGE0	P61247;E9PFI5;D6RG13;D6RAT0;H0Y8L7;H0Y9Y4;D6RB09	40S ribosomal protein S3a	RPS3A	17	17	56.4	29.945	264	0	323.31	-0.342859	0.192252	19	similar for both	4258800000	40	26827	59473
1473	P10412	P10412	Histone H1.4	HIST1H1E	12	4	42.5	21.865	219	0	104.55	-0.342067	0.193209	19	similar for both	10247000000	31	45286	100450
1707	P35580	P35580	Myosin-10	MYH10	26	12	12.7	229	1976	0	127.24	-0.341724	0.317311	19	similar for both	481700000	20	23558	52267
193	E7ENN3;A0A0C4DG40;Q8NF91	E7ENN3;A0A0C4DG40;Q8NF91	Nesprin-1	SYNE1	2	2	0.4	964.83	8392	0	14.248	-0.341713	0.357793	19	similar for both	18566000	2	1344.5	2983
83	A0A087WYB4;Q9UJZ1;F2Z2I8	A0A087WYB4;Q9UJZ1	Stomatin-like protein 2, mitochondrial	STOML2	5	5	23.9	33.409	310	0	133.77	-0.341694	0.44039	19	similar for both	118030000	6	3904	8661.8
1992	P62857	P62857	40S ribosomal protein S28	RPS28	2	2	30.4	7.8409	69	0	14.007	-0.340943	0.318439	19	similar for both	560740000	5	797.53	1770.4
739	H0YCE7;E9PSD3;O43427	H0YCE7;E9PSD3;O43427	Acidic fibroblast growth factor intracellular-binding protein	FIBP	1	1	9.5	15.538	137	0.001981	7.8218	-0.340697	0.455823	19	similar for both	7055600	1	770.28	1710.2
2849	Q9NX40;D6RF07;D6R918;D6RBC5;D6RDI5;D6RA54;D6RC55;D6RG39;D6RIT9;D6RDK6;D6RBN5	Q9NX40;D6RF07;D6R918;D6RBC5;D6RDI5;D6RA54;D6RC55;D6RG39;D6RIT9;D6RDK6;D6RBN5	OCIA domain-containing protein 1	OCIAD1	2	2	9.4	27.626	245	0	12.897	-0.34009	0.41387	19	similar for both	46308000	2	1590.2	3532.1
780	G3V1J9;F5H4M7;Q9Y3Q3	G3V1J9;F5H4M7;Q9Y3Q3	Transmembrane emp24 domain-containing protein 3	TMED3	1	1	8.2	16.691	146	0	17.246	-0.339246	0.361397	19	similar for both	30541000	1	589.75	1310.7
573	D6RHX2;D6RBS5;Q8IZ81	D6RHX2;D6RBS5;Q8IZ81	ELMO domain-containing protein 2	ELMOD2	2	2	26	11.237	96	0	12.453	-0.338781	0.362079	19	similar for both	20466000	2	2138.6	4754.5
984	H7BZN3;Q5UIP0	H7BZN3;Q5UIP0	Telomere-associated protein RIF1	RIF1	1	1	0.8	93.537	845	0.0038394	6.4598	-0.338738	0.458127	19	similar for both	3035900	1	1613	3586.1
2782	Q9HB96	Q9HB96	Fanconi anemia group E protein	FANCE	1	1	1.5	58.71	536	1	-2	-0.337928	0.322818	19	similar for both	294700000	1	353.1	785.47
1579	P20645;F5GX30;F5H4U1;H0YGE9;H0YGT2;H0YF90	P20645;F5GX30	Cation-dependent mannose-6-phosphate receptor	M6PR	3	3	16.6	30.993	277	0	17.951	-0.337756	0.417084	19	similar for both	88344000	5	2448.8	5448
443	E9PS63;F5H8L0;B7ZAP0	E9PS63;F5H8L0;B7ZAP0	Rab GTPase-activating protein 1-like, isoform 10	RABGAP1L	1	1	5.3	22.512	190	0.0044582	6.3628	-0.337044	0.418067	19	similar for both	73914000	1	1816.6	4043.5
2565	Q969Z0;C9J5A2;C9J347;C9J7P5	Q969Z0;C9J5A2;C9J347;C9J7P5	Protein TBRG4	TBRG4	2	2	7.6	70.737	631	0	25.844	-0.336964	0.460219	19	similar for both	8755800	2	519.68	1156.8
2765	Q9H845;H0Y8Z9	Q9H845;H0Y8Z9	Acyl-CoA dehydrogenase family member 9, mitochondrial	ACAD9	3	3	5.8	68.76	621	0	17.408	-0.336725	0.460501	19	similar for both	7221700	3	629.28	1401
1698	P33992;B1AHB1;B1AHB2;B1AHA9	P33992;B1AHB1	DNA replication licensing factor MCM5;DNA helicase	MCM5	10	10	15.3	82.285	734	0	72.262	-0.336399	0.325055	19	similar for both	378780000	13	12898	28722
1089	K7ERJ9;P51570	K7ERJ9;P51570	Galactokinase	GALK1	1	1	15.8	13.199	120	0.0028623	6.6926	-0.334774	0.421212	19	similar for both	51017000	3	1157.1	2579.6
1837	P50454;E9PPV6;E9PR70;E9PK86;E9PMI5;E9PNX1;E9PIG2;E9PRS3;E9PJH8;E9PKH2;E9PQ34;E9PLA6;H0YEP8	P50454;E9PPV6;E9PR70;E9PK86;E9PMI5;E9PNX1	Serpin H1	SERPINH1	23	23	61	46.44	418	0	323.31	-0.334564	0.202451	19	similar for both	17813000000	113	65314	145630
2696	Q9BUQ8;F8W1J5;F8VVA2	Q9BUQ8;F8W1J5;F8VVA2	Probable ATP-dependent RNA helicase DDX23	DDX23	2	2	2.2	95.581	820	0	18.331	-0.333286	0.370196	19	similar for both	14358000	3	3459.7	7720.9
1640	P27824;H0Y9Q7;D6RGY2;D6RB85;D6RDP7;D6RAU8;D6RAQ8;D6RFL1;H0Y9H1;D6RHJ3;D6RD16	P27824	Calnexin	CANX	22	22	41	67.567	592	0	323.31	-0.333236	0.204121	19	similar for both	6158100000	58	45041	100520
2502	Q8TDZ2	Q8TDZ2	Protein-methionine sulfoxide oxidase MICAL1	MICAL1	1	1	1.2	117.87	1067	0.0029423	6.921	-0.332942	0.46498	19	similar for both	10393000	1	1189.5	2655.2
580	D6RDH4;Q9Y3D8	D6RDH4;Q9Y3D8	Adenylate kinase isoenzyme 6	TAF9;AK6	2	2	22	16.919	141	0	12.56	-0.332865	0.423866	19	similar for both	44127000	2	2950.7	6586.9
50	A0A087WUV8;P35613;A0A087X2B5;R4GMX5;I3L192;R4GN83	A0A087WUV8;P35613;A0A087X2B5	Basigin	BSG	5	5	30.2	20.542	189	0	103.65	-0.332125	0.331358	19	similar for both	328910000	9	4635.4	10353
2633	Q96QK1	Q96QK1	Vacuolar protein sorting-associated protein 35	VPS35	10	10	16.8	91.706	796	0	69.731	-0.331556	0.332202	19	similar for both	334420000	13	9496.3	21218
916	H0YDP7;Q13405	H0YDP7;Q13405	39S ribosomal protein L49, mitochondrial	MRPL49	1	1	8.7	14.572	127	0.001926	7.4975	-0.331389	0.425926	19	similar for both	56380000	1	943.21	2107.7
2772	Q9H9A6	Q9H9A6	Leucine-rich repeat-containing protein 40	LRRC40	2	2	5	68.249	602	0	14.805	-0.330519	0.467862	19	similar for both	11029000	3	1558.8	3485.4
1152	O14908;K7ELJ2;K7EM11	O14908;K7ELJ2;K7EM11	PDZ domain-containing protein GIPC1	GIPC1	2	2	9	36.049	333	0	79.093	-0.330471	0.374396	19	similar for both	31739000	2	2631.5	5884.1
1038	M0QZW8;J3QL45;M0R283;J3QKW1;M0R0P9;P31751	M0QZW8;J3QL45;M0R283;J3QKW1;M0R0P9;P31751	RAC-beta serine/threonine-protein kinase	AKT2	1	1	14.3	6.5054	56	0.0029229	6.8512	-0.330337	0.468079	19	similar for both	6022800	1	2280.8	5100.4
1006	I3L2C7;P57678;I3L4M4	I3L2C7;P57678	Gem-associated protein 4	GEMIN4	3	2	3.9	118.82	1047	0	19.588	-0.329956	0.468534	19	similar for both	9250800	2	596.56	1334.4
2086	Q08AM6;H3BUU8	Q08AM6	Protein VAC14 homolog	VAC14	3	3	6.4	87.972	782	0	21.184	-0.329703	0.428285	19	similar for both	56807000	6	3418.4	7647.7
1505	P12956;B1AHC9	P12956;B1AHC9	X-ray repair cross-complementing protein 6	XRCC6	22	22	41.2	69.842	609	0	257.67	-0.329631	0.208701	19	similar for both	2326000000	56	32807	73400
1557	P17858	P17858	ATP-dependent 6-phosphofructokinase, liver type	PFKL	5	3	9.6	85.018	780	0	22.928	-0.328228	0.430356	19	similar for both	63430000	5	3232.5	7239.2
394	U3KQP3;B4DEZ3;K7EJE1;E7ENQ6;Q9P0J0	U3KQP3;B4DEZ3;K7EJE1;E7ENQ6;Q9P0J0	NADH dehydrogenase [ubiquinone] 1 alpha subcomplex subunit 13	NDUFA13	1	1	18.7	8.5979	75	0	13.189	-0.327065	0.379519	19	similar for both	23593000	4	2362.1	5294.2
1044	J3QRN2;P02749	J3QRN2;P02749	Beta-2-glycoprotein 1	APOH	1	1	9.4	19.907	181	0.0020024	7.9741	-0.326983	0.472085	19	similar for both	9074700	2	1588.4	3560.3
1786	P46940;A0A0J9YXZ5;H0YLE8;H0YKA5;A0A087X225;A0A087WWP1;E9PDT6	P46940;A0A0J9YXZ5;H0YLE8	Ras GTPase-activating-like protein IQGAP1	IQGAP1	39	38	29.9	189.25	1657	0	323.31	-0.326763	0.212399	19	similar for both	2546700000	66	41815	93740
997	H7C5Q2;Q9Y305;C9J7L8	H7C5Q2;Q9Y305;C9J7L8	Acyl-coenzyme A thioesterase 9, mitochondrial	ACOT9	2	2	6.4	30.047	264	0.00086244	11.37	-0.326515	0.472646	19	similar for both	10385000	2	1263.6	2833.2
1059	K7EJC1;K7EJR3;R4GMR5;P48556;K7ERW6	K7EJC1;K7EJR3;R4GMR5;P48556;K7ERW6	26S proteasome non-ATPase regulatory subunit 8	PSMD8	3	3	14.5	19.781	172	0	18.046	-0.326058	0.464187	19	similar for both	179270000	3	2239	5021.8
1528	P14866;M0QXS5;M0QYT0;M0R076;B4DVF8;M0R1W6;M0QYL7	P14866;M0QXS5;M0QYT0	Heterogeneous nuclear ribonucleoprotein L	HNRNPL	10	10	29.7	64.132	589	0	192.94	-0.325558	0.213967	19	similar for both	1568500000	29	15678	35176
2154	Q13884;E5RIX7	Q13884;E5RIX7	Beta-1-syntrophin	SNTB1	2	1	5.6	58.06	538	0	11.953	-0.324325	0.383672	19	similar for both	32342000	1	1213.9	2725.9
2273	Q16698;E5RJD2;E5RJG7;E5RFV2	Q16698;E5RJD2;E5RJG7;E5RFV2	2,4-dienoyl-CoA reductase, mitochondrial	DECR1	2	2	7.2	36.067	335	0	16.209	-0.323491	0.384941	19	similar for both	25584000	2	2284.6	5133.2
2365	Q6P1J9;A0A1B0GUB2;A0A2R8YHB3;A0A2R8Y640	Q6P1J9;A0A1B0GUB2;A0A2R8YHB3	Parafibromin	CDC73	4	4	9.4	60.576	531	0	32.465	-0.323249	0.38531	19	similar for both	20553000	4	2143.6	4817.2
1514	P13804;H0YL12;H0YLU7;H0YK49;H0YNX6;H0YKF0;H0YL83	P13804;H0YL12;H0YLU7;H0YK49;H0YNX6;H0YKF0	Electron transfer flavoprotein subunit alpha, mitochondrial	ETFA	8	8	36.9	35.079	333	0	81.255	-0.323092	0.344938	19	similar for both	412350000	17	7277	16355
68	A0A087WWW9;O95999	A0A087WWW9;O95999	B-cell lymphoma/leukemia 10	BCL10	1	1	6.4	18.073	156	0.0018783	7.133	-0.322718	0.477207	19	similar for both	14235000	1	629.65	1415.5
1775	P46087;F5GYR3;F5H5X6	P46087	Probable 28S rRNA (cytosine(4447)-C(5))-methyltransferase	NOP2	8	8	11.5	89.301	812	0	49.215	-0.321707	0.470934	19	similar for both	144510000	8	4796.3	10790
2288	Q3SY69;C9IZ36;O75891	Q3SY69	Mitochondrial 10-formyltetrahydrofolate dehydrogenase	ALDH1L2	8	8	11.7	101.74	923	0	48.044	-0.321385	0.471435	19	similar for both	128640000	9	5903.6	13284
946	H3BUQ9;H3BN50;H3BQS0;Q15599	H3BUQ9;H3BN50;H3BQS0;Q15599	Na(+)/H(+) exchange regulatory cofactor NHE-RF2	SLC9A3R2	1	1	7.8	17.803	166	0.0044597	6.3658	-0.321217	0.388415	19	similar for both	15329000	1	573.05	1289.6
1831	Q5JUV6;P49902	Q5JUV6;P49902	Cytosolic purine 5-nucleotidase	NT5C2	1	1	10.3	16.474	146	0.0054366	6.2887	-0.321055	0.479212	19	similar for both	1053700	1	191.25	430.44
276	A0A1X7SBZ2;A0A1W2PQ51;Q92841	A0A1X7SBZ2;A0A1W2PQ51;Q92841	Probable ATP-dependent RNA helicase DDX17	DDX17	16	9	27.2	80.253	729	0	59.752	-0.320999	0.348133	19	similar for both	290450000	13	8618	19397
2384	Q6ZRP7;H0Y430	Q6ZRP7	Sulfhydryl oxidase 2	QSOX2	3	3	6.7	77.528	698	0	35.889	-0.320895	0.472198	19	similar for both	124270000	5	3492	7860.2
1250	O75381	O75381	Peroxisomal membrane protein PEX14	PEX14	2	2	5	41.236	377	0	25.807	-0.320788	0.389073	19	similar for both	29616000	3	1129.9	2543.5
2518	Q8WVM0	Q8WVM0	Dimethyladenosine transferase 1, mitochondrial	TFB1M	1	1	4	39.542	346	0.0064103	6.242	-0.320487	0.479899	19	similar for both	12066000	1	304.15	684.81
2170	Q14257;H0YL43;A8MXP8	Q14257;H0YL43;A8MXP8	Reticulocalbin-2	RCN2	7	7	33.4	36.876	317	0	59.539	-0.319682	0.350155	19	similar for both	441820000	11	5114.5	11522
2588	Q96DI7;Q9NSS8	Q96DI7;Q9NSS8	U5 small nuclear ribonucleoprotein 40 kDa protein	SNRNP40;DKFZp434D199	4	4	22.1	39.31	357	0	36.377	-0.319338	0.442957	19	similar for both	82203000	4	2136.2	4813.6
1768	P45877	P45877	Peptidyl-prolyl cis-trans isomerase C	PPIC	1	1	3.8	22.763	212	0.0026051	7.0278	-0.318099	0.39321	19	similar for both	35443000	2	2483.9	5601.9
467	C9J3L8;C9J5W0;E9PAL7;C9IZQ1;P43307	C9J3L8;C9J5W0;E9PAL7;C9IZQ1;P43307	Translocon-associated protein subunit alpha	SSR1	3	3	12.8	29.573	265	0	37.157	-0.317973	0.352789	19	similar for both	421630000	11	4383.5	9886.9
1614	P24539;Q5QNZ2	P24539;Q5QNZ2	ATP synthase F(0) complex subunit B1, mitochondrial	ATP5F1	9	9	36.7	28.908	256	0	69.675	-0.317339	0.353769	19	similar for both	480920000	12	14021	31638
2321	Q5SSJ5;X6RGJ2;B0QZK4;B0QZK9;B0QZK8;Q5SWC8	Q5SSJ5;X6RGJ2;B0QZK4	Heterochromatin protein 1-binding protein 3	HP1BP3	6	5	12.1	61.206	553	0	79.899	-0.31711	0.47812	19	similar for both	184720000	6	6218.9	14035
2584	Q96CS3;D6RBG6	Q96CS3	FAS-associated factor 2	FAF2	4	4	14.4	52.623	445	0	38.525	-0.316591	0.478935	19	similar for both	123410000	10	6556.4	14802
347	H7C2Y8;H7C0T7;F2Z3L8;A6QRJ1;A6NLC6;Q15904	H7C2Y8;H7C0T7;F2Z3L8;A6QRJ1;A6NLC6;Q15904	V-type proton ATPase subunit S1	ATP6AP1	1	1	7	13.887	128	0	14.057	-0.315947	0.485401	19	similar for both	5590200	1	1861.2	4203.8
2472	Q8NCL9	Q8NCL9	Protein APCDD1-like	APCDD1L	2	2	7.4	55.634	501	0	12.484	-0.315934	0.485416	19	similar for both	12956000	4	1049.6	2370.7
2131	Q13428;J3KQ96;E7ETY2;H0Y8Y7;A0A2R8Y857;A0A2R8Y4M7;H0YAB7;H0YA99	Q13428;J3KQ96;E7ETY2;H0Y8Y7	Treacle protein	TCOF1	11	11	8.1	152.1	1488	0	75.018	-0.314919	0.481567	19	similar for both	199750000	12	8123.4	18361
2072	Q05048	Q05048	Cleavage stimulation factor subunit 1	CSTF1	1	1	4.2	48.357	431	0.0019539	7.6634	-0.31481	0.449456	19	similar for both	50083000	3	1188.8	2687.2
2993	Q9Y2W1	Q9Y2W1	Thyroid hormone receptor-associated protein 3	THRAP3	8	8	9.7	108.66	955	0	90.92	-0.314685	0.35789	19	similar for both	365940000	13	12869	29092
2905	Q9UBV8	Q9UBV8	Peflin	PEF1	1	1	3.9	30.381	284	0.0054403	6.2915	-0.314389	0.487296	19	similar for both	2224500	1	1242.1	2808.5
1622	P25705;K7EK77;K7ERX7;K7EJP1;K7ENJ4;K7EQH4;K7ESA0	P25705;K7EK77;K7ERX7;K7EJP1	ATP synthase subunit alpha, mitochondrial	ATP5A1	16	16	36	59.75	553	0	307.95	-0.313822	0.229672	19	similar for both	5620500000	48	24479	55371
241	A0A0U1RRM6;Q8N8S7;A0A075B6E5;A0A0U1RQP7	A0A0U1RRM6;Q8N8S7;A0A075B6E5;A0A0U1RQP7	Protein enabled homolog	ENAH	2	2	2.5	87.399	802	0	15.535	-0.31382	0.450884	19	similar for both	54254000	2	3956	8948.4
2427	Q86WV7;Q96MW1	Q86WV7;Q96MW1	Coiled-coil domain-containing protein 43	CCDC43	1	1	6.2	25.563	227	0.0019135	7.3878	-0.313525	0.400308	19	similar for both	16318000	2	1211.3	2740.5
1508	P13473;H0YCG2	P13473;H0YCG2	Lysosome-associated membrane glycoprotein 2	LAMP2	2	2	4.1	44.96	410	0	13.034	-0.313524	0.451311	19	similar for both	58893000	3	3061.2	6925.8
2955	Q9UMX5	Q9UMX5	Neudesin	NENF	3	3	22.7	18.856	172	0	21.344	-0.313374	0.451528	19	similar for both	89111000	6	4904.8	11098
2251	Q15717;M0QZR9	Q15717	ELAV-like protein 1	ELAVL1	5	5	17.8	36.091	326	0	41.917	-0.313305	0.360045	19	similar for both	252830000	6	4519.2	10226
203	A0A0C4DGS0;A0A2Y9D025;P56556	A0A0C4DGS0;A0A2Y9D025;P56556	NADH dehydrogenase [ubiquinone] 1 alpha subcomplex subunit 6	NDUFA6	1	1	12.5	15.136	128	0.002045	8.5301	-0.312103	0.490086	19	similar for both	10579000	1	782.54	1772.2
806	F8VQE1;Q9UHB6;F8VS07;F8VRN8	F8VQE1;Q9UHB6;F8VS07	LIM domain and actin-binding protein 1	LIMA1	13	13	22.7	66.99	598	0	114.75	-0.31205	0.362012	19	similar for both	517010000	19	16600	37595
1618	P25205;J3KQ69;Q7Z6P5	P25205;J3KQ69	DNA replication licensing factor MCM3	MCM3	12	12	19.3	90.98	808	0	102.87	-0.311167	0.3634	19	similar for both	341090000	14	8302.2	18814
2348	Q5VXN0;Q9H7B2	Q5VXN0;Q9H7B2	Ribosome production factor 2 homolog	RPF2	2	2	11.7	24.605	214	0	13.342	-0.309496	0.457152	19	similar for both	40631000	3	2238.7	5079.1
1080	K7ENG2;P26368	K7ENG2;P26368	Splicing factor U2AF 65 kDa subunit	U2AF2	6	6	26.7	33.901	307	0	86.894	-0.309173	0.366546	19	similar for both	525120000	10	7251.2	16455
1717	P36406	P36406	E3 ubiquitin-protein ligase TRIM23	TRIM23	1	1	1.7	64.066	574	0.0016849	10.225	-0.309144	0.407177	19	similar for both	28777000	3	3118.9	7077.8
117	F1T0B3;A0A087X2G1;Q92499	F1T0B3;A0A087X2G1;Q92499	ATP-dependent RNA helicase DDX1	DDX1	13	13	25.9	73.915	659	0	100.57	-0.308823	0.236604	19	similar for both	751940000	20	13401	30418
2457	Q8N5L8	Q8N5L8	Ribonuclease P protein subunit p25-like protein	RPP25L	1	1	5.5	17.631	163	0.0038328	6.4554	-0.30815	0.408745	19	similar for both	18687000	1	563.92	1280.6
1963	P62195;J3KRP2;J3QSA9;J3QQM1;J3QLH6;J3QRR3;J3QRW1;J3QSE0;Q8NB90	P62195;J3KRP2;J3QSA9;J3QQM1	26S protease regulatory subunit 8	PSMC5	7	7	18	45.626	406	0	55	-0.307832	0.368671	19	similar for both	347000000	9	8189.7	18602
1004	I3L1P8;Q02978	I3L1P8;Q02978	Mitochondrial 2-oxoglutarate/malate carrier protein	SLC25A11	5	4	18.9	32.182	296	0	82.866	-0.307747	0.4597	19	similar for both	77205000	4	6914.3	15706
1328	O95671	O95671	N-acetylserotonin O-methyltransferase-like protein	ASMTL	2	2	6.8	68.856	621	0	16.689	-0.307727	0.495448	19	similar for both	12568000	3	988.97	2246.5
2504	Q8TED1;E7ETY7;J3KNB5	Q8TED1;E7ETY7	Probable glutathione peroxidase 8;Glutathione peroxidase	GPX8	5	5	20.6	23.881	209	0	48.134	-0.307454	0.369273	19	similar for both	271830000	7	7357	16715
33	A0A087WVR3;A0A087WTW0;Q96T88;A0A087WWG9	A0A087WVR3;A0A087WTW0;Q96T88;A0A087WWG9	E3 ubiquitin-protein ligase UHRF1	UHRF1	4	4	5.8	91.099	806	0	48.266	-0.307383	0.493522	19	similar for both	99338000	7	5406.9	12285
158	A0A0A0MT60;Q5T1M5;X6RKW4	A0A0A0MT60;Q5T1M5;X6RKW4	Peptidyl-prolyl cis-trans isomerase;FK506-binding protein 15	FKBP15	2	2	2.7	136.27	1244	0	13.786	-0.307071	0.410452	19	similar for both	25832000	3	1439.9	3272.3
927	H0YJV2;O15270	H0YJV2;O15270	Serine palmitoyltransferase 2	SPTLC2	1	1	4.4	45.71	407	0.0020243	8.2666	-0.306947	0.410649	19	similar for both	21637000	1	1111.5	2526.2
1302	O94973;A0A0G2JQM1;A0A0G2JS82	O94973;A0A0G2JQM1;A0A0G2JS82	AP-2 complex subunit alpha-2	AP2A2	8	2	10.9	103.96	939	0	15.362	-0.306732	0.461183	19	similar for both	53474000	5	3453.4	7850
845	F8WCF6;P59998;F8WDD7;A0A0A6YYG9;H7C0A3;R4GN08;F8WE39;F8WDW3	F8WCF6;P59998;F8WDD7;A0A0A6YYG9;H7C0A3	Actin-related protein 2/3 complex subunit 4	ARPC4-TTLL3;ARPC4	8	8	52.5	21.058	181	0	59.359	-0.30671	0.239578	19	similar for both	1447800000	14	11206	25473
2702	Q9BVJ6;X6RJY0;Q5TAP6	Q9BVJ6	U3 small nucleolar RNA-associated protein 14 homolog A	UTP14A	5	5	9.3	87.977	771	0	37.603	-0.305725	0.462657	19	similar for both	41198000	9	4746.1	10796
249	A0A182DWI4;E9PN30;Q9BQE4	A0A182DWI4;E9PN30;Q9BQE4	Selenoprotein S	VIMP	1	1	10.2	18.494	166	0.0019246	7.4903	-0.305445	0.413033	19	similar for both	20962000	4	2526.6	5748.4
1156	O14974;F8VZN8;H0YIL7;H0YIM2;H0YIS3;H0YIS4	O14974;F8VZN8	Protein phosphatase 1 regulatory subunit 12A	PPP1R12A	3	3	4.5	115.28	1030	0	22.19	-0.305198	0.498561	19	similar for both	13862000	3	2229.8	5074
2952	Q9UMS0;C9J8Q1;F8W9P7;H7C537	Q9UMS0	NFU1 iron-sulfur cluster scaffold homolog, mitochondrial	NFU1	3	3	15.4	28.462	254	0	22.262	-0.304225	0.374427	19	similar for both	411950000	5	2938.9	6692.1
2163	Q14165;F5H1S8;H0YG07;F5GX14	Q14165;F5H1S8;H0YG07	Malectin	MLEC	6	6	23.6	32.233	292	0	35.19	-0.303711	0.375251	19	similar for both	225450000	7	5541.1	12622
2205	Q15021;E7EN77	Q15021;E7EN77	Condensin complex subunit 1	NCAPD2	11	11	10.5	157.18	1401	0	166.81	-0.303474	0.46596	19	similar for both	73847000	13	8698.3	19817
358	A8MTY9;O14972	A8MTY9;O14972	Down syndrome critical region protein 3	DSCR3	1	1	4.8	27.958	249	0.0020088	8.0557	-0.303308	0.500896	19	similar for both	8519100	2	1108.7	2526.2
162	G5EA18;E5RJN7;E7EVI1;A0A0A0MTC4;A0A0A0MTD1;F8VPI7;E7EPX0;A0A0A0MTC6;E7EVJ4;E9PH62;Q9NUL3	G5EA18;E5RJN7;E7EVI1;A0A0A0MTC4;A0A0A0MTD1;F8VPI7;E7EPX0;A0A0A0MTC6;E7EVJ4;E9PH62;Q9NUL3	Double-stranded RNA-binding protein Staufen homolog 2	STAU2	1	1	4.1	31.723	291	0.0028944	6.78	-0.303293	0.500914	19	similar for both	6966400	1	944.11	2151.2
1350	P00505	P00505	Aspartate aminotransferase, mitochondrial	GOT2	12	12	33.3	47.517	430	0	127.23	-0.303251	0.244504	19	similar for both	845570000	18	10423	23750
2501	Q8TDX7;Q5TBH0;Q5TBG1;Q5TBG7;Q5TBH2;Q5TBH1;Q9HC98	Q8TDX7	Serine/threonine-protein kinase Nek7	NEK7	3	3	12.3	34.551	302	0	22.358	-0.303017	0.500522	19	similar for both	137830000	5	3453.6	7870.7
2618	Q96K76	Q96K76	Ubiquitin carboxyl-terminal hydrolase 47	USP47	1	1	0.7	157.31	1375	0.0016899	10.394	-0.302664	0.501692	19	similar for both	2329700	2	2784.2	6346.7
2763	Q9H7Z7;X6RJ95;A6NHH0	Q9H7Z7;X6RJ95;A6NHH0	Prostaglandin E synthase 2;Prostaglandin E synthase 2 truncated form	PTGES2	4	4	16.4	41.943	377	0	49.406	-0.302476	0.467429	19	similar for both	69474000	5	3082.5	7027.6
433	B7Z2Y2;Q14746	B7Z2Y2;Q14746	Conserved oligomeric Golgi complex subunit 2	COG2	2	2	4.6	76.078	679	0	12.806	-0.302296	0.502147	19	similar for both	10216000	2	1369.4	3122.4
2695	Q9BUF5;K7ESM5;K7EL29;K7ESQ3;K7EQT3;K7EJ64;K7ERA8;K7EJZ4;K7EN98;K7EPE5;K7ES63	Q9BUF5;K7ESM5	Tubulin beta-6 chain	TUBB6	18	7	56.7	49.857	446	0	161.94	-0.301622	0.246848	19	similar for both	1361100000	21	9003.2	20538
2094	Q10567;C9J1E7	Q10567;C9J1E7	AP-1 complex subunit beta-1	AP1B1	13	4	17.2	104.64	949	0	64.95	-0.301108	0.503598	19	similar for both	146560000	12	3170.2	7234.4
901	H0Y8X4;O43598	H0Y8X4;O43598	2-deoxynucleoside 5-phosphate N-hydrolase 1	DNPH1	1	1	7	25.868	243	0.0016964	10.663	-0.300977	0.42017	19	similar for both	30140000	2	594.03	1355.7
2374	Q6PI48	Q6PI48	Aspartate--tRNA ligase, mitochondrial	DARS2	3	3	5.4	73.562	645	0	34.078	-0.300454	0.421011	19	similar for both	16868000	4	2037.9	4652.6
533	H7BY49;C9JTN7;F8W8I6;P31483	H7BY49;C9JTN7;F8W8I6;P31483	Nucleolysin TIA-1 isoform p40	TIA1	1	1	6.6	16.794	152	0	42.905	-0.300209	0.421405	19	similar for both	15157000	1	1971.6	4502
2398	Q9H8S9;Q7L9L4;D6RCK3	Q9H8S9;Q7L9L4;D6RCK3	MOB kinase activator 1A;MOB kinase activator 1B	MOB1A;MOB1B	4	4	15.3	25.079	216	0	26.526	-0.299725	0.381684	19	similar for both	234300000	6	4028.3	9201.4
2564	Q969X5	Q969X5	Endoplasmic reticulum-Golgi intermediate compartment protein 1	ERGIC1	3	3	16.2	32.592	290	0	19.453	-0.299355	0.47204	19	similar for both	86367000	5	2373.8	5423.6
304	A0A2R8Y611;O14617;K7ELX8;A0A2R8Y4J3	A0A2R8Y611;O14617	AP-3 complex subunit delta-1	AP3D1	8	8	12	106.19	945	0	53.467	-0.299184	0.382564	19	similar for both	258440000	10	7666.8	17519
2488	Q8TAE8	Q8TAE8	Growth arrest and DNA damage-inducible proteins-interacting protein 1	GADD45GIP1	1	1	4.5	25.384	222	0.0038128	6.4326	-0.298973	0.423395	19	similar for both	22415000	2	2010.3	4594.3
1428	P07954	P07954	Fumarate hydratase, mitochondrial	FH	9	9	27.3	54.636	510	0	142.96	-0.298857	0.250864	19	similar for both	789920000	14	7293.6	16670
1206	O43747;H3BR36;H3BUN9;H3BNR4	O43747;H3BR36;H3BUN9;H3BNR4	AP-1 complex subunit gamma-1	AP1G1	3	3	4	91.35	822	0	21.853	-0.298724	0.472976	19	similar for both	52114000	4	3241.7	7409.8
2917	Q9UH62;H3BV87	Q9UH62;H3BV87	Armadillo repeat-containing X-linked protein 3	ARMCX3	2	2	5.5	42.5	379	0	14.173	-0.298708	0.5066	19	similar for both	12707000	3	3136.1	7168.5
140	A0A0A0MRP6;B7ZLQ5;P28370	A0A0A0MRP6;B7ZLQ5;P28370	Probable global transcription activator SNF2L1	SMARCA1	4	1	4.3	122.86	1058	0.0028891	6.7622	-0.298631	0.506695	19	similar for both	9632400	2	1713.4	3916.7
1533	P15407;E9PPX2	P15407;E9PPX2	Fos-related antigen 1	FOSL1	2	2	11.1	29.413	271	0	28.629	-0.297934	0.425073	19	similar for both	36886000	3	1480	3384.8
1792	P47985;P0C7P4	P47985;P0C7P4	Cytochrome b-c1 complex subunit Rieske, mitochondrial;Cytochrome b-c1 complex subunit 11;Putative cytochrome b-c1 complex subunit Rieske-like protein 1	UQCRFS1;UQCRFS1P1	4	4	20.8	29.668	274	0	26.938	-0.297878	0.508826	19	similar for both	218950000	6	2170.9	4965.1
1988	P62829;J3KT29;J3KTJ3;C9JD32;B9ZVP7;J3QQT9	P62829;J3KT29;J3KTJ3;C9JD32	60S ribosomal protein L23	RPL23	8	8	57.9	14.865	140	0	166.79	-0.297833	0.252361	19	similar for both	1906100000	24	10669	24402
1173	O15397;F5H2I3	O15397	Importin-8	IPO8	3	2	3.7	119.94	1037	0	14.518	-0.296203	0.509719	19	similar for both	4353100	2	487.21	1115.6
408	B4DP62;P53007	B4DP62;P53007	Tricarboxylate transport protein, mitochondrial	SLC25A1	2	2	9.1	23.21	208	0	13.798	-0.295919	0.428339	19	similar for both	37540000	2	2305.8	5280.8
3058	Q9Y6H1;Q5T1J5	Q9Y6H1;Q5T1J5	Coiled-coil-helix-coiled-coil-helix domain-containing protein 2;Putative coiled-coil-helix-coiled-coil-helix domain-containing protein CHCHD2P9, mitochondrial	CHCHD2;CHCHD2P9	2	2	15.2	15.512	151	0	19.645	-0.295756	0.512276	19	similar for both	173010000	3	3226.7	7390.7
2520	Q8WVY7	Q8WVY7	Ubiquitin-like domain-containing CTD phosphatase 1	UBLCP1	3	3	11.9	36.804	318	0	81.06	-0.294656	0.479028	19	similar for both	46731000	5	5074.1	11631
623	E7ENQ1;H7C360;E7EN19;E7EX83;G3XAA2;G5E948;O95819;H7C0P6	E7ENQ1;H7C360;E7EN19;E7EX83;G3XAA2;G5E948;O95819;H7C0P6	Mitogen-activated protein kinase kinase kinase kinase 4	MAP4K4	8	2	9.9	132.16	1154	0	138.37	-0.294594	0.51417	19	similar for both	112760000	12	7124.2	16331
1388	P04843;B7Z4L4;F8WF32	P04843;B7Z4L4	Dolichyl-diphosphooligosaccharide--protein glycosyltransferase subunit 1	RPN1	25	25	47.9	68.569	607	0	323.31	-0.293047	0.259447	19	similar for both	2187000000	59	38214	87693
2949	Q9ULW0	Q9ULW0	Targeting protein for Xklp2	TPX2	1	1	2.5	85.652	747	0.004788	6.3416	-0.291415	0.435689	19	similar for both	17303000	2	1472.5	3382.9
305	A0A2R8Y653;Q9BZX2	A0A2R8Y653;Q9BZX2	Uridine-cytidine kinase 2	UCK2	1	1	7.5	27.408	240	0.0019357	7.5687	-0.289337	0.487006	19	similar for both	67773000	2	1020.3	2347.4
1390	P04899;P63096;P09471;A0A1W2PRE1;A2A2R6;A0A1W2PQK2;A0A087WTB6;Q5JWD1;H0Y7E8;A0A1W2PRJ7;A0A087WZE5;C9JPP4;A0A1W2PS82;Q5JWE9;H3BTM2;A0A1W2PP38;H0Y7F4;P11488;P19087;A8MTJ3;P38405	P04899;P63096	Guanine nucleotide-binding protein G(i) subunit alpha-2;Guanine nucleotide-binding protein G(i) subunit alpha-1	GNAI2;GNAI1	9	4	32.4	40.45	355	0	114.8	-0.289324	0.398788	19	similar for both	288630000	10	4555.1	10480
786	F5H6E2;O00159;I3L501;I3L3Y6;I3L204;I3L3F5	F5H6E2;O00159	Unconventional myosin-Ic	MYO1C	9	9	10.6	118.99	1039	0	72.936	-0.288758	0.52374	19	similar for both	149480000	12	7916.6	18221
1145	O14656	O14656	Torsin-1A	TOR1A	2	2	6.9	37.808	332	0	26.529	-0.288658	0.440224	19	similar for both	26778000	3	4735.9	10901
2382	Q6YN16	Q6YN16	Hydroxysteroid dehydrogenase-like protein 2	HSDL2	3	3	9.1	45.394	418	0	24.979	-0.288634	0.488067	19	similar for both	78434000	4	2112.2	4861.9
2832	Q9NUY8;E9PGE5;C9IZ32;C9JAM5	Q9NUY8;E9PGE5	TBC1 domain family member 23	TBC1D23	3	3	7.4	78.321	699	0	22.537	-0.287057	0.442868	19	similar for both	30371000	5	2307	5316.1
271	C9J4M6;A0A1W2PPT5;C9J2Y9;P30876	C9J4M6;A0A1W2PPT5;C9J2Y9;P30876	DNA-directed RNA polymerase;DNA-directed RNA polymerase II subunit RPB2	POLR2B	1	1	1.8	121.37	1067	0.0028633	6.6928	-0.286882	0.521419	19	similar for both	4913600	1	365.15	841.53
919	H0YER3;H0YE25;H0YF25;Q8NB37	H0YER3;H0YE25;H0YF25;Q8NB37	Parkinson disease 7 domain-containing protein 1	PDDC1	1	1	11.5	8.9472	87	0.0019179	7.4501	-0.286394	0.522035	19	similar for both	9557700	1	438.45	1010.8
2611	Q96J01;D6RGZ2;D6REC9	Q96J01;D6RGZ2;D6REC9	THO complex subunit 3	THOC3	2	2	8	38.771	351	0	21.178	-0.28639	0.443973	19	similar for both	34156000	2	1772.1	4085.4
878	G8JLH9;P40763	G8JLH9;P40763	Signal transducer and activator of transcription;Signal transducer and activator of transcription 3	STAT3	2	2	4.5	76.138	672	0.0016978	10.72	-0.285846	0.522728	19	similar for both	2750000	2	227.25	524.1
2309	X6R5Z6;Q5JTJ3	X6R5Z6;Q5JTJ3	Cytochrome c oxidase assembly factor 6 homolog	COA6	2	2	10.3	18.006	155	0.001281	11.072	-0.284376	0.494512	19	similar for both	38905000	2	803.12	1854.1
825	F8W1A4;P54819;F8VZG5;G3V213;F8VY04;F8VPP1	F8W1A4;P54819;F8VZG5;G3V213;F8VY04	Adenylate kinase 2, mitochondrial;Adenylate kinase 2, mitochondrial;Adenylate kinase 2, mitochondrial, N-terminally processed	AK2	8	8	42.7	25.63	232	0	66.012	-0.284079	0.407583	19	similar for both	318410000	11	6355.3	14675
2715	Q9BY32	Q9BY32	Inosine triphosphate pyrophosphatase	ITPA	3	3	23.2	21.445	194	0	20.984	-0.283365	0.532664	19	similar for both	99834000	4	1506.9	3481.3
2218	Q15084	Q15084	Protein disulfide-isomerase A6	PDIA6	15	15	50.5	48.121	440	0	241.78	-0.283193	0.274468	19	similar for both	2969700000	36	15120	34935
1030	J3KRT0;J3KS23;Q13951	J3KRT0;J3KS23;Q13951	Core-binding factor subunit beta	CBFB	1	1	26.2	7.3251	61	0.0026032	7.0245	-0.28307	0.449498	19	similar for both	29102000	1	403.62	932.65
706	H0YDR3;E9PKV8;Q8N5M4	H0YDR3;E9PKV8;Q8N5M4	Tetratricopeptide repeat protein 9C	TTC9C	1	1	21.7	8.1571	69	0.0029369	6.904	-0.282478	0.526994	19	similar for both	10931000	1	315.6	729.56
2222	Q15126	Q15126	Phosphomevalonate kinase	PMVK	1	1	4.2	21.995	192	0.0029542	6.956	-0.281522	0.452085	19	similar for both	18638000	1	1588.8	3675.2
1116	O00154;K7EKP8	O00154;K7EKP8	Cytosolic acyl coenzyme A thioester hydrolase	ACOT7	4	4	16.3	41.796	380	0	28.914	-0.28096	0.412869	19	similar for both	253400000	9	5346.8	12373
1021	J3KPX7;Q99623;F5GY37;F5GWA7;F5H3X6;F5H2D2;F5H0C5;U3KPZ5	J3KPX7;Q99623;F5GY37;F5GWA7;F5H3X6	Prohibitin-2	PHB2	9	9	35.6	33.239	298	0	222.59	-0.280107	0.279291	19	similar for both	1024600000	17	7166.6	16594
2338	Q5T911;Q9NPJ6	Q5T911;Q9NPJ6	Mediator of RNA polymerase II transcription subunit 4	MED4	1	1	7.1	27.077	238	0.002963	6.9841	-0.27991	0.530259	19	similar for both	8343500	2	639.18	1480.2
226	A0A0G2JR38;E9PHT6;Q9NVE7	A0A0G2JR38;E9PHT6;Q9NVE7	Pantothenate kinase 4	PANK4	1	1	1	81.385	734	0.0047863	6.337	-0.278571	0.531966	19	similar for both	3831800	1	2276.6	5277
2820	Q9NSD9	Q9NSD9	Phenylalanine--tRNA ligase beta subunit	FARSB	10	10	20.5	66.115	589	0	124.46	-0.277388	0.418971	19	similar for both	372070000	13	7914.8	18361
619	E7EMB1;Q9UH65	E7EMB1;Q9UH65	Switch-associated protein 70	SWAP70	1	1	3	62.032	527	0.0020072	8.0297	-0.277281	0.45922	19	similar for both	28895000	2	711.12	1649.8
581	D6RHH0;U3KQT3;D6RDI2;J3KPP4;O95232	D6RHH0;U3KQT3;D6RDI2;J3KPP4;O95232	Luc7-like protein 3	LUC7L3	1	1	30.6	4.346	36	0	57.822	-0.275852	0.461638	19	similar for both	16312000	1	1837.1	4266.3
130	A0A0A0MR04;B4DI03;K7EJQ7;Q9BY50	A0A0A0MR04;B4DI03;K7EJQ7;Q9BY50	Signal peptidase complex catalytic subunit SEC11;Signal peptidase complex catalytic subunit SEC11C	SEC11C;SEC11L3	1	1	10.1	10.944	99	0.0020309	8.3695	-0.275784	0.535527	19	similar for both	7929400	1	1361.3	3161.5
2723	Q9BZE4;Q5T3R7	Q9BZE4	Nucleolar GTP-binding protein 1	GTPBP4	10	10	18.5	73.964	634	0	69.62	-0.275664	0.545539	19	similar for both	210200000	15	11060	25688
2220	Q15113	Q15113	Procollagen C-endopeptidase enhancer 1	PCOLCE	1	1	2.4	47.972	449	0.005109	6.3072	-0.275405	0.462396	19	similar for both	15403000	1	399.54	928.14
264	A0A1B0GWA2;A0A2R8YEL0;O00116	A0A1B0GWA2;A0A2R8YEL0;O00116	Alkyldihydroxyacetonephosphate synthase, peroxisomal	AGPS	5	5	14.5	60.807	543	0	62.911	-0.274894	0.423264	19	similar for both	231480000	10	5424.2	12605
838	H0Y5T1;F8WA11;Q7Z460	H0Y5T1;F8WA11;Q7Z460	CLIP-associating protein 1	CLASP1	1	1	1.2	139.93	1275	0.0020721	9.0242	-0.274749	0.46351	19	similar for both	14907000	2	1109.3	2578.1
1198	O43583;F8VVL1	O43583;F8VVL1	Density-regulated protein	DENR	3	3	23.7	22.092	198	0	21.291	-0.273454	0.511252	19	similar for both	61698000	3	991.89	2307.3
1703	P35232;C9JW96;C9JZ20;E7ESE2;E9PCW0;D6RBK0	P35232;C9JW96;C9JZ20;E7ESE2;E9PCW0	Prohibitin	PHB	11	11	60.3	29.804	272	0	107.87	-0.271446	0.293135	19	similar for both	964340000	29	6982.9	16266
2606	Q96I99;E9PDQ8;H0Y852	Q96I99;E9PDQ8;H0Y852	Succinyl-CoA ligase [GDP-forming] subunit beta, mitochondrial	SUCLG2	6	6	16.9	46.51	432	0	34.723	-0.27136	0.552802	19	similar for both	113310000	7	6607.3	15392
296	H0YMJ4;A0A2R8Y531;H0YME6;A0A2U3TZL8;H7BYN4;Q02241	H0YMJ4;A0A2R8Y531;H0YME6;A0A2U3TZL8;H7BYN4;Q02241	Kinesin-like protein;Kinesin-like protein KIF23	KIF23	1	1	16.5	12.366	109	0	13.695	-0.271262	0.541328	19	similar for both	2360800	3	596.6	1389.9
2655	Q99704	Q99704	Docking protein 1	DOK1	1	1	3.7	52.391	481	0.0035088	6.5122	-0.270058	0.542879	19	similar for both	1934400	1	379.59	885.07
2330	Q5T4S7;X6R960	Q5T4S7;X6R960	E3 ubiquitin-protein ligase UBR4	UBR4	2	2	0.5	573.83	5183	0	13.42	-0.269876	0.543114	19	similar for both	13878000	2	1819.9	4243.9
272	H0YF12;A0A1W2PPU4;Q06124	H0YF12;A0A1W2PPU4;Q06124	Tyrosine-protein phosphatase non-receptor type 11	PTPN11	1	1	11.1	12.227	108	0	52.474	-0.269848	0.471875	19	similar for both	21264000	2	1534.1	3577.5
278	A0A1W2PQD2;Q9UBB4	A0A1W2PQD2;Q9UBB4	Ataxin-10	ATXN10	3	3	9.4	44.602	395	0	20.501	-0.269662	0.517133	19	similar for both	75087000	3	2551.7	5951.3
2946	Q9ULC4	Q9ULC4	Malignant T-cell-amplified sequence 1	MCTS1	3	3	26	20.555	181	0	21.217	-0.269264	0.556356	19	similar for both	122990000	7	3565	8316.9
2362	Q6NVY1;H7C126;H7C400;B9A058	Q6NVY1;H7C126;H7C400;B9A058	3-hydroxyisobutyryl-CoA hydrolase, mitochondrial	HIBCH	2	2	6.2	43.482	386	0	12.294	-0.269128	0.433284	19	similar for both	281990000	3	2551.4	5952.8
2830	Q9NUP9	Q9NUP9	Protein lin-7 homolog C	LIN7C	1	1	9.6	21.834	197	0.0038049	6.4214	-0.268856	0.544429	19	similar for both	9560900	1	350.19	817.2
1684	P31937	P31937	3-hydroxyisobutyrate dehydrogenase, mitochondrial	HIBADH	2	2	7.7	35.329	336	0	13.843	-0.267964	0.545581	19	similar for both	3511000	2	1508.8	3523.1
269	A0A1W2PNX8;Q9H3U1	A0A1W2PNX8;Q9H3U1	Protein unc-45 homolog A	UNC45A	3	3	3.2	118.39	1084	0	17.946	-0.267862	0.545712	19	similar for both	5868700	3	1465.4	3422
2720	Q9BYJ9;A0A024R7W5;A0A087X0Q1;A0A087WY31;Q7Z739	Q9BYJ9;A0A024R7W5;A0A087X0Q1;A0A087WY31;Q7Z739	YTH domain-containing family protein 1;YTH domain-containing family protein 3	YTHDF1;YTHDF3	4	2	7.5	60.873	559	0	26.548	-0.26781	0.558827	19	similar for both	91256000	4	4256.1	9939.2
732	E9PRT0;E9PSB9;E9PR06;Q9NQC8	E9PRT0;E9PSB9;E9PR06;Q9NQC8	Intraflagellar transport protein 46 homolog	IFT46	1	1	11.3	21.939	194	0.0019019	7.2863	-0.267026	0.546793	19	similar for both	4055700	1	392.48	917.05
148	A0A0A0MSE2;A0A0D9SFP2;E9PF18;Q16836;A0A1W2PQC2;A0A1W2PRT2;A0A1W2PQV5;A0A1W2PNM1;A0A1W2PQ78;A0A1W2PQ55;A0A1W2PP40	A0A0A0MSE2;A0A0D9SFP2;E9PF18;Q16836;A0A1W2PQC2;A0A1W2PRT2;A0A1W2PQV5;A0A1W2PNM1;A0A1W2PQ78	Hydroxyacyl-coenzyme A dehydrogenase, mitochondrial	HADH	4	4	17.7	34.594	317	0	44.663	-0.267021	0.560171	19	similar for both	157350000	7	7167.8	16748
2866	Q9NZ08;D6RAL9	Q9NZ08	Endoplasmic reticulum aminopeptidase 1	ERAP1	4	4	5.2	107.23	941	0	26.946	-0.266871	0.476998	19	similar for both	36151000	4	2958.7	6913.9
626	E7ES33;E7EPK1;Q16181;G3V1Q4;A0A0U1RRE1;A0A0U1RRM2;A0A0U1RRH9;Q5JXL7;A0A0U1RRD1;Q6ZU15	E7ES33;E7EPK1;Q16181;G3V1Q4	Septin-7	SEPT7	11	11	36.7	48.715	417	0	80.822	-0.266854	0.437274	19	similar for both	359620000	14	7576.5	17705
1251	O75394	O75394	39S ribosomal protein L33, mitochondrial	MRPL33	1	1	16.9	7.6191	65	0.0020687	8.9846	-0.266473	0.477685	19	similar for both	24941000	2	564.59	1319.7
1516	P13861;H7C330;C9J830;H7C1L0	P13861	cAMP-dependent protein kinase type II-alpha regulatory subunit	PRKAR2A	3	3	10.6	45.518	404	0	19.116	-0.265995	0.56192	19	similar for both	153810000	6	3237.8	7570.7
586	D6RF69;P26572	D6RF69;P26572	Alpha-1,3-mannosyl-glycoprotein 2-beta-N-acetylglucosaminyltransferase	MGAT1	1	1	4	22.015	199	0.0082864	6.1077	-0.265942	0.548196	19	similar for both	6387800	1	1245.9	2913.3
3032	Q9Y512	Q9Y512	Sorting and assembly machinery component 50 homolog	SAMM50	7	7	19.6	51.976	469	0	65.932	-0.265839	0.439062	19	similar for both	254290000	9	5807.2	13580
1965	P62244	P62244	40S ribosomal protein S15a	RPS15A	6	1	50	14.839	130	0	323.31	-0.26515	0.303484	19	similar for both	1509900000	18	8492.5	19869
788	F5H6I7;Q6DD88;F5GWF8	F5H6I7;Q6DD88	Atlastin-3	ATL3	5	5	12.2	58.772	523	0	79.514	-0.264376	0.564685	19	similar for both	200080000	7	3978.9	9314
43	A0A087WUD7;Q8WU76	A0A087WUD7;Q8WU76	Sec1 family domain-containing protein 2	SCFD2	1	1	2.3	47.84	440	0.0020121	8.1207	-0.264341	0.550271	19	similar for both	2709600	1	1210.6	2833.9
1720	P36543;C9J8H1;Q96A05	P36543;C9J8H1	V-type proton ATPase subunit E 1	ATP6V1E1	5	5	17.7	26.145	226	0	83.678	-0.263995	0.565339	19	similar for both	124860000	6	4552.7	10660
2102	Q12874	Q12874	Splicing factor 3A subunit 3	SF3A3	7	7	15.8	58.848	501	0	49.288	-0.263842	0.442591	19	similar for both	680450000	7	6020.8	14099
1316	O95347;A0A0C4DGE5	O95347	Structural maintenance of chromosomes protein 2	SMC2	11	11	11.8	135.65	1197	0	69.533	-0.263782	0.442697	19	similar for both	264120000	13	12855	30104
932	H0YLI6;H0YMU3;H0YL72;P50213;H0YM64;H0YKD0	H0YLI6;H0YMU3;H0YL72;P50213;H0YM64;H0YKD0	Isocitrate dehydrogenase [NAD] subunit alpha, mitochondrial	IDH3A	3	3	31.3	14.809	134	0	18.31	-0.263419	0.52689	19	similar for both	64770000	3	2822.7	6611.9
2449	Q8N1F7;H3BVG0;H3BPA9;H3BV15;H3BMX0;H3BP95	Q8N1F7;H3BVG0	Nuclear pore complex protein Nup93	NUP93	6	6	8.4	93.487	819	0	101.14	-0.263389	0.443394	19	similar for both	230480000	6	6240.9	14619
411	B4DR61;P61619;F8W776;Q8TC24;Q9H9S3;H7C1Q9;C9JXC6;H7C069;A6NK38;F2Z2C7;A6NIF9;C9JJV4	B4DR61;P61619;F8W776;Q8TC24;Q9H9S3	Protein transport protein Sec61 subunit alpha isoform 1;Protein transport protein Sec61 subunit alpha isoform 2	SEC61A1;SEC61A2	4	4	8.3	52.949	482	0	31.175	-0.263268	0.306623	19	similar for both	921130000	9	7662.7	17951
2722	Q9BZE1;A6NHR2;S4R369	Q9BZE1;A6NHR2	39S ribosomal protein L37, mitochondrial	MRPL37	3	3	9	48.117	423	0	22.778	-0.263257	0.566602	19	similar for both	97859000	4	2571.9	6025.1
1034	J3KTA4;P17844;J3QRQ7;J3KRZ1;J3QSF1;J3QR02;J3KRX8;J3KTQ4;X6RLV5;J3QKN9;A0A0U1RQJ0;J3QRN5	J3KTA4;P17844	Probable ATP-dependent RNA helicase DDX5	DDX5	21	14	34.9	69.086	614	0	265.81	-0.263065	0.306964	19	similar for both	1883500000	37	29932	70130
189	A0A0C4DFX0;Q9H6R4	A0A0C4DFX0;Q9H6R4	Nucleolar protein 6	NOL6	1	1	7.5	22.203	200	0.0026061	7.0313	-0.262948	0.552079	19	similar for both	11045000	1	589.16	1380.5
2828	Q9NU22;Q5T795	Q9NU22;Q5T795	Midasin	MDN1	2	2	0.3	632.81	5596	0	12.037	-0.262938	0.444194	19	similar for both	224820000	2	2199.7	5154.3
2203	Q15019;B5MCX3;C9J2Q4;C9IZU3;C9J938;C9JB25;C9JZI2;C9IY94;C9JQJ4;H7C2Y0;B5MD47;H7C310;A0A1B0GXJ2;C9JFT1;F8WB65;H7C1T1;C9JT15;C9JSE7	Q15019;B5MCX3;C9J2Q4;C9IZU3;C9J938;C9JB25	Septin-2	SEPT2	10	10	44.6	41.487	361	0	80.202	-0.262345	0.445246	19	similar for both	678660000	18	8212.8	19252
330	H0Y5G7;A2RRP1	H0Y5G7;A2RRP1	Neuroblastoma-amplified sequence	NBAS	1	1	1.3	160.41	1419	0.0028736	6.7107	-0.26187	0.55348	19	similar for both	2808100	1	168.62	395.4
1790	P47897;B4DDN1;H7C0R3;C9J165;A0A0U1RQT0;A0A0U1RRC8;A0A0U1RQX5;A0A0U1RR66;A0A1B0GTT3;A0A0U1RQQ5;A0A0U1RQX9;A0A0U1RQJ6;A0A0U1RQM8;A0A0U1RQU2;A0A0U1RRI9;A0A0U1RQE9;A0A0U1RQL2;A0A0U1RRJ7;F2Z2V6	P47897;B4DDN1;H7C0R3	Glutamine--tRNA ligase	QARS	14	1	21.3	87.798	775	0	106.5	-0.261843	0.44614	19	similar for both	638610000	19	15393	36096
3029	Q9Y4W6;B7Z651;A0A0U1RQN6;E9PHW9;I6L894;Q01484	Q9Y4W6;B7Z651;A0A0U1RQN6;E9PHW9;I6L894;Q01484	AFG3-like protein 2;Ankyrin-2	AFG3L2;ANK2	2	2	4	88.583	797	0	15.427	-0.26021	0.555643	19	similar for both	7317700	3	595.71	1398.5
2910	Q9UEW8	Q9UEW8	STE20/SPS1-related proline-alanine-rich protein kinase	STK39	4	3	9.7	59.473	545	0	35.006	-0.259793	0.532598	19	similar for both	47956000	5	2985.1	7009.9
1682	P31749;G3V3X1;G3V2I6;A0A087WY56	P31749;G3V3X1;G3V2I6	RAC-alpha serine/threonine-protein kinase	AKT1	3	3	8.5	55.686	480	0	19.682	-0.259246	0.490256	19	similar for both	37221000	3	2136.1	5018.1
1826	P49756;H0YE46;E9PQU5	P49756	RNA-binding protein 25	RBM25	10	10	13	100.18	843	0	93.037	-0.25844	0.452219	19	similar for both	316080000	14	12485	29346
2984	Q9Y2H1	Q9Y2H1	Serine/threonine-protein kinase 38-like	STK38L	2	2	5.2	54.002	464	0	22.098	-0.257437	0.49343	19	similar for both	33194000	2	1182.5	2781.4
2047	Q01459	Q01459	Di-N-acetylchitobiase	CTBS	1	1	3.9	43.759	385	0.0019897	7.9064	-0.25724	0.493776	19	similar for both	16089000	3	1370.1	3223.1
208	B4DLR2;A0A0D9SEN1;Q12884	B4DLR2;A0A0D9SEN1;Q12884	Prolyl endopeptidase FAP;Antiplasmin-cleaving enzyme FAP, soluble form	FAP	6	6	11.6	84.861	735	0	46.496	-0.257192	0.536714	19	similar for both	72312000	8	7810.3	18374
3005	Q9Y3B4	Q9Y3B4	Splicing factor 3B subunit 6	SF3B6	2	2	20.8	14.585	125	0	13.347	-0.257146	0.536787	19	similar for both	53544000	3	1864.1	4385.5
129	A0A0A0MR02;P45880;Q5JSD2;Q5JSD1;A2A3S1	A0A0A0MR02;P45880;Q5JSD2;Q5JSD1	Voltage-dependent anion-selective channel protein 2	VDAC2	9	9	42.6	30.348	282	0	210.91	-0.256956	0.317311	19	similar for both	1922900000	23	20696	48696
2680	Q9BS40	Q9BS40	Latexin	LXN	1	1	8.1	25.75	222	0.0019298	7.5302	-0.25571	0.49647	19	similar for both	30186000	2	456.4	1074.8
173	A8MV53;A0A0A6YYI3;A0A0B4J1V8;Q9NQ55;H7C446;C9J3W3	A8MV53;A0A0A6YYI3;A0A0B4J1V8;Q9NQ55;H7C446;C9J3W3	Suppressor of SWI4 1 homolog	PPAN;PPAN-P2RY11	2	2	4.5	47.144	420	0.0012799	11.005	-0.255586	0.539262	19	similar for both	41503000	2	2166.1	5101.5
2559	Q93008;O00507	Q93008;O00507	Probable ubiquitin carboxyl-terminal hydrolase FAF-X;Probable ubiquitin carboxyl-terminal hydrolase FAF-Y	USP9X;USP9Y	8	8	4	292.28	2570	0	66.182	-0.254824	0.458729	19	similar for both	304470000	9	10665	25131
7	A0A024R4M0;P46781;B5MCT8;C9JM19;F2Z3C0;A8MXK4	A0A024R4M0;P46781;B5MCT8;C9JM19	40S ribosomal protein S9	RPS9	9	9	39.2	22.591	194	0	124.65	-0.254165	0.322114	19	similar for both	3413600000	19	13310	31378
1212	O43824	O43824	Putative GTP-binding protein 6	GTPBP6	1	1	3.5	56.897	516	0.0019463	7.6216	-0.253816	0.564007	19	similar for both	6431600	2	1162.7	2741.7
1124	O00299	O00299	Chloride intracellular channel protein 1	CLIC1	15	15	82.6	26.922	241	0	323.31	-0.25362	0.323057	19	similar for both	4939900000	42	17923	42269
457	C9J2I0;B8ZZY2;P52594	C9J2I0;B8ZZY2;P52594	Arf-GAP domain and FG repeat-containing protein 1	AGFG1	1	1	4.2	25.396	237	0.002021	8.2346	-0.252925	0.565176	19	similar for both	13636000	1	1389.7	3279
2837	Q9NVP1;H7C452	Q9NVP1	ATP-dependent RNA helicase DDX18	DDX18	7	7	13.6	75.406	670	0	83.123	-0.252801	0.58465	19	similar for both	153000000	10	6443.6	15205
2739	Q9H0U4;E9PLD0;Q92928;A0A2R8YDI9;G3V196;A0A2R8YFB8;P59190	Q9H0U4;E9PLD0;Q92928	Ras-related protein Rab-1B;Putative Ras-related protein Rab-1C	RAB1B;RAB1C	11	5	62.7	22.171	201	0	40.149	-0.252739	0.462505	19	similar for both	372990000	8	3503	8266.4
2209	Q15036	Q15036	Sorting nexin-17	SNX17	1	1	4.5	52.901	470	0.0020056	8.0174	-0.251696	0.566794	19	similar for both	13256000	2	448.06	1058.1
1046	J3QRS3;P19105;O14950;J3KTJ1	J3QRS3;P19105;O14950;J3KTJ1	Myosin regulatory light chain 12A;Myosin regulatory light chain 12B	MYL12A;MYL12B	9	3	60.5	20.457	177	0	303.85	-0.251623	0.326529	19	similar for both	6845700000	49	25277	59695
2185	Q14678	Q14678	KN motif and ankyrin repeat domain-containing protein 1	KANK1	1	1	1.1	147.29	1352	0.0064059	6.2399	-0.251599	0.503748	19	similar for both	16069000	1	2694.7	6364
1313	O95302;C9J4P8;Q75LS8	O95302	Peptidyl-prolyl cis-trans isomerase FKBP9	FKBP9	6	6	15.1	63.083	570	0	60.922	-0.251167	0.587494	19	similar for both	158040000	13	5122.8	12102
847	G3V0E4;O75439;F8WAZ6	G3V0E4;O75439;F8WAZ6	Mitochondrial-processing peptidase subunit beta	PMPCB	4	4	10.4	54.191	490	0	33.53	-0.250521	0.58862	19	similar for both	125050000	7	6125.4	14477
1608	P23497;C9JBL0;E9PHV6;H7BYP4;U5Y3L1;Q9H930	P23497;C9JBL0;E9PHV6	Nuclear autoantigen Sp-100	SP100	5	3	5	100.42	879	0	28.661	-0.250296	0.506065	19	similar for both	35687000	3	3594.5	8496.7
647	E7EVX8;Q8WWY3	E7EVX8;Q8WWY3	U4/U6 small nuclear ribonucleoprotein Prp31	PRPF31	1	1	2	54.766	493	0	33.587	-0.250048	0.568964	19	similar for both	11621000	1	1734.7	4101.2
2500	Q8TDN6	Q8TDN6	Ribosome biogenesis protein BRX1 homolog	BRIX1	4	4	19.3	41.401	353	0	71.891	-0.249869	0.589758	19	similar for both	109650000	5	4786.2	11317
2798	Q9NPI6	Q9NPI6	mRNA-decapping enzyme 1A	DCP1A	1	1	2.1	63.278	582	0	23.205	-0.249674	0.569457	19	similar for both	8782300	2	1077.5	2548.1
561	D6R9Z7;P15954	D6R9Z7;P15954	Cytochrome c oxidase subunit 7C, mitochondrial	COX7C	2	2	32.1	6.3824	56	0	19.794	-0.247817	0.593345	19	similar for both	137740000	2	2174.4	5148.7
426	B5MCF9;O00541;B3KXD6;H7C267	B5MCF9;O00541;B3KXD6	Pescadillo homolog	PES1	4	4	8.2	66.077	571	0	32.734	-0.247757	0.59345	19	similar for both	122310000	5	3019	7148.9
678	E9PF63;O75116;Q14DU5	E9PF63;O75116;Q14DU5	Rho-associated protein kinase 2	ROCK2	2	2	1.6	133.26	1145	0.0012771	10.891	-0.247396	0.572466	19	similar for both	9678400	2	797.53	1889
1585	P21333;Q60FE5;A0A087WWY3;F8WE98;H0Y5C6;H0Y5F3;H7C2E7	P21333;Q60FE5;A0A087WWY3	Filamin-A	FLNA	101	92	49	280.74	2647	0	323.31	-0.247255	0.334207	19	similar for both	29088000000	264	185090	438440
1272	O75815	O75815	Breast cancer anti-estrogen resistance protein 3	BCAR3	1	1	2.1	92.565	825	0.0019283	7.5169	-0.247219	0.5727	19	similar for both	11904000	1	632.88	1499.2
1192	O43390;B4DT28;A0A286YEZ8	O43390;B4DT28	Heterogeneous nuclear ribonucleoprotein R	HNRNPR	16	12	26.7	70.942	633	0	91.749	-0.247165	0.334367	19	similar for both	753030000	21	11411	27032
314	E9PMM7;D6R910;A0A2R8Y7S9;B7Z3B5;B4DG22;B1AXG1;B7ZB17;E9PGT3;F2Z2J1;Q15349;Q15418;P51812	E9PMM7;D6R910;A0A2R8Y7S9;B7Z3B5;B4DG22;B1AXG1;B7ZB17;E9PGT3;F2Z2J1;Q15349;Q15418;P51812	Ribosomal protein S6 kinase;Ribosomal protein S6 kinase alpha-2;Ribosomal protein S6 kinase alpha-1;Ribosomal protein S6 kinase alpha-3	RPS6KA1;RPS6KA2;RPS6KA3	1	1	14.3	13.098	112	0.0020169	8.1416	-0.246304	0.513204	19	similar for both	24086000	1	577.93	1369.9
1050	J3QSZ5;P18583;H7C1M2	J3QSZ5;P18583;H7C1M2	Protein SON	SON	2	2	5.7	50.251	454	0.00085948	11.268	-0.245937	0.513863	19	similar for both	20263000	3	1967.6	4665.1
628	E7EPT4;P19404	E7EPT4;P19404	NADH dehydrogenase [ubiquinone] flavoprotein 2, mitochondrial	NDUFV2	2	2	9.1	27.907	252	0	24.547	-0.245598	0.555247	19	similar for both	87815000	3	3257.2	7724.5
2742	Q9H223	Q9H223	EH domain-containing protein 4	EHD4	8	5	16.8	61.174	541	0	33.794	-0.244935	0.5984	19	similar for both	144380000	5	4370.3	10369
109	A0A087X1Z3;Q9UL46;H0YM70	A0A087X1Z3;Q9UL46;H0YM70	Proteasome activator complex subunit 2	PSME2	5	5	22.8	29.126	254	0	30.839	-0.244329	0.477918	19	similar for both	275010000	7	4250.5	10089
2461	Q8N7H5;B4DGJ5	Q8N7H5;B4DGJ5	RNA polymerase II-associated factor 1 homolog	PAF1	2	2	5.8	59.975	531	0	12.511	-0.244119	0.576805	19	similar for both	3781700	2	131.89	313.1
2080	Q07960;E9PNR6;H0YE29	Q07960;E9PNR6;H0YE29	Rho GTPase-activating protein 1	ARHGAP1	6	6	15.3	50.435	439	0	37.805	-0.24391	0.600203	19	similar for both	195540000	10	6735.9	15993
2958	Q9UNI6;V9GYV5;V9GY92	Q9UNI6;V9GYV5;V9GY92	Dual specificity protein phosphatase 12	DUSP12	2	2	8.5	37.687	340	0	13.681	-0.243601	0.577494	19	similar for both	12915000	2	1070.7	2542.7
1466	Q71UI9;P0C0S5;C9J0D1;C9J386	Q71UI9;P0C0S5;C9J0D1;C9J386	Histone H2A.V;Histone H2A.Z;Histone H2A	H2AFV;H2AFZ	4	2	31.2	13.509	128	0	17.407	-0.243585	0.340747	19	similar for both	1500400000	5	4260.1	10117
2413	Q86TI2;M0R2G6;M0R1L4;M0R2A8	Q86TI2;M0R2G6;M0R1L4;M0R2A8	Dipeptidyl peptidase 9	DPP9	2	2	2.3	98.262	863	0	20.809	-0.241616	0.521651	19	similar for both	27891000	2	2833.6	6738.5
2226	Q15291	Q15291	Retinoblastoma-binding protein 5	RBBP5	2	2	5.6	59.152	538	0	13.644	-0.241286	0.522248	19	similar for both	16652000	3	1490.7	3545.8
2882	Q9P0M6;Q5SQT3	Q9P0M6	Core histone macro-H2A.2	H2AFY2	5	3	15.3	40.058	372	0	17.346	-0.240922	0.56281	19	similar for both	45490000	3	1693.5	4029.2
1695	P33176;A0A0G2JMZ6;O60282;Q12840;J3KNA1;C9JWB9	P33176	Kinesin-1 heavy chain	KIF5B	15	15	21.2	109.68	963	0	158.65	-0.240899	0.484282	19	similar for both	350910000	17	8962.9	21325
197	A0A2R8Y4X2;A0A2R8YD40;A0A2R8YDJ9;A0A2R8Y425;A0A2R8Y5J0;A0A2R8YFK9;A0A2U3TZM0;A0A2R8YFD8;F5GWX5;A0A2R8Y212;A0A2R8Y521;A0A0C4DGG9;Q14839;A0A2R8YDW2;A0A2R8Y7I0;A0A2R8YER1;A0A2R8Y8C1;A0A2R8YE38;A0A2R8Y5M9;A0A2R8Y7M9;A0A2R8Y5Z7;A0A2R8Y445;K7EMY3;A0A2R8Y8B3;A0A2R8Y685;A0A2R8Y795;A0A2R8Y7X1	A0A2R8Y4X2;A0A2R8YD40;A0A2R8YDJ9;A0A2R8Y425;A0A2R8Y5J0;A0A2R8YFK9;A0A2U3TZM0;A0A2R8YFD8;F5GWX5;A0A2R8Y212;A0A2R8Y521;A0A0C4DGG9;Q14839;A0A2R8YDW2;A0A2R8Y7I0;A0A2R8YER1;A0A2R8Y8C1;A0A2R8YE38;A0A2R8Y5M9;A0A2R8Y7M9	Chromodomain-helicase-DNA-binding protein 4	CHD4	11	9	12	144.12	1262	0	72.209	-0.239937	0.486077	19	similar for both	330460000	13	10167	24206
2835	Q9NVI7;Q5SV16	Q9NVI7	ATPase family AAA domain-containing protein 3A	ATAD3A	8	0	14.7	71.368	634	0	49.876	-0.239743	0.486439	19	similar for both	364800000	7	6635	15799
1024	J3KQ48;Q9Y3E5	J3KQ48;Q9Y3E5	Peptidyl-tRNA hydrolase 2, mitochondrial	PTRH2	1	1	8.3	19.325	180	0.0019305	7.535	-0.239373	0.525719	19	similar for both	29873000	2	1041.2	2479.9
717	H0YEP9;E9PMC9;Q7Z589	H0YEP9;E9PMC9;Q7Z589	Protein EMSY	C11orf30;EMSY	1	1	4.4	16.828	159	0.007992	6.1324	-0.238857	0.526656	19	similar for both	18814000	2	6530.2	15559
1893	P54886	P54886	Delta-1-pyrroline-5-carboxylate synthase;Glutamate 5-kinase;Gamma-glutamyl phosphate reductase	ALDH18A1	11	11	17	87.301	795	0	114.22	-0.23869	0.488407	19	similar for both	466540000	16	9564.4	22791
2747	Q9H2M9	Q9H2M9	Rab3 GTPase-activating protein non-catalytic subunit	RAB3GAP2	4	4	4.9	155.98	1393	0	24.293	-0.238646	0.566509	19	similar for both	45248000	4	2311.4	5508
2291	Q53EP0	Q53EP0	Fibronectin type III domain-containing protein 3B	FNDC3B	3	3	3.7	132.89	1204	0	21.273	-0.236925	0.612552	19	similar for both	93979000	5	2235	5332.3
2128	Q13308;H0Y8F1;C9JQR6;H7C5L0;Q86X91	Q13308;H0Y8F1	Inactive tyrosine-protein kinase 7	PTK7	6	6	12	118.39	1070	0	89.317	-0.236665	0.569738	19	similar for both	75637000	7	4254.8	10153
436	B7Z645;H0YAA0	B7Z645	Synaptotagmin binding, cytoplasmic RNA interacting protein, isoform CRA_b	SYNCRIP	14	1	30.8	52.046	464	0.001692	10.495	-0.236098	0.614021	19	similar for both	168210000	1	338.16	807.25
1518	P13984	P13984	General transcription factor IIF subunit 2	GTF2F2	6	6	26.1	28.38	249	0	38.577	-0.236064	0.614082	19	similar for both	113270000	6	5467.4	13052
2281	Q2NL82	Q2NL82	Pre-rRNA-processing protein TSR1 homolog	TSR1	1	1	1.4	91.809	804	0	17.646	-0.235841	0.532155	19	similar for both	23149000	2	3605.7	8609
410	B4DQI4;Q96IU4;F8W9U3	B4DQI4;Q96IU4;F8W9U3	Alpha/beta hydrolase domain-containing protein 14B	ABHD14B	2	2	14.4	19.756	188	0	30.559	-0.235826	0.571108	19	similar for both	68632000	4	2031.3	4850
965	H3BS86;Q9UNE7	H3BS86;Q9UNE7	E3 ubiquitin-protein ligase CHIP	STUB1	1	1	4.7	24.428	213	0.0018854	7.1697	-0.235663	0.571375	19	similar for both	41267000	1	892.54	2131.3
25	A0A087WT20;Q9NV06;E5RHM4;A0A087X1F8;B3KME9	A0A087WT20;Q9NV06;E5RHM4;A0A087X1F8;B3KME9	DDB1- and CUL4-associated factor 13	DCAF13	2	2	4	67.55	597	0	12.895	-0.235304	0.588558	19	similar for both	11553000	2	2399.5	5731.2
2821	Q9NSE4	Q9NSE4	Isoleucine--tRNA ligase, mitochondrial	IARS2	5	5	6.6	113.79	1012	0	96.177	-0.234767	0.616388	19	similar for both	94626000	9	6007.4	14354
2712	Q9BXS5;K7EJL1;E7ENJ6;A0A087WZX7;K7EPJ8;K7ENA7;K7ER75;K7EQX3	Q9BXS5;K7EJL1;E7ENJ6;A0A087WZX7	AP-1 complex subunit mu-1	AP1M1	5	4	17	48.586	423	0	31.444	-0.234253	0.617305	19	similar for both	174850000	7	4569	10921
2099	Q12792;F8VS81;F8W1Q9	Q12792;F8VS81	Twinfilin-1	TWF1	7	5	25.1	40.282	350	0	176.85	-0.234196	0.496853	19	similar for both	321960000	9	6487.8	15508
1208	O43776;K7EPK2;K7EMQ6;K7EIU7;K7EQ35;K7EJ19	O43776	Asparagine--tRNA ligase, cytoplasmic	NARS	12	12	27.2	62.942	548	0	107.96	-0.233988	0.497247	19	similar for both	408400000	13	8984.9	21480
1646	P28331;B4DJ81;C9JPQ5	P28331;B4DJ81	NADH-ubiquinone oxidoreductase 75 kDa subunit, mitochondrial	NDUFS1	7	7	15.5	79.467	727	0	159.48	-0.232481	0.620466	19	similar for both	196180000	13	7128.6	17060
1759	P42765;A0A0B4J2A4;K7EME0	P42765;A0A0B4J2A4	3-ketoacyl-CoA thiolase, mitochondrial	ACAA2	5	5	15.6	41.924	397	0	42.865	-0.232209	0.500613	19	similar for both	441370000	8	7469	17878
1193	O43395	O43395	U4/U6 small nuclear ribonucleoprotein Prp3	PRPF3	3	3	6.4	77.528	683	0	42.781	-0.231776	0.577744	19	similar for both	42779000	4	2447.6	5860.4
1179	O15511;B1ALC0	O15511;B1ALC0	Actin-related protein 2/3 complex subunit 5	ARPC5	5	5	37.1	16.32	151	0	34.992	-0.23154	0.501883	19	similar for both	399610000	9	6659.6	15948
1485	P11166	P11166	Solute carrier family 2, facilitated glucose transporter member 1	SLC2A1	3	3	4.5	54.083	492	0	34.526	-0.231342	0.622502	19	similar for both	170610000	6	5748.9	13769
2032	P82909	P82909	28S ribosomal protein S36, mitochondrial	MRPS36	2	2	24.3	11.466	103	0	15.719	-0.231231	0.57864	19	similar for both	49995000	3	1895	4539
1964	P62241;Q5JR95	P62241;Q5JR95	40S ribosomal protein S8	RPS8	9	9	46.2	24.205	208	0	114.27	-0.230869	0.364039	19	similar for both	2775200000	28	13548	32459
1157	O14980;C9IZS4;C9JQ02;C9JV99;C9J673;C9JKM9;C9JF49;C9IYM2;F8WF71;H7BZC5	O14980	Exportin-1	XPO1	16	16	18.9	123.38	1071	0	155.61	-0.230768	0.364228	19	similar for both	728540000	26	16984	40694
2752	Q9H3P7	Q9H3P7	Golgi resident protein GCP60	ACBD3	5	5	12.1	60.593	528	0	35.897	-0.230626	0.623783	19	similar for both	109840000	4	3723.1	8921.5
348	A6NLH6;Q9P003	A6NLH6;Q9P003	Protein cornichon homolog 4	CNIH4	1	1	14.6	15.771	137	0	12.147	-0.230499	0.595012	19	similar for both	12589000	2	904.54	2167.7
2674	Q9BRK5;H0Y3T6;G3V1E2	Q9BRK5;H0Y3T6;G3V1E2	45 kDa calcium-binding protein	SDF4	4	4	17.4	41.806	362	0	30.681	-0.230271	0.504295	19	similar for both	241160000	10	5096.7	12216
2893	Q9UBB5	Q9UBB5	Methyl-CpG-binding domain protein 2	MBD2	1	1	3.2	43.254	411	0.0038075	6.4244	-0.229715	0.596068	19	similar for both	2648600	1	618.7	1483.5
254	E7ERX9;A0A1B0GTU3;A0A1B0GUA8;O43896;Q96L93;Q9H1H9;Q9NQT8;Q9P2P6	E7ERX9;A0A1B0GTU3;A0A1B0GUA8;O43896;Q96L93;Q9H1H9;Q9NQT8;Q9P2P6	Kinesin-like protein;Kinesin-like protein KIF1C;Kinesin-like protein KIF16B;Kinesin-like protein KIF13A;Kinesin-like protein KIF13B;StAR-related lipid transfer protein 9	KIF13B;KIF1C;KIF16B;KIF13A;STARD9	1	1	1.2	83.877	743	0.0029133	6.8221	-0.228794	0.597309	19	similar for both	2506000	1	617.18	1480.8
2743	Q9H269	Q9H269	Vacuolar protein sorting-associated protein 16 homolog	VPS16	1	1	2.3	94.693	839	0	19.424	-0.228666	0.597482	19	similar for both	11035000	2	325.02	779.89
1900	P55081	P55081	Microfibrillar-associated protein 1	MFAP1	2	2	4.6	51.958	439	0	12.163	-0.227844	0.584221	19	similar for both	83086000	2	1431.1	3435.9
3098	S4R3H4;E7EQT4;Q9UKV3;G3V3B0;G3V3T3	S4R3H4;E7EQT4;Q9UKV3	Apoptotic chromatin condensation inducer in the nucleus	ACIN1	11	10	12	145.44	1283	0	208.29	-0.226974	0.630335	19	similar for both	160130000	11	8723.2	20956
2489	Q8TAT6;A0A0D9SFI9;I3L4U9	Q8TAT6;A0A0D9SFI9;I3L4U9	Nuclear protein localization protein 4 homolog	NPLOC4	2	2	6.7	68.119	608	0	61.71	-0.226865	0.599912	19	similar for both	14080000	4	1275	3063.2
2484	Q8NHP8	Q8NHP8	Putative phospholipase B-like 2;Putative phospholipase B-like 2 32 kDa form;Putative phospholipase B-like 2 45 kDa form	PLBD2	3	3	6.3	65.471	589	0	22.589	-0.226011	0.587252	19	similar for both	41237000	5	3671.4	8825.8
1805	P48735;H0YL11	P48735;H0YL11	Isocitrate dehydrogenase [NADP], mitochondrial	IDH2	8	7	17.9	50.909	452	0	88.876	-0.225912	0.512627	19	similar for both	312700000	10	8959.7	21540
318	A0A2R8YD50;P51659;E7EWE5;E7EPL9;A0A2R8Y7L2;G5E9S2;E7ET17;E7ER27;A0A2R8YDT8;A0A2R8YF45;A0A2R8YF39	A0A2R8YD50;P51659;E7EWE5;E7EPL9;A0A2R8Y7L2;G5E9S2;E7ET17;E7ER27	Peroxisomal multifunctional enzyme type 2;(3R)-hydroxyacyl-CoA dehydrogenase;Enoyl-CoA hydratase 2	HSD17B4	7	7	14.8	76.837	711	0	60.865	-0.225739	0.632558	19	similar for both	199500000	8	6045.2	14535
1410	P06748;E5RI98;E5RGW4	P06748	Nucleophosmin	NPM1	13	13	52.7	32.575	294	0	294.26	-0.225531	0.374107	19	similar for both	15109000000	75	27507	66147
2229	Q15365	Q15365	Poly(rC)-binding protein 1	PCBP1	13	8	50.8	37.497	356	0	155.37	-0.225253	0.374635	19	similar for both	3056300000	29	19398	46656
204	A0A0C4DGS1;P39656;U3KQ84	A0A0C4DGS1;P39656;U3KQ84	Dolichyl-diphosphooligosaccharide--protein glycosyltransferase 48 kDa subunit	DDOST	10	10	23.7	48.799	439	0	131.22	-0.224	0.377024	19	similar for both	1541700000	22	14906	35883
2689	Q9BTM9	Q9BTM9	Ubiquitin-related modifier 1	URM1	2	2	19.8	11.38	101	0	13.241	-0.223675	0.636279	19	similar for both	152880000	2	1854.7	4465.8
2698	Q9BVC3	Q9BVC3	Sister chromatid cohesion protein DCC1	DSCC1	1	1	2.8	44.825	393	0.0020105	8.0994	-0.223574	0.604368	19	similar for both	2608700	1	1172.8	2824.1
2824	Q9NT62;F8WDI0	Q9NT62;F8WDI0	Ubiquitin-like-conjugating enzyme ATG3	ATG3	3	3	10.2	35.864	314	0	45.251	-0.223254	0.591825	19	similar for both	39549000	3	4299.3	10355
2091	Q09666	Q09666	Neuroblast differentiation-associated protein AHNAK	AHNAK	179	179	52.9	629.09	5890	0	323.31	-0.223161	0.37863	19	similar for both	36443000000	423	244760	589550
866	G3XAI2;P07942;E7EPA6	G3XAI2;P07942	Laminin subunit beta-1	LAMB1	18	18	13.4	200.48	1810	0	158.48	-0.222834	0.379258	19	similar for both	758350000	24	13083	31520
2371	Q6P996;J3KNK7;Q86XE2;H3BND4;Q6P474;H3BPV5;H3BM88;A0A0J9YXH6;H3BNL6	Q6P996;J3KNK7;Q86XE2;H3BND4;Q6P474	Pyridoxal-dependent decarboxylase domain-containing protein 1;Putative pyridoxal-dependent decarboxylase domain-containing protein 2	PDXDC1;PDXDC2P	3	3	5.1	86.706	788	0	27.002	-0.22275	0.592663	19	similar for both	43418000	5	2137.9	5151
1994	P62875	P62875	DNA-directed RNA polymerases I, II, and III subunit RPABC5	POLR2L	2	2	29.9	7.645	67	0	17.49	-0.222665	0.556517	19	similar for both	17198000	2	1780.4	4289.9
1202	O43678	O43678	NADH dehydrogenase [ubiquinone] 1 alpha subcomplex subunit 2	NDUFA2	1	1	9.1	10.921	99	0	27.718	-0.222287	0.593433	19	similar for both	41194000	2	1421.2	3425.3
2225	Q15233;H7C367;C9JYS8;C9IZL7;C9J4X2	Q15233;H7C367;C9JYS8	Non-POU domain-containing octamer-binding protein	NONO	13	11	28.2	54.231	471	0	85.216	-0.222256	0.380366	19	similar for both	1609200000	20	15161	36541
2151	Q13813;A0A0D9SGF6	Q13813;A0A0D9SGF6	Spectrin alpha chain, non-erythrocytic 1	SPTAN1	49	2	25.4	284.54	2472	0	323.31	-0.222069	0.380726	19	similar for both	2637500000	85	58079	140000
258	A0A1B0GUA3;Q96EK5;A0A1B0GUH6	A0A1B0GUA3;Q96EK5	KIF1-binding protein	KIAA1279	3	3	7.6	74.783	646	0	24.781	-0.221429	0.594861	19	similar for both	46066000	3	1785.8	4306.6
161	D6RDV0;D6RA37;A0A0A0MTC2;D6RIY7;Q13454	D6RDV0;D6RA37;A0A0A0MTC2;D6RIY7;Q13454	Tumor suppressor candidate 3	TUSC3	2	2	6.5	31.869	276	0	13.1	-0.221399	0.558886	19	similar for both	23366000	2	2567.6	6192.1
1865	P52272;A0A087X0X3;M0R019;M0R2T0;M0R0N3;M0QYQ7;M0QZM1;M0R0Y6;M0QY96;M0R2I7;M0QYL3	P52272;A0A087X0X3;M0R019;M0R2T0	Heterogeneous nuclear ribonucleoprotein M	HNRNPM	23	22	40.1	77.515	730	0	252.72	-0.221298	0.38221	19	similar for both	2707600000	44	38004	91658
770	F5H157;Q15286;F5H7F8	F5H157;Q15286	Ras-related protein Rab-35	RAB35	3	3	9.2	21.214	185	0	17.066	-0.220866	0.595798	19	similar for both	87948000	3	3748.9	9044.3
2940	Q9UKK3	Q9UKK3	Poly [ADP-ribose] polymerase 4	PARP4	3	3	2	192.59	1724	0	19.485	-0.220756	0.560091	19	similar for both	27320000	3	2233.8	5389.5
438	E9PKW9;E9PQW9;B7Z6U3;E9PP23;E9PHY0;P11117	E9PKW9;E9PQW9;B7Z6U3;E9PP23;E9PHY0;P11117	Lysosomal acid phosphatase	ACP2	1	1	4.6	17.479	151	0.0063866	6.2097	-0.220741	0.608213	19	similar for both	10795000	1	846.22	2041.7
2231	Q15382	Q15382	GTP-binding protein Rheb	RHEB	1	1	3.8	20.497	184	0.0089434	6.0962	-0.220641	0.560307	19	similar for both	16376000	1	951.18	2295.1
834	F8W8D4;Q8TBC4	F8W8D4;Q8TBC4	NEDD8-activating enzyme E1 catalytic subunit	UBA3	2	2	10.9	47.271	422	0	11.998	-0.22013	0.609045	19	similar for both	8213900	3	680.31	1642.1
791	F5H702;F5H8D0;Q96GC5	F5H702;F5H8D0;Q96GC5	39S ribosomal protein L48, mitochondrial	MRPL48	1	1	9.7	12.77	113	0.0019142	7.3919	-0.219882	0.561732	19	similar for both	37495000	2	2497.3	6028.9
868	G3XAN4;Q15629	G3XAN4;Q15629	Translocating chain-associated membrane protein 1	TRAM1	3	3	10.4	33.435	288	0	19.895	-0.219521	0.643797	19	similar for both	167460000	4	3378	8157.1
2797	Q9NPI1	Q9NPI1	Bromodomain-containing protein 7	BRD7	1	1	1.8	74.138	651	0	13.403	-0.219479	0.609931	19	similar for both	5254900	1	2416.1	5834.5
1412	Q16778;P33778;P23527;P06899;Q8N257;Q6DRA6;Q6DN03	Q16778;P33778;P23527;P06899;Q8N257	Histone H2B type 2-E;Histone H2B type 1-B;Histone H2B type 1-O;Histone H2B type 1-J;Histone H2B type 3-B	HIST2H2BE;HIST1H2BB;HIST1H2BO;HIST1H2BJ;HIST3H2BB	8	2	53.2	13.92	126	0	323.31	-0.217816	0.388958	19	similar for both	15355000000	67	33130	80096
2573	Q96AY3;H0Y827;K7ESG6;C9JPC3;K7ELI6	Q96AY3	Peptidyl-prolyl cis-trans isomerase FKBP10	FKBP10	9	9	16.3	64.244	582	0	113.22	-0.217704	0.528509	19	similar for both	677090000	19	14662	35450
2854	Q9NXF1	Q9NXF1	Testis-expressed sequence 10 protein	TEX10	2	2	3.3	105.67	929	0	15.84	-0.217232	0.566719	19	similar for both	36210000	4	848.96	2053.3
2645	X6RFN3;Q99496;Q06587	X6RFN3;Q99496;Q06587	E3 ubiquitin-protein ligase RING2;E3 ubiquitin-protein ligase RING1	RNF2;RING1	2	2	12.2	27.277	245	0	19.291	-0.216786	0.602616	19	similar for both	60162000	3	2741.6	6632.9
111	A0A087X253;P63010;A0A087WYD1;A0A087WU93;A0A087WZQ6;K7ERB2;A0A087WXS3;K7EKZ5;K7EJX1;K7EN71;K7EJ01;H7C034	A0A087X253;P63010;A0A087WYD1;A0A087WU93;A0A087WZQ6	AP-2 complex subunit beta	AP2B1	21	12	27.3	101.33	913	0	156.13	-0.216593	0.391344	19	similar for both	914650000	27	18905	45744
1478	P10644;K7EPB2;K7EM13;K7EIE5;K7EID3;K7EJ40;K7EK41;K7EPR5;K7EQK3;K7EMU2;X6RAV4;K7EMZ6	P10644;K7EPB2;K7EM13	cAMP-dependent protein kinase type I-alpha regulatory subunit;cAMP-dependent protein kinase type I-alpha regulatory subunit, N-terminally processed	PRKAR1A	5	5	15	42.981	381	0	30.749	-0.216425	0.531006	19	similar for both	343560000	7	5441	13167
1360	P02545;Q3BDU5;Q5TCI8;H0YAB0;A0A0C4DGC5	P02545;Q3BDU5;Q5TCI8	Prelamin-A/C;Lamin-A/C	LMNA	37	36	57.5	74.139	664	0	323.31	-0.216367	0.391786	19	similar for both	10145000000	97	63858	154540
2240	Q15427;Q5SZ64	Q15427;Q5SZ64	Splicing factor 3B subunit 4	SF3B4	2	2	9	44.385	424	0	17.279	-0.215688	0.604457	19	similar for both	85715000	3	1355.9	3282.9
893	H0Y6E7;H3BT71;P38159;H3BR27;H3BNC1;A0A1B0GUK8;Q96E39;O75526;H3BUY5;J3KQ82;J3KPK3;Q15415;P0DJD4;P0DJD3;P0C7P1;A6NEQ0;A6NDE4;Q8N7X1	H0Y6E7;H3BT71;P38159;H3BR27	RNA-binding motif protein, X chromosome;RNA-binding motif protein, X chromosome, N-terminally processed	RBMX	6	6	21.6	31.745	292	0	96.092	-0.215344	0.393791	19	similar for both	1716700000	18	16139	39085
468	H7BZN1;H7C1T3;C9J050;C9JEJ2;P49585;Q9Y5K3	H7BZN1;H7C1T3;C9J050;C9JEJ2;P49585;Q9Y5K3	Choline-phosphate cytidylyltransferase A;Choline-phosphate cytidylyltransferase B	PCYT1A;PCYT1B	1	1	15.3	15.769	137	0.002004	7.9931	-0.214605	0.571683	19	similar for both	25500000	1	305.38	739.94
2724	Q9BZF1;F8VUA7;F8VQX7;Q9H0X9	Q9BZF1;F8VUA7;F8VQX7;Q9H0X9	Oxysterol-binding protein-related protein 8;Oxysterol-binding protein;Oxysterol-binding protein-related protein 5	OSBPL8;OSBPL5	2	2	2.5	101.19	889	0	16.14	-0.213813	0.573184	19	similar for both	15293000	3	2629.7	6375.3
1494	P11413;E7EUI8;E7EM57;E9PD92	P11413;E7EUI8;E7EM57	Glucose-6-phosphate 1-dehydrogenase	G6PD	15	15	34	59.256	515	0	323.31	-0.213774	0.396878	19	similar for both	836870000	22	18845	45688
1448	P09012;M0R268;M0QXK2;M0R221;M0R2B8;M0QZG7;M0R0G9	P09012;M0R268;M0QXK2;M0R221;M0R2B8;M0QZG7	U1 small nuclear ribonucleoprotein A	SNRPA	6	4	20.9	31.279	282	0	54.685	-0.21351	0.397399	19	similar for both	875930000	10	6899.8	16731
1602	P23246;H0Y9K7;H0Y9U2	P23246	Splicing factor, proline- and glutamine-rich	SFPQ	17	16	27.3	76.149	707	0	178.58	-0.212965	0.398475	19	similar for both	2325500000	35	22787	55276
1571	P19838;D6RF93;D6RH30	P19838;D6RF93;D6RH30	Nuclear factor NF-kappa-B p105 subunit;Nuclear factor NF-kappa-B p50 subunit	NFKB1	2	2	3.8	105.35	968	0.00043516	11.651	-0.212697	0.575302	19	similar for both	25140000	2	614.33	1490.5
505	C9JG97;C9JEH3;Q13685;H7C0R2;C9JTS3	C9JG97;C9JEH3;Q13685;H7C0R2	Angio-associated migratory cell protein	AAMP	3	3	8.4	44.693	415	0	18.185	-0.211794	0.577018	19	similar for both	14855000	3	159.77	387.88
32	A0A087WTT1;E7EQV3;P11940;E7ERJ7;H0YAR2;Q9H361;H0YAP2;H0YBN4;E5RGH3;E5RH24;E5RJB9;H0YAS6;H0YB75;H0YC10;H0YAS7;Q4VXU2;H0YB86;Q96DU9	A0A087WTT1;E7EQV3;P11940;E7ERJ7	Polyadenylate-binding protein;Polyadenylate-binding protein 1	PABPC1	13	10	26.6	58.535	522	0	145.74	-0.211338	0.4017	19	similar for both	1960800000	31	20030	48643
2428	Q86XI2	Q86XI2	Condensin-2 complex subunit G2	NCAPG2	1	1	1.7	130.96	1143	0.0020938	9.6493	-0.211091	0.621398	19	similar for both	6136100	1	198.8	482.87
1869	P52597;A0A1B0GW42	P52597	Heterogeneous nuclear ribonucleoprotein F;Heterogeneous nuclear ribonucleoprotein F, N-terminally processed	HNRNPF	10	8	31.6	45.671	415	0	170.42	-0.210682	0.542292	19	similar for both	534400000	11	7923.9	19252
2989	Q9Y2R4;A0A087X121	Q9Y2R4;A0A087X121	Probable ATP-dependent RNA helicase DDX52	DDX52	2	2	6.2	67.497	599	0	12.659	-0.209945	0.58054	19	similar for both	34794000	4	1659.5	4034
952	H3BPE1;H3BQK9;Q9UPN3;H0Y390;E9PLY5;E9PNZ4;E9PLY0;A0A0A6YYJ5	H3BPE1;H3BQK9;Q9UPN3;H0Y390	Microtubule-actin cross-linking factor 1, isoforms 1/2/3/5	MACF1	8	8	1.4	856.87	7555	0	54.232	-0.209758	0.661609	19	similar for both	139320000	8	3800.6	9239.9
2894	Q9UBB6;C9J5H8	Q9UBB6;C9J5H8	Neurochondrin	NCDN	2	2	3.4	78.863	729	0	17.815	-0.209515	0.623562	19	similar for both	3558900	1	983.97	2392.6
2392	Q7L0Y3;C9JVB6	Q7L0Y3;C9JVB6	Mitochondrial ribonuclease P protein 1	TRMT10C	3	3	6.9	47.346	403	0	17.861	-0.209358	0.615118	19	similar for both	60754000	3	3375.3	8208.2
2008	P63173;J3KT73;J3QL01;J3KSP2	P63173;J3KT73;J3QL01;J3KSP2	60S ribosomal protein L38	RPL38	5	5	47.1	8.2178	70	0	36.431	-0.209268	0.405825	19	similar for both	955680000	9	6668.6	16218
1490	P11234;C9J6B1;C9JQB3	P11234;C9J6B1	Ras-related protein Ral-B	RALB	5	4	18.9	23.408	206	0	32.103	-0.208784	0.546048	19	similar for both	238780000	6	3626.3	8822.1
2160	Q14137;A0A075B729	Q14137;A0A075B729	Ribosome biogenesis protein BOP1	BOP1	4	4	7.1	83.629	746	0	26.899	-0.208567	0.616455	19	similar for both	83379000	5	4433.3	10787
2537	Q92616	Q92616	Translational activator GCN1	GCN1L1	17	16	8.4	292.75	2671	0	167.25	-0.207422	0.548751	19	similar for both	412890000	22	10687	26024
2149	Q13641	Q13641	Trophoblast glycoprotein	TPBG	1	1	1.9	46.031	420	0.0019253	7.4949	-0.206851	0.627228	19	similar for both	4057800	1	1211.5	2951.3
2545	Q92791;K7ERA3	Q92791;K7ERA3	Synaptonemal complex protein SC65	LEPREL4;P3H4	3	3	9.8	50.381	437	0	20.854	-0.206679	0.619654	19	similar for both	42359000	5	3160.9	7701.1
1637	P27694;I3L4R8	P27694	Replication protein A 70 kDa DNA-binding subunit;Replication protein A 70 kDa DNA-binding subunit, N-terminally processed	RPA1	5	5	12.5	68.137	616	0	48.406	-0.206534	0.667534	19	similar for both	193070000	6	3397.1	8277.4
2053	Q01780;K7EJ37	Q01780	Exosome component 10	EXOSC10	5	5	8.4	100.83	885	0	32.032	-0.206472	0.620004	19	similar for both	66493000	6	3931.2	9579.2
2339	Q5T9A4	Q5T9A4	ATPase family AAA domain-containing protein 3B	ATAD3B	7	1	15.4	72.572	648	0	12.669	-0.206452	0.620038	19	similar for both	48224000	2	1275.8	3108.8
3001	Q9Y376;A0A087X0K1;B7ZBJ4;Q5TAW7;Q9H9S4	Q9Y376;A0A087X0K1	Calcium-binding protein 39	CAB39	5	5	13.2	39.869	341	0	34.08	-0.206408	0.620112	19	similar for both	76175000	5	5464.5	13316
1407	P06576;H0YH81;F8W079;F8W0P7;H0YI37	P06576;H0YH81;F8W079	ATP synthase subunit beta, mitochondrial;ATP synthase subunit beta	ATP5B	18	18	52.9	56.559	529	0	299.25	-0.206386	0.411608	19	similar for both	3392400000	65	21499	52390
2315	Q5QJE6;J3KP30	Q5QJE6	Deoxynucleotidyltransferase terminal-interacting protein 2	DNTTIP2	3	3	6	84.468	756	0	21.739	-0.206375	0.620169	19	similar for both	41712000	3	2685.2	6543.5
412	H0Y630;B4DR80;Q9Y6E0;C9JDH9;C9J6L2;C9JCC0;C9J232;Q5JV98;H7C279;Q8NBY1;B4E0Y9;Q9P289;O00506;C9JJV0	H0Y630;B4DR80;Q9Y6E0;C9JDH9;C9J6L2;C9JCC0;C9J232;Q5JV98;H7C279;Q8NBY1;B4E0Y9;Q9P289;O00506	Serine/threonine-protein kinase 24;Serine/threonine-protein kinase 24 36 kDa subunit;Serine/threonine-protein kinase 24 12 kDa subunit;Serine/threonine-protein kinase 26;Serine/threonine-protein kinase 25	STK24;STK25;STK26	3	3	9.5	40.781	369	0	19.204	-0.205661	0.62138	19	similar for both	53980000	4	3834.9	9349.8
154	K7ERQ7;A0A0A0MSN0;K7EJH0;K7EMX1;K7EJV2;K7ESQ2;Q8NBT2	K7ERQ7;A0A0A0MSN0;K7EJH0;K7EMX1;K7EJV2;K7ESQ2;Q8NBT2	Kinetochore protein Spc24	SPC24	1	1	13.5	13.596	126	0.0019763	7.7801	-0.205629	0.628914	19	similar for both	5275100	1	124.71	304.06
768	F5H0N7;J3KP58;P30622;F5H6A0	F5H0N7;J3KP58;P30622;F5H6A0	CAP-Gly domain-containing linker protein 1	CLIP1	2	2	3.1	116.25	1013	0	15.247	-0.205456	0.589132	19	similar for both	22299000	3	1259.5	3071.2
969	H3BUX4;H3BST5;I3L2C6;Q8IXI1	H3BUX4;H3BST5;I3L2C6;Q8IXI1	Mitochondrial Rho GTPase 2	RHOT2	1	1	17.8	14.92	135	0	145.27	-0.205233	0.622107	19	similar for both	51100000	5	1609.6	3925.5
1981	P62487	P62487	DNA-directed RNA polymerase II subunit RPB7	POLR2G	1	1	4.7	19.294	172	0.00085507	11.094	-0.205126	0.629607	19	similar for both	6117400	1	1514.4	3693.6
1280	O75915;F8WF90;C9JQU6;F8WF33	O75915	PRA1 family protein 3	ARL6IP5	3	2	18.6	21.614	188	0	37.397	-0.204988	0.670381	19	similar for both	171080000	3	1741.5	4247.9
160	A0A0A0MTB8;Q8NI36	A0A0A0MTB8;Q8NI36	WD repeat-containing protein 36	WDR36	4	4	5.6	99.365	895	0	24.148	-0.204959	0.622573	19	similar for both	57965000	5	3170.5	7733.7
1119	O00231;J3QRY4;J3QS13;J3KSW3	O00231;J3QRY4	26S proteasome non-ATPase regulatory subunit 11	PSMD11	10	10	31.8	47.463	422	0	76.058	-0.204895	0.553783	19	similar for both	384720000	16	9080.6	22151
2065	Q03252	Q03252	Lamin-B2	LMNB2	14	13	26.1	69.948	620	0	120.6	-0.204446	0.554681	19	similar for both	454430000	14	12587	30714
138	A0A0A0MRM9;Q14978;S4R349;S4R402;S4R341	A0A0A0MRM9;Q14978	Nucleolar and coiled-body phosphoprotein 1	NOLC1	10	10	15.4	74.543	708	0	63.39	-0.204322	0.554928	19	similar for both	671410000	15	12631	30824
993	H7C2X7;Q9H089	H7C2X7;Q9H089	Large subunit GTPase 1 homolog	LSG1	1	1	2.8	31.935	285	0.0020644	8.9372	-0.203982	0.631187	19	similar for both	13980000	1	1806.9	4410.5
1615	P24752;H0YEL7;E9PRQ6	P24752	Acetyl-CoA acetyltransferase, mitochondrial	ACAT1	6	6	15	45.199	427	0	36.737	-0.203674	0.672806	19	similar for both	174470000	6	5165.8	12612
1968	P62266;D6RD47;D6RDJ2;D6RIX0;D6R9I7	P62266;D6RD47;D6RDJ2;D6RIX0;D6R9I7	40S ribosomal protein S23	RPS23	6	6	48.3	15.807	143	0	81.275	-0.203542	0.417362	19	similar for both	879490000	16	7786.9	19013
666	E9PCY5;Q02880;H7BZ82;J3KTB7	E9PCY5;Q02880	DNA topoisomerase 2;DNA topoisomerase 2-beta	TOP2B	8	4	7.7	130.48	1150	0	83.487	-0.20333	0.625344	19	similar for both	57655000	4	3970.6	9696.3
1854	P51571;A6NLM8	P51571;A6NLM8	Translocon-associated protein subunit delta	SSR4	4	4	30.6	18.998	173	0	26.801	-0.203295	0.556982	19	similar for both	307500000	10	4545.3	11100
2193	Q14764;H3BQK6;H3BRL2;H3BUK7;H3BNF6;H3BP76;H3BPZ2;H3BNF2;H3BUP3;H3BQE7;I3L155	Q14764	Major vault protein	MVP	20	20	31.1	99.326	893	0	285.22	-0.202795	0.418882	19	similar for both	1459700000	36	17680	43191
3025	Q9Y4G6;A0A1B0GVU7;H0YMT1	Q9Y4G6;A0A1B0GVU7;H0YMT1	Talin-2	TLN2	10	2	4.1	271.61	2542	0	12.661	-0.202739	0.674534	19	similar for both	123570000	3	6603.7	16133
1787	P46977;A0A0C4DH80;E9PN73;E9PI32;H0YET6	P46977	Dolichyl-diphosphooligosaccharide--protein glycosyltransferase subunit STT3A	STT3A	9	8	13.5	80.529	705	0	80.161	-0.202119	0.55934	19	similar for both	644160000	11	10550	25785
120	A0A096LNJ1;A0A096LP73;A0A2R8Y6K9;A0A2R8YDR7;F2Z2Q0;A0A096LP12;A0A0B4J2H4;P0DPI2;A0A0B4J2D5;A0A096LPI6;A0A096LNH5;H7C1F6;H7C2G3	A0A096LNJ1;A0A096LP73;A0A2R8Y6K9;A0A2R8YDR7;F2Z2Q0;A0A096LP12;A0A0B4J2H4;P0DPI2;A0A0B4J2D5;A0A096LPI6;A0A096LNH5;H7C1F6;H7C2G3	Glutamine amidotransferase-like class 1 domain-containing protein 3B, mitochondrial (Fragment)	C21orf33	2	2	44.3	11.004	106	0	29.167	-0.20199	0.595807	19	similar for both	17819000	3	947.39	2315.7
2284	Q32P28;E2QRI1;H7C2W6	Q32P28	Prolyl 3-hydroxylase 1	LEPRE1	3	3	4.5	83.393	736	0	20.716	-0.201793	0.676285	19	similar for both	104130000	3	4235	10353
967	H3BSE1;Q4KMP7	H3BSE1;Q4KMP7	TBC1 domain family member 10B	TBC1D10B	1	1	3.8	21.072	184	0.0057647	6.272	-0.201122	0.635144	19	similar for both	9035200	1	1776.5	4344.9
2062	Q02878;F8VZ45;U3KQR5;F8VR69;F8VZA3;F8VWR1;F8VU16	Q02878	60S ribosomal protein L6	RPL6	10	10	33.3	32.728	288	0	128.57	-0.200218	0.42415	19	similar for both	3947800000	30	14639	35826
2966	Q9UP95	Q9UP95	Solute carrier family 12 member 4	SLC12A4	1	1	1.3	120.65	1085	0.0029144	6.8221	-0.20007	0.636603	19	similar for both	5275900	1	893.22	2186.2
2223	Q15149;E9PMV1;H0YDN1;E9PKG0;A0A075B730;P58107;E9PQ28;E9PIA2	Q15149	Plectin	PLEC	164	164	41.9	531.78	4684	0	323.31	-0.198653	0.427366	19	similar for both	15345000000	298	184730	452580
1729	P37837;F2Z393	P37837;F2Z393	Transaldolase	TALDO1	13	13	35	37.54	337	0	195.6	-0.198551	0.427576	19	similar for both	1882000000	23	20161	49397
1238	O75083;D6RD66	O75083;D6RD66	WD repeat-containing protein 1	WDR1	19	19	44.9	66.193	606	0	233.6	-0.198543	0.427593	19	similar for both	2528200000	39	19856	48650
1488	P11216;P11217;H0Y4Z6	P11216	Glycogen phosphorylase, brain form	PYGB	10	8	16.3	96.695	843	0	112.17	-0.19796	0.567711	19	similar for both	376950000	18	9617.6	23574
1070	K7ELL7;P14314;K7EPW7;A0A0C4DGP4;K7EKX1;K7EJ70	K7ELL7;P14314	Glucosidase 2 subunit beta	PRKCSH	14	14	33.5	60.192	535	0	201.85	-0.197208	0.43035	19	similar for both	2797600000	27	13448	32980
2186	Q14684	Q14684	Ribosomal RNA processing protein 1 homolog B	RRP1B	2	2	2.9	84.427	758	0	34.865	-0.196996	0.636169	19	similar for both	82324000	3	3351.6	8220.7
2292	Q53FA7;H7BZH6	Q53FA7	Quinone oxidoreductase PIG3	TP53I3	4	4	17.5	35.536	332	0	26.215	-0.19676	0.685622	19	similar for both	140390000	4	2924.5	7174.3
1451	P09417	P09417	Dihydropteridine reductase	QDPR	1	1	7	25.789	244	0.009571	6.0691	-0.196572	0.606307	19	similar for both	29267000	1	414.43	1016.8
2608	Q96IK0	Q96IK0	Transmembrane protein 101	TMEM101	1	1	3.5	28.795	257	0.0044781	6.3907	-0.196295	0.641847	19	similar for both	7030900	1	709.18	1740.3
281	A0A1W2PRV5;E7EQZ4;Q16637	A0A1W2PRV5;E7EQZ4;Q16637	Survival motor neuron protein	SMN1	2	2	3.9	30.415	282	0	13.394	-0.19571	0.607985	19	similar for both	37224000	2	1283.2	3150.2
2868	Q9NZB2;A0A0C4DG79;A0A0C4DH52	Q9NZB2;A0A0C4DG79	Constitutive coactivator of PPAR-gamma-like protein 1	FAM120A	3	3	4.6	121.89	1118	0	51.52	-0.19552	0.638703	19	similar for both	49448000	3	1484.8	3645.6
787	H0YLF3;F5H6I0;P61769	H0YLF3;F5H6I0;P61769	Beta-2-microglobulin;Beta-2-microglobulin form pI 5.3	B2M	1	1	14.1	8.4984	71	0.002924	6.8539	-0.195448	0.688064	19	similar for both	116190000	1	654.19	1606.3
2069	Q04837;A0A0G2JLD8;E7EUY5;C9K0U8	Q04837;A0A0G2JLD8;E7EUY5;C9K0U8	Single-stranded DNA-binding protein, mitochondrial	SSBP1	10	10	57.4	17.259	148	0	277.97	-0.194996	0.43494	19	similar for both	881870000	24	17546	43096
1683	P31930	P31930	Cytochrome b-c1 complex subunit 1, mitochondrial	UQCRC1	11	11	29.2	52.645	480	0	323.31	-0.194438	0.436102	19	similar for both	769190000	17	8984.9	22077
2130	Q13425	Q13425	Beta-2-syntrophin	SNTB2	1	1	2.6	57.949	540	0.0028767	6.7173	-0.192915	0.646558	19	similar for both	11895000	1	587.1	1444.1
1138	O00622	O00622	Protein CYR61	CYR61	2	2	5.2	42.026	381	0.00085763	11.208	-0.192829	0.692949	19	similar for both	163600000	2	1139.9	2804
1307	O95202	O95202	LETM1 and EF-hand domain-containing protein 1, mitochondrial	LETM1	6	6	9.7	83.353	739	0	63.304	-0.192652	0.69328	19	similar for both	218200000	9	9219.7	22682
2950	Q9ULW3	Q9ULW3	Activator of basal transcription 1	ABT1	1	1	2.6	31.079	272	0.0044874	6.4075	-0.192247	0.64749	19	similar for both	8087200	1	1532.8	3772
2074	Q06323;H0YLU2;H0YKK6	Q06323	Proteasome activator complex subunit 1	PSME1	9	9	35.7	28.723	249	0	58.091	-0.192161	0.579485	19	similar for both	535670000	11	7084.1	17434
1835	P50402;Q5HY57	P50402;Q5HY57	Emerin	EMD	6	6	33.5	28.994	254	0	113.06	-0.191796	0.580229	19	similar for both	329580000	8	6130.5	15091
2079	Q07954;Q6PJ72;F5H0Z3;H0YJI8;E9PHY1;H0YGW5;F5H7J9;O75581;O75197;Q9NZR2	Q07954	Prolow-density lipoprotein receptor-related protein 1;Low-density lipoprotein receptor-related protein 1 85 kDa subunit;Low-density lipoprotein receptor-related protein 1 515 kDa subunit;Low-density lipoprotein receptor-related protein 1 intracellular domain	LRP1	31	31	8.9	504.6	4544	0	301.18	-0.191449	0.442359	19	similar for both	1067300000	43	37519	92380
1249	O75380;D6RBT3	O75380;D6RBT3	NADH dehydrogenase [ubiquinone] iron-sulfur protein 6, mitochondrial	NDUFS6	4	4	46.8	13.711	124	0	30.636	-0.191042	0.696288	19	similar for both	172130000	6	4219.8	10393
1898	P55060	P55060	Exportin-2	CSE1L	17	17	19.7	110.42	971	0	213.84	-0.190842	0.582177	19	similar for both	426710000	30	20764	51147
1218	O60361	O60361	Putative nucleoside diphosphate kinase	NME2P1	5	1	42.3	15.529	137	0.0020929	9.6196	-0.190309	0.583268	19	similar for both	265240000	2	3471.4	8554.1
2064	Q03135;E9PCT5;C9JKI3;P56539	Q03135;E9PCT5;C9JKI3	Caveolin-1;Caveolin	CAV1	6	6	39.3	20.471	178	0	92.87	-0.190212	0.583467	19	similar for both	561320000	15	8200.2	20208
671	E9PEB5;Q96AE4	E9PEB5;Q96AE4	Far upstream element-binding protein 1	FUBP1	13	5	22.7	68.903	655	0	75.325	-0.190048	0.583803	19	similar for both	588680000	22	14044	34613
1338	O96005;K7EQQ1	O96005	Cleft lip and palate transmembrane protein 1	CLPTM1	4	4	11.1	76.096	669	0	36.099	-0.189984	0.648244	19	similar for both	76753000	5	7525.4	18548
526	C9JP16;O75718	C9JP16;O75718	Cartilage-associated protein	CRTAP	4	4	10.6	41.432	358	0	47.23	-0.18965	0.698895	19	similar for both	145750000	6	6432.1	15857
1267	O75643;B4E0P5	O75643	U5 small nuclear ribonucleoprotein 200 kDa helicase	SNRNP200	29	29	17	244.5	2136	0	258.35	-0.189591	0.584737	19	similar for both	638540000	38	23144	57059
1887	P54136;E5RH09;E5RJM9	P54136	Arginine--tRNA ligase, cytoplasmic	RARS	19	19	28.3	75.378	660	0	177.1	-0.1893	0.446887	19	similar for both	885760000	25	30136	74312
1915	Q5SQP8;P56545	Q5SQP8;P56545	C-terminal-binding protein 2	CTBP2	3	2	7.6	56.101	513	0	17.887	-0.189027	0.621068	19	similar for both	25489000	3	1414.8	3489.4
1920	P60228;E5RHS5;E5RGA2;H0YBR5;E5RIT4;E5RIP5;E5RJ25;E5RII3;H0YAW4	P60228;E5RHS5;E5RGA2	Eukaryotic translation initiation factor 3 subunit E	EIF3E	11	11	23.4	52.22	445	0	126.58	-0.188657	0.586654	19	similar for both	486840000	12	9337.7	23036
253	A0A1B0GTL5;Q9BXF6	A0A1B0GTL5;Q9BXF6	Rab11 family-interacting protein 5	RAB11FIP5	1	1	1.2	138.41	1324	0	42.27	-0.187789	0.653729	19	similar for both	9948300	1	997.54	2462.4
2081	Q08211	Q08211	ATP-dependent RNA helicase A	DHX9	24	24	23.6	140.96	1270	0	323.31	-0.187368	0.450984	19	similar for both	2212500000	47	25222	62278
2889	Q9P2E9;A0A087WVV2;F8W7S5;A0A087WU26;A2A2S5;V9GY78;H0YDJ4;H9KV85;E9PN67;C9J066;Q8N4C6	Q9P2E9;A0A087WVV2;F8W7S5	Ribosome-binding protein 1	RRBP1	62	62	59.4	152.45	1410	0	323.31	-0.187086	0.451582	19	similar for both	9175200000	132	97446	240660
2107	Q12965	Q12965	Unconventional myosin-Ie	MYO1E	1	1	1.7	127.06	1108	0.0020534	8.6595	-0.186589	0.625871	19	similar for both	18566000	1	676.9	1672.3
981	H7BYY1;F5H7S3;B7Z596;H0YK20;H0YL42	H7BYY1;F5H7S3;B7Z596;H0YK20;H0YL42	Tropomyosin 1 (Alpha), isoform CRA_m	TPM1	12	0	38.7	28.747	248	0	40.311	-0.186208	0.453451	19	similar for both	1981500000	12	13549	33482
1662	P30049;A0A087WTL3	P30049	ATP synthase subunit delta, mitochondrial	ATP5D	3	3	22.6	17.49	168	0	72.967	-0.185884	0.592355	19	similar for both	282360000	4	3127.4	7730.1
2627	Q96PK6;A0A0A6YYI9;F8WDX3;A0A0A0MSL8;B8ZZ74	Q96PK6	RNA-binding protein 14	RBM14	5	5	9.1	69.491	669	0	31.783	-0.185508	0.593132	19	similar for both	225260000	7	5747.5	14210
2746	Q9H2J4	Q9H2J4	Phosducin-like protein 3	PDCL3	1	1	5	27.614	239	0.0057627	6.2711	-0.185331	0.656308	19	similar for both	71818000	1	578.36	1430.1
603	E5RHF4;Q9P015;E5RIZ4	E5RHF4;Q9P015;E5RIZ4	39S ribosomal protein L15, mitochondrial	MRPL15	2	2	11.1	21.943	198	0	15.631	-0.185248	0.656453	19	similar for both	88204000	3	2423.1	5991.9
1118	O00203;H0YBD0;A0A2R8Y2A8;Q13367	O00203	AP-3 complex subunit beta-1	AP3B1	6	6	7.1	121.32	1094	0	40.158	-0.184575	0.708425	19	similar for both	148330000	10	6379.2	15782
2030	P78527;F5GX40	P78527	DNA-dependent protein kinase catalytic subunit	PRKDC	59	59	16.8	469.08	4128	0	323.31	-0.183691	0.458836	19	similar for both	2210300000	80	54377	134610
898	H0YA96;H0Y8G5;Q14103;D6RAF8	H0YA96;H0Y8G5;Q14103;D6RAF8	Heterogeneous nuclear ribonucleoprotein D0	HNRNPD	11	4	48.1	23.811	210	0	322.05	-0.183546	0.459146	19	similar for both	3369800000	44	27023	66902
2116	Q13126;F2Z2F3;J3QSB7;B4DUC8;A0A2R8Y4K0;F8WES2	Q13126;F2Z2F3;J3QSB7;B4DUC8	S-methyl-5-thioadenosine phosphorylase;Purine nucleoside phosphorylase	MTAP	7	7	39.9	31.236	283	0	61.012	-0.183542	0.710372	19	similar for both	130140000	9	3259.9	8070.7
2138	Q13523;H0YDJ3	Q13523;H0YDJ3	Serine/threonine-protein kinase PRP4 homolog	PRPF4B	4	4	5	116.99	1007	0	43.314	-0.183532	0.659437	19	similar for both	41177000	4	2956.7	7320.1
1413	P07099;B1AQP9;B1AQP8	P07099;B1AQP9	Epoxide hydrolase 1	EPHX1	3	3	9	52.948	455	0	34.242	-0.182911	0.660519	19	similar for both	68118000	5	3822.3	9467.2
1462	P09874	P09874	Poly [ADP-ribose] polymerase 1	PARP1	20	20	21.3	113.08	1014	0	173.1	-0.1828	0.460748	19	similar for both	877770000	23	20020	49590
1733	P38919;I3L3H2;J3QQP0;E9PBH4;F8WE11;C9JUF0	P38919	Eukaryotic initiation factor 4A-III;Eukaryotic initiation factor 4A-III, N-terminally processed	EIF4A3	13	9	27.3	46.871	411	0	67.474	-0.182514	0.59932	19	similar for both	601600000	14	10496	26004
1440	P08574	P08574	Cytochrome c1, heme protein, mitochondrial	CYC1	2	2	6.2	35.422	325	0	12.5	-0.182344	0.71263	19	similar for both	130330000	2	1302.2	3226.6
1487	P11177;F8WF02;C9J634	P11177;F8WF02;C9J634	Pyruvate dehydrogenase E1 component subunit beta, mitochondrial	PDHB	6	6	19.2	39.233	359	0	35.797	-0.181596	0.714042	19	similar for both	198730000	10	6002.6	14881
2636	Q96S97;C9JZL8;C9J5M0;C9JC07	Q96S97;C9JZL8;C9J5M0;C9JC07	Myeloid-associated differentiation marker	MYADM	2	2	9	35.273	322	0	11.764	-0.181176	0.636589	19	similar for both	14986000	2	1587.7	3937.2
343	J3KTL8;A6NHR9	J3KTL8;A6NHR9	Structural maintenance of chromosomes flexible hinge domain-containing protein 1	SMCHD1	2	2	2.7	155.65	1388	0	13.837	-0.180767	0.637402	19	similar for both	17022000	3	1650.1	4093.1
132	H7C2V0;A0A0A0MR51;O60427	H7C2V0;A0A0A0MR51;O60427	Fatty acid desaturase 1	FADS1	1	1	9.2	25.43	228	0.0019771	7.7948	-0.179767	0.665016	19	similar for both	9312200	2	873.97	2169.4
2482	Q8NFV4	Q8NFV4	Alpha/beta hydrolase domain-containing protein 11	ABHD11	1	1	3.8	34.69	315	0	63.871	-0.179612	0.6397	19	similar for both	29234000	2	1454.5	3610.8
1008	I6LPK7;K4JQN1;Q07812	I6LPK7;K4JQN1;Q07812	Apoptosis regulator BAX	BAX	1	1	7.9	15.922	140	0.0020442	8.5043	-0.179539	0.639846	19	similar for both	34983000	1	818.89	2033
1895	P55010;H0YLZ1;H0YN40;H0YMJ8;H0YM54	P55010;H0YLZ1;H0YN40	Eukaryotic translation initiation factor 5	EIF5	4	4	13	49.222	431	0	41.504	-0.179018	0.606582	19	similar for both	343070000	11	8725.5	21670
837	F8W930;Q9Y6M1;Q9NZI8	F8W930;Q9Y6M1	Insulin-like growth factor 2 mRNA-binding protein 2	IGF2BP2	3	2	5.3	66.785	605	0	20.445	-0.177886	0.643142	19	similar for both	23035000	3	1673	4158.2
1580	P20700;E9PBF6;A0A0D9SFE5;A0A0D9SFY5	P20700;E9PBF6;A0A0D9SFE5	Lamin-B1	LMNB1	19	18	35.8	66.408	586	0	233.4	-0.177549	0.472119	19	similar for both	1372800000	32	30801	76573
383	B3KT28;B1ANM7;Q9UNN5	B3KT28;B1ANM7;Q9UNN5	FAS-associated factor 1	FAF1	1	1	1.7	53.653	464	0.0029477	6.9388	-0.177182	0.668669	19	similar for both	9530600	1	1517.4	3773.3
2667	Q99986	Q99986	Serine/threonine-protein kinase VRK1	VRK1	1	1	2.3	45.476	396	0.0032086	6.6513	-0.17695	0.645011	19	similar for both	28357000	1	1483.1	3688.6
557	E9PLB0;E9PM61;D6R9K7;U3KQD5;J3QRR5;E9PB51;Q9BQ04;Q9BWF3	E9PLB0;E9PM61;D6R9K7;U3KQD5;J3QRR5;E9PB51;Q9BQ04;Q9BWF3	RNA-binding protein 4B;RNA-binding protein 4	RBM4B;RBM4	3	3	21	16.264	143	0	18.291	-0.175377	0.725814	19	similar for both	114830000	3	2436.5	6066.4
974	H7BXE3;Q9NWH9;H0YLW7;H0YMW8;H0YNF3;H0YMR6;H0YLE6;H0YL55	H7BXE3;Q9NWH9	SAFB-like transcription modulator	SLTM	3	2	9.3	48.848	453	0	17.517	-0.174901	0.674531	19	similar for both	47885000	2	1855.6	4621.6
1846	P50995;E5RIN3;H0Y6E1;P27216	P50995	Annexin A11	ANXA11	3	3	5.5	54.389	505	0	17.044	-0.174661	0.674953	19	similar for both	49824000	3	3944.3	9825.4
1578	P20618	P20618	Proteasome subunit beta type-1	PSMB1	4	4	23.7	26.489	241	0	93.153	-0.173688	0.61773	19	similar for both	351640000	6	1833.1	4569.4
1851	P51153;A0A087WWB9	P51153	Ras-related protein Rab-13	RAB13	5	3	22.7	22.774	203	0	30.853	-0.173308	0.729747	19	similar for both	131450000	3	4452.6	11102
2168	Q14240;E7EQG2	Q14240;E7EQG2	Eukaryotic initiation factor 4A-II;Eukaryotic initiation factor 4A-II, N-terminally processed	EIF4A2	12	2	30.7	46.402	407	0	14.008	-0.173172	0.67757	19	similar for both	68543000	2	1126.6	2809.3
727	G3V158;E9PPM8;Q9Y315	G3V158;E9PPM8;Q9Y315	Deoxyribose-phosphate aldolase	DERA	1	1	4.3	25.113	230	0.0018904	7.2086	-0.173142	0.674396	19	similar for both	1616600	1	852	2124.6
2282	Q2TAY7	Q2TAY7	WD40 repeat-containing protein SMU1;WD40 repeat-containing protein SMU1, N-terminally processed	SMU1	4	4	11.3	57.543	513	0	46.98	-0.17235	0.73157	19	similar for both	156430000	4	2083.1	5197.4
1777	P46108;I3L297	P46108	Adapter molecule crk	CRK	6	6	25.3	33.83	304	0	42.529	-0.172219	0.73182	19	similar for both	145960000	8	3268.8	8156.5
1168	O15235	O15235	28S ribosomal protein S12, mitochondrial	MRPS12	1	1	18.1	15.173	138	0	15.751	-0.171726	0.655486	19	similar for both	29566000	1	67.485	168.45
730	E9PQX9;E9PMW2;C9JCC6;Q14919	E9PQX9;E9PMW2;C9JCC6;Q14919	Dr1-associated corepressor	DRAP1	2	1	16.8	19.966	185	0.0016913	10.462	-0.171488	0.655964	19	similar for both	34992000	2	689.96	1722.5
1262	O75533;B4DGZ4;H7C341	O75533	Splicing factor 3B subunit 1	SF3B1	18	18	19.8	145.83	1304	0	169.81	-0.170945	0.486638	19	similar for both	728790000	34	18128	45274
3051	Q9Y696	Q9Y696	Chloride intracellular channel protein 4	CLIC4	11	11	57.7	28.772	253	0	258.8	-0.170098	0.488515	19	similar for both	1249700000	25	9328.4	23311
1401	U3KPR5;P05412;P17535;P17275	U3KPR5;P05412;P17535;P17275	Transcription factor AP-1;Transcription factor jun-D;Transcription factor jun-B	JUND;JUN;JUNB	1	1	4.2	17.834	166	0.007984	6.1266	-0.169973	0.659017	19	similar for both	28538000	1	1345.9	3363.6
186	A0A0C4DFN3;Q99685;C9JAM4;H7C599;H7C4E0;E7EWX8	A0A0C4DFN3;Q99685;C9JAM4;H7C599;H7C4E0;E7EWX8	Monoglyceride lipase	MGLL	2	2	11.2	34.292	313	0	18.068	-0.169871	0.659222	19	similar for both	30313000	3	1032	2579.3
142	B6VEX4;A0A0A0MRT6;Q8IZP0	B6VEX4;A0A0A0MRT6;Q8IZP0	Abl interactor 1	ABI1	1	1	4.1	43.294	393	0	17.385	-0.16984	0.67909	19	similar for both	6821900	2	2244.2	5609.1
2890	Q9P2J5	Q9P2J5	Leucine--tRNA ligase, cytoplasmic	LARS	8	8	7.4	134.46	1176	0	60.081	-0.169788	0.736452	19	similar for both	106890000	9	9358.4	23391
1112	M0R3F6;M0R2Z9;Q8IX01	M0R3F6;M0R2Z9;Q8IX01	SURP and G-patch domain-containing protein 2	SUGP2	2	2	1.9	93.859	841	0	12.213	-0.169417	0.73716	19	similar for both	96887000	2	2293.5	5734
1330	O95782;E9PR62;M0R2D9;A0A0G2JRF9;A0A0G2JQA4	O95782	AP-2 complex subunit alpha-1	AP2A1	10	4	12.2	107.54	977	0	72.246	-0.169236	0.737505	19	similar for both	216970000	12	7699.9	19253
2098	Q12789	Q12789	General transcription factor 3C polypeptide 1	GTF3C1	1	1	0.6	238.87	2109	0.0038221	6.4411	-0.169071	0.680184	19	similar for both	3891500	1	1413.6	3535
2248	Q15645;H0YAL2	Q15645	Pachytene checkpoint protein 2 homolog	TRIP13	4	3	10.2	48.55	432	0	26.348	-0.168539	0.738836	19	similar for both	122320000	4	2514.8	6291.1
2799	Q9NPQ8;H0YEN0;E9PSI0;E9PI04	Q9NPQ8;H0YEN0	Synembryn-A	RIC8A	8	8	17.9	59.709	531	0	76.609	-0.167748	0.740347	19	similar for both	155300000	11	8908.5	22298
2440	Q8IWE2;D6R9C9	Q8IWE2	Protein NOXP20	FAM114A1	5	5	13	60.741	563	0	106.65	-0.167615	0.630542	19	similar for both	286940000	8	4638.8	11612
1843	P50914;E7EPB3	P50914;E7EPB3	60S ribosomal protein L14	RPL14	4	4	21.9	23.432	215	0	55.219	-0.166795	0.495882	19	similar for both	1240400000	14	6013.2	15061
816	F8VVA7;P61923;F8VXB1;F8W156;F8VYZ4;F8VUC5;F8W651;F8VXR1;F8VYK5;F8VYE0	F8VVA7;P61923;F8VXB1;F8W156;F8VYZ4;F8VUC5;F8W651;F8VXR1	Coatomer subunit zeta-1	COPZ1	5	4	35.4	22.34	198	0	37.139	-0.166544	0.742648	19	similar for both	186530000	9	1374.8	3444
1096	M0QX71;Q9BQ67	M0QX71;Q9BQ67	Glutamate-rich WD repeat-containing protein 1	GRWD1	2	2	16.2	25.477	228	0	12.332	-0.166543	0.665946	19	similar for both	14694000	2	966.83	2422
2234	Q15393;I3L4G7;J3QL37;H3BMB0;J3QRB2	Q15393	Splicing factor 3B subunit 3	SF3B3	17	17	17.4	135.58	1217	0	145.95	-0.166324	0.63328	19	similar for both	524310000	24	15071	37760
76	Q96E92;A0A087WXX9;P54646;Q13131	Q96E92;A0A087WXX9;P54646;Q13131	5-AMP-activated protein kinase catalytic subunit alpha-2;5-AMP-activated protein kinase catalytic subunit alpha-1	PRKAA1;PRKAA2	1	1	7.7	23.563	207	0.0028829	6.7351	-0.165109	0.668851	19	similar for both	14519000	1	573.5	1438.1
2048	Q01469;I6L8B7;A8MUU1	Q01469;I6L8B7	Fatty acid-binding protein, epidermal	FABP5	8	8	60	15.164	135	0	125.33	-0.164929	0.500069	19	similar for both	3426400000	17	8102.8	20321
64	A0A087WWM0;O43617;A0A087WYS5;A6NKE1	A0A087WWM0;O43617;A0A087WYS5;A6NKE1	Trafficking protein particle complex subunit 3	TRAPPC3	2	2	10.1	21.231	188	0	17.97	-0.164667	0.692598	19	similar for both	85217000	2	1669.9	4188.7
27	A0A087WT54;Q7Z4V5;M0R0J3	A0A087WT54;Q7Z4V5	Hepatoma-derived growth factor-related protein 2	HDGFRP2	3	3	5.7	51.722	473	0	18.016	-0.164626	0.66983	19	similar for both	18338000	3	1982.4	4972.7
3028	Q9Y4W2	Q9Y4W2	Ribosomal biogenesis protein LAS1L	LAS1L	1	1	1.1	83.064	734	0.0029401	6.9167	-0.164189	0.670717	19	similar for both	19025000	1	1867.3	4685.4
425	B5MC98;Q9HCU5	B5MC98;Q9HCU5	Prolactin regulatory element-binding protein	PREB	1	1	6.7	38.939	359	0.0029293	6.8816	-0.164124	0.687244	19	similar for both	6482500	1	97.334	244.24
857	G3V4X8;G3V3A4;Q13573	G3V4X8;G3V3A4;Q13573	SNW domain-containing protein 1	SNW1	2	2	7.2	43.331	374	0	13.324	-0.163937	0.693894	19	similar for both	51540000	2	1652.2	4146.4
2169	Q14247;H0YEV2;H0YCD9	Q14247	Src substrate cortactin	CTTN	9	9	19.1	61.585	550	0	126.37	-0.163324	0.503684	19	similar for both	988140000	14	10899	27364
2630	Q96PZ0;E7EUH7;H0Y863	Q96PZ0;E7EUH7	Pseudouridylate synthase 7 homolog	PUS7	4	4	8.8	75.035	661	0	25.48	-0.163167	0.672794	19	similar for both	24620000	3	1797	4512.2
2936	Q9UK45;K7ENY5;A0A087X2I5;K7EML7;J3QRN1;Q8WXE0	Q9UK45	U6 snRNA-associated Sm-like protein LSm7	LSM7	3	3	28.2	11.602	103	0	18.334	-0.163114	0.504159	19	similar for both	1299000000	3	2745.3	6893.6
1246	O75367;B4DJC3;D6RCF2	O75367;B4DJC3	Core histone macro-H2A.1;Histone H2A	H2AFY	9	7	29.3	39.617	372	0	213.94	-0.162301	0.505998	19	similar for both	729490000	18	12549	31529
2862	Q9NYU2;H7BZG0;Q9NYU1	Q9NYU2	UDP-glucose:glycoprotein glucosyltransferase 1	UGGT1	18	18	15.4	177.19	1555	0	181.55	-0.162242	0.641969	19	similar for both	534210000	26	16981	42666
191	C9J9K3;A0A0C4DG17;P08865;F8WD59	C9J9K3;A0A0C4DG17;P08865	40S ribosomal protein SA	RPSA	13	13	62.4	29.404	263	0	267.07	-0.162062	0.506539	19	similar for both	4010300000	35	8923.6	22424
2204	Q15020;F8W667;F8VV04	Q15020;F8W667;F8VV04	Squamous cell carcinoma antigen recognized by T-cells 3	SART3	3	2	3.2	109.93	963	0	16.302	-0.16191	0.675351	19	similar for both	27938000	2	2570	6458.8
2336	Q5T7U0;Q5T7U4;Q5T7U1;Q9Y5Q8;H7BY84	Q5T7U0;Q5T7U4;Q5T7U1;Q9Y5Q8;H7BY84	General transcription factor 3C polypeptide 5	GTF3C5	2	2	14.7	26.267	224	0	13.229	-0.161032	0.69167	19	similar for both	12681000	2	1307.8	3288.7
2044	Q00688	Q00688	Peptidyl-prolyl cis-trans isomerase FKBP3	FKBP3	6	6	33.5	25.177	224	0	86.505	-0.160916	0.644804	19	similar for both	335650000	12	10884	27372
1130	O00442	O00442	RNA 3-terminal phosphate cyclase	RTCA	3	3	12	39.336	366	0	39.736	-0.160643	0.677931	19	similar for both	29726000	4	3060	7697
351	C9JH92;A6NP24;Q08257	C9JH92;A6NP24;Q08257	Quinone oxidoreductase	CRYZ	3	3	22.8	21.932	206	0	149.76	-0.160431	0.700129	19	similar for both	53267000	7	4577.2	11515
2100	Q12797;E5RHK2;A0A087WW51;E5RHJ2;E5RJL3;G3XAN5;E5RG29;E5RG56	Q12797	Aspartyl/asparaginyl beta-hydroxylase	ASPH	12	12	18.7	85.862	758	0	82.751	-0.159735	0.647331	19	similar for both	368610000	14	12276	30898
1386	P04792;F8WE04;C9J3N8	P04792;F8WE04	Heat shock protein beta-1	HSPB1	10	10	46.8	22.782	205	0	257.72	-0.159577	0.512181	19	similar for both	2580200000	22	16552	41665
2745	Q9H2G2	Q9H2G2	STE20-like serine/threonine-protein kinase	SLK	3	3	3.6	142.69	1235	0	20.848	-0.159407	0.701953	19	similar for both	52952000	5	2600.5	6546.8
2040	Q00013	Q00013	55 kDa erythrocyte membrane protein	MPP1	1	1	1.9	52.296	466	0.0029176	6.8329	-0.15906	0.694499	19	similar for both	5690600	1	1509.3	3800.6
517	C9JJ19;P82930	C9JJ19;P82930	28S ribosomal protein S34, mitochondrial	MRPS34	3	3	12.9	26.332	225	0	43.575	-0.158756	0.757594	19	similar for both	121860000	4	4396.4	11073
1986	P62805	P62805	Histone H4	HIST1H4A	8	8	52.4	11.367	103	0	262.51	-0.157872	0.516073	19	similar for both	36415000000	77	53476	134770
1063	K7EQ02;K7EQ55;K7EK33;Q96EP5	K7EQ02;K7EQ55;K7EK33;Q96EP5	DAZ-associated protein 1	DAZAP1	2	1	8.3	35.02	327	0.0020859	9.4382	-0.157668	0.759689	19	similar for both	96670000	2	441.57	1113
2325	Q5SY16	Q5SY16	Polynucleotide 5-hydroxyl-kinase NOL9	NOL9	1	1	2.6	79.322	702	0.0019794	7.8124	-0.157635	0.696546	19	similar for both	6891900	1	448.82	1131.3
46	A0A087WUQ6;P07203;A0A2R8Y6B6	A0A087WUQ6;P07203;A0A2R8Y6B6	Glutathione peroxidase;Glutathione peroxidase 1	GPX1	6	6	29.2	21.938	202	0	48.428	-0.157601	0.651909	19	similar for both	259570000	7	6108.3	15397
101	J3KN36;A0A0G2JN29;A0A087X117;Q15155;P69849;Q5JPE7;A0A0G2JP90;A0A087WW46;A0A087WTD5	J3KN36;A0A0G2JN29;A0A087X117;Q15155;P69849;Q5JPE7;A0A0G2JP90;A0A087WW46	Nodal modulator 1;Nodal modulator 3;Nodal modulator 2	NOMO3;NOMO1;NOMO2	7	7	7.2	139.38	1267	0	69.194	-0.157319	0.760362	19	similar for both	176080000	8	5930.6	14952
519	C9JK83;O95630	C9JK83;O95630	STAM-binding protein	STAMBP	1	1	6.3	36.156	318	0.0066957	6.1693	-0.156205	0.698601	19	similar for both	13464000	1	445.72	1124.6
3045	Q9Y605	Q9Y605	MORF4 family-associated protein 1	MRFAP1	1	1	7.9	14.649	127	0.0019238	7.4885	-0.156198	0.687015	19	similar for both	16449000	1	1403.5	3541.2
1524	P14618;B4DNK4;H3BTN5;H3BR70;H3BQ34;H3BUW1;H3BTJ2;H3BT25;H3BU13;H3BN34;H3BQZ3;P30613	P14618;B4DNK4;H3BTN5;H3BR70;H3BQ34	Pyruvate kinase PKM;Pyruvate kinase	PKM	35	34	73.1	57.936	531	0	323.31	-0.15574	0.520959	19	similar for both	21745000000	162	72316	182520
584	D6RGI3;D6RER5;Q9NVA2;D6RDU5;H0Y961;D6RDP1;D6R9Y6;B1AMS2;Q14141;H0Y9G8;E7EW69;E7EX04;B5ME97;Q9P0V9	D6RGI3;D6RER5;Q9NVA2;D6RDU5;H0Y961	Septin-11	SEPT11	8	7	26.4	49.005	425	0	101.72	-0.155188	0.657102	19	similar for both	694760000	10	8960	22623
679	E9PFK5;P78316	E9PFK5;P78316	Nucleolar protein 14	NOP14	3	3	5.1	88.865	788	0	26.276	-0.155176	0.689112	19	similar for both	30819000	4	949.42	2397.2
187	A0A0C4DFS8;P43490	A0A0C4DFS8;P43490	Nicotinamide phosphoribosyltransferase	NAMPT	2	2	4.9	41.864	368	0	13.153	-0.154835	0.710121	19	similar for both	52433000	3	1462.4	3693.3
2754	Q9H3Z4	Q9H3Z4	DnaJ homolog subfamily C member 5	DNAJC5	1	1	7.1	22.149	198	0	16.834	-0.154542	0.710645	19	similar for both	42847000	2	1504.7	3800.9
1258	Q5JRI1;O75494	Q5JRI1;O75494	Serine/arginine-rich splicing factor 10	SRSF10	1	1	6.4	20.913	172	0	12.367	-0.15383	0.691875	19	similar for both	21157000	1	854.52	2159.6
1231	O60763	O60763	General vesicular transport factor p115	USO1	9	9	14.2	107.89	962	0	64.46	-0.153823	0.660046	19	similar for both	443890000	12	8770.7	22166
1082	K7ENY9;Q8WUQ7	K7ENY9;Q8WUQ7	Cactin	CACTIN	1	1	7.6	33.386	291	0.0016779	9.8006	-0.153061	0.70313	19	similar for both	2951500	1	302.13	763.97
2560	Q93009;H3BND8;F5H2X1	Q93009;H3BND8	Ubiquitin carboxyl-terminal hydrolase 7;Ubiquitin carboxyl-terminal hydrolase	USP7	8	8	11	128.3	1102	0	63.196	-0.153001	0.768697	19	similar for both	142820000	14	8905.3	22519
165	H7C046;A0A0R4J2G3;A0A0A0MTJ9;Q6PIU2	H7C046;A0A0R4J2G3;A0A0A0MTJ9;Q6PIU2	Neutral cholesterol ester hydrolase 1	NCEH1	2	2	6.8	33.944	307	0	13.687	-0.152781	0.713802	19	similar for both	49369000	2	308.2	779.47
1783	P46821;D6RA32;D6RA40;D6RCL2;D6RGJ3	P46821	Microtubule-associated protein 1B;MAP1B heavy chain;MAP1 light chain LC1	MAP1B	52	51	27.2	270.63	2468	0	323.31	-0.152489	0.528455	19	similar for both	4780800000	91	57317	144990
60	A0A087WW66;Q99460;H7BZR6;H7C378;C9J9M4	A0A087WW66;Q99460	26S proteasome non-ATPase regulatory subunit 1	PSMD1	13	13	17	105.85	953	0	125.1	-0.151988	0.529615	19	similar for both	789620000	26	16134	40827
1503	P12814;H9KV75;G3V2N5;H7C5W8;G3V2W4;P35609;H0YJW3;H0YJ11;Q08043;G3V5M4;G3V2X9;A0A087WSZ2;G3V380;G3V2E8	P12814;H9KV75	Alpha-actinin-1	ACTN1	44	30	58.7	103.06	892	0	323.31	-0.151935	0.529738	19	similar for both	11957000000	152	74295	188010
1871	P52701;A0A087WWJ1;U3KQ72;C9JH55;C9J8Y8;C9J7Y7;F8WAX8;A0A087WYT6	P52701;A0A087WWJ1	DNA mismatch repair protein Msh6	MSH6	5	5	4	152.78	1360	0	33.665	-0.151897	0.715388	19	similar for both	67081000	5	3048.5	7714.7
424	B5MC96;F6TR53;Q53T59	B5MC96;F6TR53;Q53T59	HCLS1-binding protein 3	HS1BP3	1	1	6.5	21.883	199	0.0018818	7.1453	-0.151897	0.704809	19	similar for both	4024700	1	664.65	1682
2425	Q86W92;F5GZP6;A0A0A0MTP2;F5H495;H0YFE4;F5H6Q7;F5H0E0;E9PP16;Q8ND30	Q86W92;F5GZP6	Liprin-beta-1	PPFIBP1	9	9	12.1	114.02	1011	0	54.645	-0.151637	0.771337	19	similar for both	163490000	11	5665.1	14339
950	H3BNX8;P20674;H3BRM5;H3BV69	H3BNX8;P20674;H3BRM5;H3BV69	Cytochrome c oxidase subunit 5A, mitochondrial	COX5A	2	2	15.7	17.235	153	0	12.172	-0.151441	0.665199	19	similar for both	493940000	2	1885.2	4772.3
1217	O60306;H0YLN9;H0YH15	O60306	Intron-binding protein aquarius	AQR	5	5	4.8	171.29	1485	0	33.197	-0.150255	0.718338	19	similar for both	47194000	6	2917.7	7392.1
2192	Q14739	Q14739	Lamin-B receptor	LBR	2	2	4.2	70.702	615	0	162.78	-0.150247	0.718353	19	similar for both	73626000	2	3117.6	7898.6
1961	P62166	P62166	Neuronal calcium sensor 1	NCS1	3	3	15.3	21.878	190	0	16.612	-0.149328	0.775808	19	similar for both	95152000	3	2235.2	5666.6
762	F5GYQ1;P61421;J3QL14;R4GN72;H3BQB4;H3BSG7;H3BQJ1	F5GYQ1;P61421;J3QL14;R4GN72	V-type proton ATPase subunit d 1	ATP6V0D1	3	3	12.8	44.659	392	0	18.95	-0.148296	0.703278	19	similar for both	23079000	3	1168.2	2963.7
2536	Q92600	Q92600	Cell differentiation protein RCD1 homolog	RQCD1	2	2	8.4	33.631	299	0	12.215	-0.148224	0.703426	19	similar for both	22578000	2	1968.7	4994.8
1785	P46939;Q4G0X0;A0A087WV90;E9PDN5;A0A087WTU7;A0A075B6G3;P11532	P46939	Utrophin	UTRN	8	8	3	394.46	3433	0	50.908	-0.14796	0.672755	19	similar for both	382240000	13	7652.2	19418
2320	Q5SRE5;H7C4K7	Q5SRE5	Nucleoporin NUP188 homolog	NUP188	3	3	2.1	196.04	1749	0	18.111	-0.147693	0.704524	19	similar for both	30567000	3	1677.2	4256.8
2305	Q5JR91;Q99661;Q5JR89	Q5JR91;Q99661;Q5JR89	Kinesin-like protein;Kinesin-like protein KIF2C	KIF2C	2	2	7.7	37.921	336	0	13.68	-0.147688	0.704534	19	similar for both	16156000	3	3743.9	9502.2
407	B4DP31;Q14558	B4DP31;Q14558	Phosphoribosyl pyrophosphate synthase-associated protein 1	PRPSAP1	1	1	7.8	31.265	282	0.0020877	9.5136	-0.147366	0.711359	19	similar for both	8049400	2	684.31	1737.2
922	H0YGV7;H0YG20;Q9UKM7;H0YGQ1	H0YGV7;H0YG20;Q9UKM7;H0YGQ1	alpha-1,2-Mannosidase;Endoplasmic reticulum mannosyl-oligosaccharide 1,2-alpha-mannosidase	MAN1B1	2	2	4.7	62.399	550	0	19.687	-0.147074	0.705805	19	similar for both	18258000	2	1243.3	3156.9
470	C9J0J7;G5E9Q6;C9J712;C9JQ45;P35080;C9J2N0	C9J0J7;G5E9Q6;C9J712;C9JQ45;P35080	Profilin;Profilin-2	PFN2	3	3	40.7	9.8402	91	0	18.601	-0.146633	0.781038	19	similar for both	90791000	4	2100	5333.8
1049	J3QSV6;O76021;I3L3U9;I3L3C4;I3L1A3;I3L234	J3QSV6;O76021;I3L3U9	Ribosomal L1 domain-containing protein 1	RSL1D1	14	14	33.5	48.208	430	0	105.76	-0.145533	0.678042	19	similar for both	480570000	17	12356	31407
368	B0QYD3;Q9UH17;Q6ICH2;P31941;Q96AK3	B0QYD3;Q9UH17;Q6ICH2;P31941;Q96AK3	DNA dC->dU-editing enzyme APOBEC-3B;DNA dC->dU-editing enzyme APOBEC-3A;DNA dC->dU-editing enzyme APOBEC-3D	APOBEC3B;bK150C2.9;APOBEC3A;APOBEC3D	2	2	4.1	57.208	490	0.00085837	11.21	-0.14488	0.71035	19	similar for both	32125000	2	1636.3	4161.1
2060	Q02809;Q5JXB7;Q5JXB8	Q02809	Procollagen-lysine,2-oxoglutarate 5-dioxygenase 1	PLOD1	11	11	21	83.549	727	0	82.413	-0.14423	0.680889	19	similar for both	392090000	16	11407	29021
2515	Q8WUM4;C9IZF9;F8WEQ7;F8WBR8;F8WDK9	Q8WUM4	Programmed cell death 6-interacting protein	PDCD6IP	14	13	18.5	96.022	868	0	94.485	-0.144215	0.680921	19	similar for both	363370000	18	14887	37875
1864	P52209;K7EM49;K7EMN2;K7EPF6;K7ELN9	P52209;K7EM49;K7EMN2;K7EPF6	6-phosphogluconate dehydrogenase, decarboxylating	PGD	12	12	30.6	53.139	483	0	113.05	-0.143733	0.548916	19	similar for both	902220000	19	10974	27929
499	C9JNK6;C9JAZ1;O75431	C9JNK6;C9JAZ1;O75431	Metaxin-2	MTX2	1	1	9.2	23.643	207	0.0063909	6.2203	-0.143076	0.714095	19	similar for both	33089000	1	145.1	369.45
1411	P06756	P06756	Integrin alpha-V;Integrin alpha-V heavy chain;Integrin alpha-V light chain	ITGAV	7	7	9.8	116.04	1048	0	56.644	-0.141923	0.790202	19	similar for both	127350000	11	6808.7	17350
2453	Q8N4Q1	Q8N4Q1	Mitochondrial intermembrane space import and assembly protein 40	CHCHD4	1	1	12.7	15.996	142	0	30.804	-0.140964	0.718487	19	similar for both	15177000	2	141.57	360.99
248	A0A140TA86;Q5XKP0;K7EIR2;A0A140TA84	A0A140TA86;Q5XKP0;K7EIR2;A0A140TA84	Protein QIL1	QIL1;C19orf70	2	2	10	15.436	140	0	11.689	-0.140731	0.735528	19	similar for both	47793000	2	2484.2	6335.5
714	E9PM69;R4GNH3;P17980;E9PMD8;E9PKD5;E9PN50;E9PLG2	E9PM69;R4GNH3;P17980;E9PMD8;E9PKD5;E9PN50	26S protease regulatory subunit 6A	PSMC3	9	9	31.7	44.323	397	0	92.798	-0.139982	0.690197	19	similar for both	263060000	24	9144.7	23334
1287	O76031	O76031	ATP-dependent Clp protease ATP-binding subunit clpX-like, mitochondrial	CLPX	1	1	2.1	69.223	633	0.00168	9.8606	-0.138424	0.723784	19	similar for both	37322000	2	923.74	2359.6
147	A0A0A0MSA7;A0A0U1RQK7;O43432	A0A0A0MSA7;A0A0U1RQK7;O43432	Eukaryotic translation initiation factor 4 gamma 3	EIF4G3	7	2	5	180.5	1621	0	14.244	-0.137731	0.725358	19	similar for both	6597900	2	1093	2793.3
1227	O60684;O15131;P52294;Q5TFJ7;C9JYI4;S4R3E5	O60684;O15131;P52294	Importin subunit alpha-7;Importin subunit alpha-6;Importin subunit alpha-5;Importin subunit alpha-5, N-terminally processed	KPNA6;KPNA5;KPNA1	5	4	11.2	60.029	536	0	39.838	-0.137323	0.696048	19	similar for both	282840000	10	5687.8	14540
879	H0Y2W2	H0Y2W2	ATPase family AAA domain-containing protein 3A (Fragment)	ATAD3A	8	0	17	64.243	572	0.0019216	7.4824	-0.137084	0.742144	19	similar for both	89070000	1	792.21	2025.5
1972	P62304	P62304	Small nuclear ribonucleoprotein E	SNRPE	2	2	25	10.803	92	0	16.834	-0.136831	0.697132	19	similar for both	325510000	4	1121.1	2866.9
1040	J3QLE5;P63162;P14678;J3KRY3;S4R3P3	J3QLE5;P63162;P14678;J3KRY3;S4R3P3	Small nuclear ribonucleoprotein-associated protein N;Small nuclear ribonucleoprotein-associated proteins B and B	SNRPN;SNRPB	5	5	26	17.546	169	0	44.126	-0.136343	0.566485	19	similar for both	1043500000	9	7841.8	20060
2792	Q9HD45;Q5TB53	Q9HD45;Q5TB53	Transmembrane 9 superfamily member 3	TM9SF3	2	2	5.1	67.887	589	0.00086319	11.419	-0.13579	0.744497	19	similar for both	47727000	2	1490.7	3814.8
234	A0A0S2Z4G6;P09493;H0YKP3;A0A087WTJ7;H0YKZ6;H0YLS7	A0A0S2Z4G6;P09493;H0YKP3	Tropomyosin alpha-1 chain	TPM1	16	1	41.2	32.726	284	0	42.84	-0.135707	0.56801	19	similar for both	1086900000	8	2836.3	7258.7
1247	O75368	O75368	SH3 domain-binding glutamic acid-rich-like protein	SH3BGRL	2	2	21.9	12.774	114	0	13.081	-0.135545	0.802656	19	similar for both	96550000	4	1273.1	3258.5
139	A0A0A0MRN7;Q6YP21	A0A0A0MRN7;Q6YP21	Kynurenine--oxoglutarate transaminase 3	CCBL2	1	1	5	29.471	262	0.0044566	6.3619	-0.135251	0.745478	19	similar for both	39406000	1	770.54	1972.6
2444	Q8IY81	Q8IY81	pre-rRNA processing protein FTSJ3	FTSJ3	2	2	3.3	96.557	847	0	14.527	-0.135241	0.803252	19	similar for both	92218000	5	2291.8	5867.1
2105	Q12906;K7EQR9;K7EKJ9;K7EJ09;K7EKY0;K7ER69	Q12906	Interleukin enhancer-binding factor 3	ILF3	14	11	17.6	95.337	894	0	151.84	-0.135066	0.569547	19	similar for both	1443000000	29	18467	47282
1079	K7EN15;Q8WVQ1	K7EN15;Q8WVQ1	Soluble calcium-activated nucleotidase 1	CANT1	1	1	7.2	29.466	264	0	55.075	-0.134508	0.731976	19	similar for both	22612000	3	1436.2	3678.6
502	C9JD73;H7C003;Q15435;C9J177;B5MBZ8;C9JRC4;H7C118	C9JD73;H7C003;Q15435;C9J177;B5MBZ8	Protein phosphatase 1 regulatory subunit 7	PPP1R7	6	6	34	32.39	282	0	42.786	-0.133633	0.806401	19	similar for both	151200000	8	4781.7	12255
1257	O75489;G3V194;E9PS48	O75489	NADH dehydrogenase [ubiquinone] iron-sulfur protein 3, mitochondrial	NDUFS3	3	3	14.8	30.241	264	0	34.28	-0.133369	0.734362	19	similar for both	32393000	6	3530.4	9049.7
397	B4DIH5;P61201;H0YKU5	B4DIH5;P61201;H0YKU5	COP9 signalosome complex subunit 2	COPS2	2	2	6.3	44.228	379	0	14.252	-0.133322	0.80701	19	similar for both	135210000	3	1061.5	2721.1
1515	P13807;M0QYU1	P13807;M0QYU1	Glycogen [starch] synthase, muscle	GYS1	2	2	2.8	83.785	737	0	34.175	-0.132669	0.73275	19	similar for both	9266000	2	2871.9	7365.3
665	E9PCX7;Q13423;D6RAI5	E9PCX7;Q13423;D6RAI5	NAD(P) transhydrogenase, mitochondrial	NNT	2	2	2.6	99.728	955	0	18.248	-0.132649	0.750219	19	similar for both	52683000	2	2541.6	6518.3
2801	Q9NQG5;E9PQF3;E9PIQ9	Q9NQG5	Regulation of nuclear pre-mRNA domain-containing protein 1B	RPRD1B	3	2	11.3	36.899	326	0	33.828	-0.132636	0.735902	19	similar for both	26607000	3	1772.9	4546.9
829	F8W6I7;P09651;F8VZ49;Q32P51;F8VTQ5;A0A2R8Y4L2;F8W646;F8VYN5;H0YH80	F8W6I7;P09651;F8VZ49;Q32P51;F8VTQ5;A0A2R8Y4L2	Heterogeneous nuclear ribonucleoprotein A1;Heterogeneous nuclear ribonucleoprotein A1, N-terminally processed;Heterogeneous nuclear ribonucleoprotein A1-like 2	HNRNPA1;HNRNPA1L2	13	12	53.1	33.155	307	0	323.31	-0.132423	0.575912	19	similar for both	4583100000	43	19317	49549
2418	Q86UP2;G3V4Y7;B7Z6P3;H0YJP2;H0YJV5;H0YJZ8;G3V5P0	Q86UP2	Kinectin	KTN1	11	11	10.8	156.27	1357	0	83.523	-0.132143	0.707498	19	similar for both	224480000	16	8341.7	21401
1	A0A024QZ42;O75340	A0A024QZ42;O75340	Programmed cell death protein 6	PDCD6	2	2	19	14.45	121	0	39.795	-0.131865	0.751648	19	similar for both	45759000	2	3015.7	7738.4
1659	P30041	P30041	Peroxiredoxin-6	PRDX6	14	14	63.8	25.035	224	0	318.78	-0.131666	0.577741	19	similar for both	2619200000	31	13390	34364
1456	Q6P452;P09525	Q6P452;P09525	Annexin;Annexin A4	ANXA4	3	3	12.4	33.552	299	0	23.927	-0.131665	0.737941	19	similar for both	35520000	5	3641.1	9344.5
2345	Q5TH29;Q5TH30;Q9UGV2;F8WBF9	Q5TH29;Q5TH30;Q9UGV2;F8WBF9	Protein NDRG3	NDRG3	2	2	13.9	20.677	187	0	75.01	-0.131054	0.739224	19	similar for both	37352000	2	1433	3679.2
1221	O60493	O60493	Sorting nexin-3	SNX3	6	6	40.1	18.762	162	0	81.534	-0.13094	0.710166	19	similar for both	427590000	12	7804.7	20040
953	H3BPE7;P35637	H3BPE7;P35637	RNA-binding protein FUS	FUS	4	2	6.3	53.496	527	0	80.634	-0.13092	0.579547	19	similar for both	2186100000	12	5655.6	14522
1690	P31949	P31949	Protein S100-A11;Protein S100-A11, N-terminally processed	S100A11	5	5	49.5	11.74	105	0	134.23	-0.13044	0.580709	19	similar for both	2064800000	22	12614	32400
1369	P02787;C9JVG0;H7C5E8	P02787	Serotransferrin	TF	8	8	14.9	77.063	698	0	70.756	-0.130219	0.711769	19	similar for both	517760000	12	9000.5	23122
855	G3V3D2;G3V5V8;G3V5H6;G3V2V4;G3V287;G3V4A9;G3V2E1;Q9P0W8	G3V3D2;G3V5V8;G3V5H6;G3V2V4;G3V287;G3V4A9;G3V2E1;Q9P0W8	Spermatogenesis-associated protein 7	SPATA7	1	1	16.7	4.7625	42	0.0038274	6.4475	-0.130048	0.754966	19	similar for both	70620000	2	1663	4272.7
2649	Q99584	Q99584	Protein S100-A13	S100A13	6	6	49	11.471	98	0	64.293	-0.12965	0.582625	19	similar for both	1677200000	11	8130.8	20896
1962	P62191;G3V4X1	P62191	26S protease regulatory subunit 4	PSMC1	12	12	38.2	49.184	440	0	125.74	-0.129456	0.583095	19	similar for both	831660000	23	12442	31980
284	A0A286YF22;O43175;A0A286YFA2;A0A2C9F2M7;A0A286YFL2;A0A286YFM8;A0A286YF78;A0A286YF34;A0A286YFE1;A0A286YER3;A0A286YFC8;A0A286YFB2;A0A286YFF3;A0A286YFK5	A0A286YF22;O43175;A0A286YFA2;A0A2C9F2M7;A0A286YFL2	D-3-phosphoglycerate dehydrogenase	PHGDH	9	9	24.3	55.938	526	0	126.05	-0.12917	0.7141	19	similar for both	415180000	13	8639.6	22211
2070	Q04917;A2IDB2	Q04917;A2IDB2	14-3-3 protein eta	YWHAH	11	8	50.8	28.218	246	0	100.23	-0.129111	0.714231	19	similar for both	431340000	12	10276	26419
1438	P08559;Q5JPU3;Q5JPU0;Q5JPU1;P29803	P08559	Pyruvate dehydrogenase E1 component subunit alpha, somatic form, mitochondrial	PDHA1	5	5	17.9	43.295	390	0	42.524	-0.128797	0.815889	19	similar for both	150730000	5	5573.4	14332
70	A0A087WX41;P53675	A0A087WX41;P53675	Clathrin heavy chain 2	CLTCL1	11	1	10.6	142.46	1260	0.0029059	6.8059	-0.12794	0.75882	19	similar for both	50593000	1	657.28	1691.2
996	H7C5N0;Q15477	H7C5N0;Q15477	Helicase SKI2W	SKIV2L	1	1	9	16.873	156	0.0060831	6.2521	-0.127772	0.739924	19	similar for both	5367600	1	1015.3	2612.7
654	E9PID8;E7EWR4;P33240;Q9H0L4;A0A0A0MT56	E9PID8;E7EWR4;P33240;Q9H0L4	Cleavage stimulation factor subunit 2;Cleavage stimulation factor subunit 2 tau variant	CSTF2;CSTF2T	3	3	9.1	46.665	438	0	19.621	-0.126742	0.761014	19	similar for both	80340000	3	1066.3	2745.9
1430	P08133;E5RK69;E7EMC6;E5RK63;E5RJF5;E5RI05;E5RFF0;E5RJR0;E5RIU8;H0YC77	P08133;E5RK69	Annexin A6;Annexin	ANXA6	30	30	47.7	75.872	673	0	323.31	-0.126725	0.589745	19	similar for both	5223700000	71	45647	117550
1849	P51148;K7ERI8;K7ERQ8;F8VVK3;K7ENY4;F8VWU4;F8VVZ0;F8VUA5;P61020;P20339;K7EIP6;F8WCY6;F8WD79;F8VPW9;F8VSF8;F8VWZ7	P51148;K7ERI8;K7ERQ8;F8VVK3;K7ENY4	Ras-related protein Rab-5C	RAB5C	6	6	37.5	23.482	216	0	49.622	-0.126638	0.719738	19	similar for both	267870000	9	3445.2	8872.6
1435	P08243;F8WEJ5;C9J057;C9JM09;C9JT45	P08243;F8WEJ5	Asparagine synthetase [glutamine-hydrolyzing]	ASNS	10	10	22.5	64.369	561	0	77.822	-0.12615	0.720828	19	similar for both	380950000	15	10666	27478
1326	O95573;F5GWH2;C9JC11;F5H062	O95573	Long-chain-fatty-acid--CoA ligase 3	ACSL3	7	6	14.7	80.419	720	0	44.028	-0.125347	0.72262	19	similar for both	239900000	8	4880.4	12580
224	Q5SRQ3;Q5SRQ6;N0E472;A0A0G2JM12;P67870;N0E644;A0A0G2JM58	Q5SRQ3;Q5SRQ6;N0E472;A0A0G2JM12;P67870;N0E644;A0A0G2JM58	Casein kinase II subunit beta	CSNK2B-LY6G5B-1181;CSNK2B;CSNK2B-LY6G5B--991;CSNK2B-LY6G5B-562	3	3	18	26.673	228	0	29.315	-0.12531	0.822747	19	similar for both	160090000	4	1581.9	4077.7
751	H0YKE7;F5GX29;H0YNG9;Q99653;H0YLX1;H0YLY7	H0YKE7;F5GX29;H0YNG9;Q99653;H0YLX1;H0YLY7	Calcineurin B homologous protein 1	CHP1	2	2	20.3	14.27	123	0.0016942	10.582	-0.12509	0.764042	19	similar for both	71982000	2	1211	3122.1
312	B1ALA9;A0A2R8Y7H4;P60891;B7ZB02;P11908;H7C540;A0A0B4J207;P21108	B1ALA9;A0A2R8Y7H4;P60891;B7ZB02;P11908	Ribose-phosphate pyrophosphokinase 1;Ribose-phosphate pyrophosphokinase 2	PRPS1;PRPS2	3	3	16.8	31.392	285	0	30.009	-0.125059	0.823243	19	similar for both	107080000	9	3783.3	9754
2262	Q16204	Q16204	Coiled-coil domain-containing protein 6	CCDC6	3	3	7.4	53.29	474	0	20.619	-0.123208	0.826888	19	similar for both	173480000	4	4126.7	10653
737	J3KND1;E9PRZ1;Q96ER3	J3KND1;E9PRZ1;Q96ER3	Protein SAAL1	SAAL1	1	1	2.3	53.458	473	0.0016885	10.317	-0.123186	0.755826	19	similar for both	28397000	1	886.88	2289.5
885	R4GNF2;H0Y4E5;Q9UBI1	R4GNF2;H0Y4E5;Q9UBI1	COMM domain-containing protein 3	COMMD3	1	1	16.2	8.6036	74	0.0064124	6.2421	-0.123177	0.746677	19	similar for both	5833900	1	763.15	1970.1
3003	Q9Y3A2	Q9Y3A2	Probable U3 small nucleolar RNA-associated protein 11	UTP11L	1	1	8.3	30.446	253	0.0020129	8.1216	-0.122928	0.756372	19	similar for both	30467000	2	486.99	1257.4
2369	Q6P2Q9;I3L0J9;I3L3Z8	Q6P2Q9;I3L0J9	Pre-mRNA-processing-splicing factor 8	PRPF8	24	24	11.9	273.6	2335	0	194.42	-0.122417	0.729175	19	similar for both	644040000	30	23390	60414
1117	O00178	O00178	GTP-binding protein 1	GTPBP1	1	1	1.8	72.453	669	0	64.283	-0.122079	0.748294	19	similar for both	7166700	1	1273	3288.8
1199	O43592;F8WDU6;F5GYW6	O43592	Exportin-T	XPOT	5	5	6.5	109.96	962	0	33.698	-0.121779	0.829707	19	similar for both	97491000	6	3310.9	8555.5
317	A0A2R8Y891;P08237;F8VZI0;F8W1J8;F8VSF7;F8VW30;F8VSL1;F8VUB8;F8VYK8;F8VTQ3;F8VX13;F8VNX2;F8VZQ1;F8VP00	A0A2R8Y891;P08237;F8VZI0	ATP-dependent 6-phosphofructokinase, muscle type	PFKM	8	7	11.6	96.907	883	0	73.807	-0.121574	0.830111	19	similar for both	209960000	12	5479.4	14161
3	A0A024QZX5;A0A087X1N8;P35237;A0A2R8Y6A7;A0A2R8YD12;A0A2R8YDD0;A0A2R8Y517	A0A024QZX5;A0A087X1N8;P35237;A0A2R8Y6A7;A0A2R8YD12	Serpin B6	SERPINB6	4	4	15.8	43.024	380	0	68.158	-0.121025	0.831194	19	similar for both	169790000	5	3054.2	7896.3
1867	P52306;D6RHH8;H0Y8M2;D6RHZ7	P52306	Rap1 GTPase-GDP dissociation stimulator 1	RAP1GDS1	5	4	13.8	66.316	607	0	34.797	-0.12089	0.831462	19	similar for both	183600000	8	4694.4	12138
2077	Q07065;H3BUW6;H3BN64;H3BRM1;H3BRF9;Q96K21	Q07065	Cytoskeleton-associated protein 4	CKAP4	28	28	52.7	66.022	602	0	323.31	-0.120828	0.604221	19	similar for both	4710600000	58	38049	98385
2058	Q02539	Q02539	Histone H1.1	HIST1H1A	7	3	32.1	21.842	215	0	45.998	-0.11909	0.73664	19	similar for both	417430000	7	7514.5	19454
345	A6NJA2;P54578	A6NJA2;P54578	Ubiquitin carboxyl-terminal hydrolase;Ubiquitin carboxyl-terminal hydrolase 14	USP14	7	7	19.2	51.086	448	0	59.861	-0.119011	0.736817	19	similar for both	308160000	9	6468.9	16748
2448	Q8N163;G3V119;H0YB24;A0A087X2B6;E5RHJ4	Q8N163;G3V119;H0YB24	Cell cycle and apoptosis regulator protein 2	CCAR2	5	5	5.6	102.9	923	0	29.418	-0.11865	0.835885	19	similar for both	92874000	6	4104.8	10630
2760	Q9H5K3	Q9H5K3	Protein O-mannose kinase	POMK	1	1	2.3	40.05	350	0.0018861	7.1712	-0.11853	0.753526	19	similar for both	2832200	1	1543.4	3997.2
2576	Q96BJ3	Q96BJ3	Axin interactor, dorsalization-associated protein	AIDA	1	1	2.9	35.023	306	0.0020636	8.8878	-0.11801	0.754294	19	similar for both	7430700	1	2389.3	6190.2
2180	Q14573	Q14573	Inositol 1,4,5-trisphosphate receptor type 3	ITPR3	1	1	0.5	304.1	2671	0.0020251	8.3014	-0.117897	0.754461	19	similar for both	2206400	2	494.21	1280.5
2992	Q9Y2V2	Q9Y2V2	Calcium-regulated heat stable protein 1	CARHSP1	1	1	10.9	15.892	147	0	42.367	-0.117845	0.837477	19	similar for both	147830000	5	903.98	2342.3
376	B1AK87;B1AK88	B1AK87;B1AK88	Capping protein (Actin filament) muscle Z-line, beta, isoform CRA_a	CAPZB	8	2	30.4	29.295	260	0	70.982	-0.117704	0.611955	19	similar for both	1204900000	13	13388	34693
1706	P35579;Q5BKV1;B1AH99;A0A0C4DFM8;A1L2Z2;E7ERA5;A0A2R8Y4C3;REV__S4R3H4;REV__E7EQT4;REV__Q9UKV3	P35579	Myosin-9	MYH9	110	93	55.1	226.53	1960	0	323.31	-0.117278	0.613011	19	similar for both	51438000000	432	254900	660730
1894	P54920;M0R0Y2;M0R2M1;M0R058;M0R213;M0R027;M0R0I4;A0A087WZQ7;Q9H115	P54920;M0R0Y2;M0R2M1;M0R058	Alpha-soluble NSF attachment protein	NAPA	5	5	24.1	33.232	295	0	44.305	-0.117249	0.740782	19	similar for both	287410000	6	2734.7	7088.8
2177	Q14498;H0Y4X3;G3XAC6;A0A0U1RQH7;Q5QP23;A0A0U1RQW2;Q5QP22;G3V5Z6;H0YJJ3;G3XAP0;Q86U06	Q14498;H0Y4X3;G3XAC6;A0A0U1RQH7	RNA-binding protein 39	RBM39	7	7	15.7	59.379	530	0	77.432	-0.116536	0.840064	19	similar for both	176390000	11	6581.2	17068
3012	Q9Y3D6	Q9Y3D6	Mitochondrial fission 1 protein	FIS1	2	2	16.4	16.937	152	0	28.975	-0.116479	0.779881	19	similar for both	39192000	3	1879.2	4873.8
2856	Q9NXV6;J3KNE1;D6RGD2	Q9NXV6	CDKN2A-interacting protein	CDKN2AIP	3	3	7.8	61.124	580	0	19.492	-0.115861	0.757468	19	similar for both	6029400	2	701.71	1820.7
674	E9PKY5;E9PEQ6;Q9UNP9	E9PKY5;E9PEQ6;Q9UNP9	Peptidyl-prolyl cis-trans isomerase;Peptidyl-prolyl cis-trans isomerase E	PPIE	1	1	4.7	23.833	213	0.0029017	6.8004	-0.115705	0.771716	19	similar for both	33502000	1	1147	2976.4
942	H3BQ52;H3BMD8;P56211;H3BTD3	H3BQ52;H3BMD8;P56211	cAMP-regulated phosphoprotein 19	ARPP19	5	4	83.1	7.6866	71	0	76.644	-0.115581	0.841955	19	similar for both	182080000	5	2246.6	5830.3
2486	Q8NI22;H7BZ18	Q8NI22;H7BZ18	Multiple coagulation factor deficiency protein 2	MCFD2	2	2	28.1	16.39	146	0	137.37	-0.114173	0.620746	19	similar for both	1193400000	23	6642.8	17256
2391	Q7KZF4;H7C597	Q7KZF4	Staphylococcal nuclease domain-containing protein 1	SND1	18	17	23.6	102	910	0	122.76	-0.113996	0.621189	19	similar for both	786870000	27	18573	48253
2247	Q15637;C9J792;F8WEV5	Q15637	Splicing factor 1	SF1	6	5	12.1	68.329	639	0	44.361	-0.113838	0.748476	19	similar for both	266600000	14	6212.9	16143
3009	Q9Y3C6	Q9Y3C6	Peptidyl-prolyl cis-trans isomerase-like 1	PPIL1	2	2	16.9	18.237	166	0	13.562	-0.113671	0.845737	19	similar for both	178400000	2	2350.3	6107.5
1076	K7EML2;K7EQ03;K7EP90;Q9BTD8	K7EML2;K7EQ03;K7EP90;Q9BTD8	RNA-binding protein 42	RBM42	1	1	4.3	19.563	184	0.00086505	11.449	-0.113568	0.785257	19	similar for both	41558000	1	1801.3	4681.2
1445	P08754	P08754	Guanine nucleotide-binding protein G(k) subunit alpha	GNAI3	8	3	29.7	40.532	354	0	33.34	-0.113501	0.846074	19	similar for both	100750000	4	2258.1	5868.6
543	C9K0J5;Q70E73	C9K0J5;Q70E73	Ras-associated and pleckstrin homology domains-containing protein 1	RAPH1	1	1	0.8	141.18	1302	0.0028902	6.7631	-0.113349	0.776738	19	similar for both	17627000	1	1493.2	3881.1
642	E7EX73;E9PGM1;E7EUU4;Q04637;C9JF13;C9J6B6;C9K073;C9J2Z7;H7C044;H7C0V6;F8WCF2;C9JHW9;B1AN91;B1AN92	E7EX73;E9PGM1;E7EUU4;Q04637;C9JF13	Eukaryotic translation initiation factor 4 gamma 1	EIF4G1	22	17	18.5	158.64	1436	0	216.67	-0.113318	0.622885	19	similar for both	1980600000	32	29489	76649
1182	O43181;H0Y9M8	O43181;H0Y9M8	NADH dehydrogenase [ubiquinone] iron-sulfur protein 4, mitochondrial	NDUFS4	2	2	14.3	20.108	175	0	15.868	-0.113008	0.786293	19	similar for both	50286000	3	1593.2	4142
2875	Q9NZM5	Q9NZM5	Glioma tumor suppressor candidate region gene 2 protein	GLTSCR2	2	2	7.9	54.389	478	0	13.535	-0.111927	0.779776	19	similar for both	34364000	2	547.44	1424.3
1870	P52630	P52630	Signal transducer and activator of transcription 2	STAT2	1	1	1.2	97.915	851	0.0020799	9.2799	-0.111419	0.764045	19	similar for both	4999900	1	1261.4	3283
1627	P26196;Q8IV96	P26196	Probable ATP-dependent RNA helicase DDX6	DDX6	8	8	23.2	54.416	483	0	61.58	-0.111354	0.754094	19	similar for both	457160000	14	8129	21158
2166	Q14204;A0A2R8Y706;A0A2R8YFZ7;A0A2R8Y5T0;A0A2R8Y6H2;A0A2R8Y542;A0A2R8YGC7;A0A2R8Y6I5;H0YJ21	Q14204	Cytoplasmic dynein 1 heavy chain 1	DYNC1H1	78	78	21	532.4	4646	0	323.31	-0.11091	0.628919	19	similar for both	2799500000	121	78127	203410
1925	P60903	P60903	Protein S100-A10	S100A10	2	2	17.5	11.203	97	0	30.586	-0.110743	0.62934	19	similar for both	719660000	7	2704	7040.9
1823	P49748;G3V1M7;J3QRJ8;K7EQP4;J3QKU9;K7EJW8;J3KSR4;K7EMF8;J3KS89	P49748	Very long-chain specific acyl-CoA dehydrogenase, mitochondrial	ACADVL	14	14	23.4	70.389	655	0	95.48	-0.110184	0.630744	19	similar for both	1256400000	19	13166	34296
73	A0A087WXM6;J3QQT2;J3KRX5;A0A0A6YYL6;P18621;J3KRB3;A0A087WWH0;J3QS96;J3QLC8;A0A0A0MRF8;A0A087WY81;J3KSJ0	A0A087WXM6;J3QQT2;J3KRX5;A0A0A6YYL6;P18621;J3KRB3;A0A087WWH0;J3QS96;J3QLC8;A0A0A0MRF8;A0A087WY81	60S ribosomal protein L17	RPL17;RPL17-C18orf32	6	6	35.5	19.586	169	0	186.73	-0.110083	0.630999	19	similar for both	3914200000	33	19115	49796
2822	Q9NSQ0;Q9Y3A4	Q9NSQ0;Q9Y3A4	Putative ribosomal RNA-processing protein 7 homolog B;Ribosomal RNA-processing protein 7 homolog A	RRP7BP;RRP7A	1	1	14.6	12.575	103	0.0031972	6.623	-0.109544	0.784873	19	similar for both	26923000	1	464.65	1210.9
3024	Q9Y4E8;F8W0H4;H0YI31	Q9Y4E8	Ubiquitin carboxyl-terminal hydrolase 15	USP15	3	3	3	112.42	981	0	28.554	-0.109438	0.792902	19	similar for both	38930000	3	2278.8	5939.1
2969	Q9UQE7	Q9UQE7	Structural maintenance of chromosomes protein 3	SMC3	5	5	6	141.54	1217	0	94.378	-0.109135	0.854733	19	similar for both	113920000	7	3919	10216
1545	P16615;H7C5W9;O14983;Q93084;H3BVB2;A0A0C4DH86;J3QSY6;H3BTW4	P16615;H7C5W9	Sarcoplasmic/endoplasmic reticulum calcium ATPase 2	ATP2A2	23	23	27.9	114.76	1042	0	323.31	-0.108974	0.63379	19	similar for both	1157000000	46	30945	80676
823	F8VZQ9;P82979;H0YHG0;F8VS12	F8VZQ9;P82979;H0YHG0	SAP domain-containing ribonucleoprotein	SARNP	4	4	19.2	24.105	213	0	32.534	-0.107816	0.76212	19	similar for both	326730000	4	4115.1	10737
1645	P28288	P28288	ATP-binding cassette sub-family D member 3	ABCD3	3	3	7	75.475	659	0	18.998	-0.106919	0.7905	19	similar for both	34470000	4	1721.2	4493.7
413	B4DSN5;P18031	B4DSN5;P18031	Tyrosine-protein phosphatase non-receptor type;Tyrosine-protein phosphatase non-receptor type 1	PTPN1	3	3	8.8	41.26	362	0	19.178	-0.106489	0.859989	19	similar for both	106180000	3	2094.6	5470.2
3036	Q9Y5B9	Q9Y5B9	FACT complex subunit SPT16	SUPT16H	11	11	11.3	119.91	1047	0	115.53	-0.10645	0.765225	19	similar for both	311260000	14	10238	26738
327	A1X283	A1X283	SH3 and PX domain-containing protein 2B	SH3PXD2B	2	2	3.7	101.58	911	0	13.727	-0.106268	0.798782	19	similar for both	71756000	2	1039.1	2714.1
2736	Q9H0C8;H7C2I8;E9PC05;F8SNU7	Q9H0C8;H7C2I8;E9PC05;F8SNU7	Integrin-linked kinase-associated serine/threonine phosphatase 2C	ILKAP;ILKAP3	2	2	5.9	42.906	392	0	12.411	-0.105751	0.793006	19	similar for both	24918000	2	1158.9	3028.1
1012	J3KN67;D6RGJ6	J3KN67	Tropomyosin alpha-3 chain	TPM3	19	0	49.1	33.222	285	0	123.31	-0.105521	0.64252	19	similar for both	1497100000	7	5821.7	15214
2592	Q96EY7;B8ZZQ4	Q96EY7;B8ZZQ4	Pentatricopeptide repeat domain-containing protein 3, mitochondrial	PTCD3	2	2	3.5	78.549	689	0	14.877	-0.105105	0.794392	19	similar for both	21442000	2	2102.5	5496.1
2710	Q9BXP5;H7C3A1;H7C1K0;A0A286YEP7;H7C0U8	Q9BXP5;H7C3A1	Serrate RNA effector molecule homolog	SRRT	7	7	8.9	100.67	876	0	40.766	-0.104837	0.863275	19	similar for both	195810000	8	7511	19638
1616	P24844	P24844	Myosin regulatory light polypeptide 9	MYL9	9	3	62.2	19.827	172	0	57.36	-0.104642	0.64475	19	similar for both	1170500000	11	2791.1	7298.5
1011	J3KN66;A0A0A0MSK5;Q5JTV8;H0YDU3	J3KN66;A0A0A0MSK5;Q5JTV8	Torsin-1A-interacting protein 1	TOR1AIP1	4	4	10.4	67.821	599	0	26.365	-0.104602	0.801878	19	similar for both	83417000	5	3148.5	8233.3
247	I3L4Q1;K7EMZ9;A0A140TA76;Q8ND56	I3L4Q1;K7EMZ9;A0A140TA76;Q8ND56	Protein LSM14 homolog A	LSM14A	1	1	9.8	11.332	102	0.0028612	6.6903	-0.103568	0.775708	19	similar for both	2854200	1	763.7	1998.5
481	C9J4Z3;P61513;G5E9R3;M0R0A1;Q6P4E4;E9PEL3;M0R2L6;A6NKH3	C9J4Z3;P61513;G5E9R3;M0R0A1;Q6P4E4;E9PEL3;M0R2L6;A6NKH3	60S ribosomal protein L37a;Putative 60S ribosomal protein L37a-like protein	RPL37A;RPL37AP8	2	2	38.2	7.624	68	0	204.38	-0.103429	0.772108	19	similar for both	503470000	4	11006	28804
1318	Q5QPQ1;Q5QPQ0;O95372	Q5QPQ1;Q5QPQ0;O95372	Acyl-protein thioesterase 2	LYPLA2	1	1	11.1	17.516	162	0.001938	7.5757	-0.102988	0.798943	19	similar for both	15271000	1	316.24	827.89
3013	Q9Y3D9;J3QLR8	Q9Y3D9;J3QLR8	28S ribosomal protein S23, mitochondrial	MRPS23	3	3	20	21.77	190	0	55.68	-0.102984	0.804886	19	similar for both	78787000	4	3573.9	9356.2
2363	Q6NZI2	Q6NZI2	Polymerase I and transcript release factor	PTRF	12	12	33.6	43.476	390	0	141.68	-0.102663	0.649782	19	similar for both	3071900000	25	12978	33983
2880	Q9P0K7;D6RE17	Q9P0K7	Ankycorbin	RAI14	6	6	9.2	110.04	980	0	42.997	-0.102552	0.86782	19	similar for both	148290000	7	4768	12486
2730	Q9GZR2	Q9GZR2	RNA exonuclease 4	REXO4	2	2	4.7	46.671	422	0	13.132	-0.102331	0.806101	19	similar for both	38553000	2	2001.1	5241.1
1378	P04083;Q5T3N1;Q5T3N0	P04083;Q5T3N1	Annexin A1;Annexin	ANXA1	20	20	65	38.714	346	0	323.31	-0.101983	0.651513	19	similar for both	4925300000	55	20373	53372
185	A0A0C4DFM1;Q92544	A0A0C4DFM1;Q92544	Transmembrane 9 superfamily member 4	TM9SF4	2	2	6.4	72.54	625	0	61.957	-0.101801	0.807088	19	similar for both	71779000	5	1729.8	4532.2
2657	Q99714;Q5H928	Q99714;Q5H928	3-hydroxyacyl-CoA dehydrogenase type-2	HSD17B10	3	3	14.9	26.923	261	0	18.013	-0.101675	0.869569	19	similar for both	144060000	3	1165.4	3053.7
1314	O95336;M0R261;M0R1L2;M0R0U3	O95336;M0R261;M0R1L2	6-phosphogluconolactonase	PGLS	6	6	30.6	27.547	258	0	39.85	-0.101541	0.869835	19	similar for both	175490000	10	5089.4	13337
1190	O43318	O43318	Mitogen-activated protein kinase kinase kinase 7	MAP3K7	1	1	2.8	67.195	606	0.0019592	7.6953	-0.101277	0.779121	19	similar for both	2371900	1	915.52	2399.6
2012	P63261;I3L3I0;I3L1U9;I3L4N8;I3L3R2;J3KT65	P63261;I3L3I0;I3L1U9;I3L4N8;I3L3R2;J3KT65	Actin, cytoplasmic 2;Actin, cytoplasmic 2, N-terminally processed	ACTG1	24	0	68.5	41.792	375	0	323.31	-0.101201	0.653508	19	similar for both	90841000000	283	103580	271500
1296	O94874	O94874	E3 UFM1-protein ligase 1	UFL1	7	7	13.5	89.594	794	0	95.454	-0.101168	0.77727	19	similar for both	290350000	12	6917	18131
489	C9J840;A0A0D9SG62;A0A0D9SEY1;Q8N4C8;Q9UKE5;H7C3Z6;C9J338;I3L2I2	C9J840;A0A0D9SG62;A0A0D9SEY1	Mitogen-activated protein kinase kinase kinase kinase 4	MAP4K4	7	1	9.7	113.56	987	0.0016835	10.031	-0.101057	0.803101	19	similar for both	22462000	1	385.63	1010.9
2691	Q9BTV4;V9GY05	Q9BTV4	Transmembrane protein 43	TMEM43	8	8	28	44.875	400	0	100.24	-0.100683	0.871543	19	similar for both	211290000	17	10614	27831
2126	Q13263;M0R0K9;M0R3C0;M0R2I3	Q13263;M0R0K9	Transcription intermediary factor 1-beta	TRIM28	14	14	20.7	88.549	835	0	115.81	-0.100146	0.656202	19	similar for both	1027100000	21	13926	36529
1969	P62269;A0A0G2JQH2;Q5GGW2;J3JS69	P62269	40S ribosomal protein S18	RPS18	7	7	43.4	17.718	152	0	65.617	-0.0999023	0.656826	19	similar for both	2586200000	12	10832	28418
1700	P34897;G3V2Y4;H0YIZ0;G3V5L0;G3V4W5;G3V540;G3V2W0;G3V241;G3V3Y8;G3V4T0;G3V4X0;G3V2E4;G3V2D2;P34896	P34897;G3V2Y4;H0YIZ0	Serine hydroxymethyltransferase, mitochondrial;Serine hydroxymethyltransferase	SHMT2	13	13	30.6	55.992	504	0	88.463	-0.0991378	0.658783	19	similar for both	947480000	22	13013	34158
2295	Q562R1	Q562R1	Beta-actin-like protein 2	ACTBL2	7	2	19.1	42.003	376	0	12.635	-0.0989541	0.807634	19	similar for both	15741000	3	2320.2	6091.1
1125	O00303;H0YDT6;E9PQV8;A0A1W2PP79	O00303	Eukaryotic translation initiation factor 3 subunit F	EIF3F	6	6	18.2	37.563	357	0	101.52	-0.098819	0.782642	19	similar for both	280000000	9	4938.5	12966
525	C9JXB8;C9JNW5;P83731	C9JXB8;C9JNW5;P83731	60S ribosomal protein L24	RPL24	7	7	47.1	14.369	121	0	65.933	-0.0983142	0.660893	19	similar for both	1864900000	22	15311	40213
1862	P51970	P51970	NADH dehydrogenase [ubiquinone] 1 alpha subcomplex subunit 8	NDUFA8	3	3	23.8	20.105	172	0	42.568	-0.0980544	0.876785	19	similar for both	109490000	5	6795.5	17851
2198	Q14974;J3KTM9;J3QKQ5;J3QR48;J3QRG4;J3KS06	Q14974;J3KTM9	Importin subunit beta-1	KPNB1	25	25	35.7	97.169	876	0	297.99	-0.0973782	0.663295	19	similar for both	2308100000	49	26468	69561
1583	P21281;E5RGH6;H0YC04	P21281;E5RGH6;H0YC04	V-type proton ATPase subunit B, brain isoform	ATP6V1B2	2	2	5.3	56.5	511	0	49.366	-0.0973656	0.811062	19	similar for both	30627000	4	1357.5	3567.7
2197	Q14966	Q14966	Zinc finger protein 638	ZNF638	1	1	0.8	220.62	1978	0.001944	7.6085	-0.0973113	0.81118	19	similar for both	19739000	3	950.18	2497.3
2572	Q96AT1	Q96AT1	Uncharacterized protein KIAA1143	KIAA1143	1	1	8.4	17.465	154	0.0018968	7.2489	-0.097148	0.811532	19	similar for both	31399000	1	781.88	2055.2
677	E9PF19;Q9Y4P3;Q96E41;A0A087WXC6;F8WCR3;F8WDI9	E9PF19;Q9Y4P3;Q96E41	Transducin beta-like protein 2	TBL2	10	10	28	45.935	411	0	97.891	-0.0969842	0.786847	19	similar for both	234650000	11	9589.8	25210
2705	Q9BVP2;C9JYH9;C9JZT7;B4DMU5	Q9BVP2	Guanine nucleotide-binding protein-like 3	GNL3	6	6	14.6	61.992	549	0	35.649	-0.0964638	0.879959	19	similar for both	129800000	7	4074.1	10714
2977	Q9Y266;A0A0A0MSU9;A0A0A0MSS4	Q9Y266;A0A0A0MSU9	Nuclear migration protein nudC	NUDC	14	14	42	38.242	331	0	200.08	-0.0964596	0.665656	19	similar for both	800030000	18	14246	37464
380	B1ALM7;B1ALM8;B1ALM4;B1ALM5;Q9P0T7	B1ALM7;B1ALM8;B1ALM4;B1ALM5;Q9P0T7	Transmembrane protein 9	TMEM9	1	1	13.8	15.558	138	0.0032097	6.6545	-0.0953188	0.788018	19	similar for both	3910300	1	352.92	928.84
828	F8W6G1;Q9UHY1;C9JHZ6	F8W6G1;Q9UHY1;C9JHZ6	Nuclear receptor-binding protein	NRBP1	2	2	5.7	60.829	543	0	40.024	-0.0952782	0.815573	19	similar for both	29335000	5	2672.7	7034.4
2478	Q8NFH3;B4E301;F5H0E3;B4DVD1	Q8NFH3;B4E301;F5H0E3;B4DVD1	Nucleoporin Nup43	NUP43	2	1	6.1	42.15	380	0.0020921	9.6183	-0.0952193	0.815701	19	similar for both	24467000	1	444.33	1169.5
1331	O95793;A0A087X1A5;Q5JW30;Q5JW28	O95793;A0A087X1A5;Q5JW30	Double-stranded RNA-binding protein Staufen homolog 1	STAU1	5	5	15.1	63.182	577	0	61.863	-0.0952166	0.882449	19	similar for both	119230000	5	1000.7	2633.9
399	B4DK25;B4E107;F5GXE4;H0Y5C2;O95260	B4DK25;B4E107;F5GXE4;H0Y5C2;O95260	Arginyl-tRNA--protein transferase 1	ATE1	1	1	4.2	45.831	403	0.0019623	7.7121	-0.0949741	0.788533	19	similar for both	2798100	2	651.32	1714.6
1483	P11047;R4GNC7	P11047	Laminin subunit gamma-1	LAMC1	19	19	14.1	177.6	1609	0	141.61	-0.0943433	0.792909	19	similar for both	575590000	21	19072	50229
2304	Q5JPT2;Q96B97;Q5VSN0;Q5JPT1	Q5JPT2;Q96B97;Q5VSN0	SH3 domain-containing kinase-binding protein 1	SH3KBP1	8	8	12.7	70.443	645	0	62.964	-0.0942344	0.79316	19	similar for both	268230000	9	6604.4	17395
96	A0A087X028;A0A0A0MRN5;Q9NZT2	A0A087X028;A0A0A0MRN5;Q9NZT2	Opioid growth factor receptor	OGFR	1	1	4.1	44.756	390	0.0020367	8.4345	-0.0935997	0.79059	19	similar for both	11563000	1	286.61	755.22
2994	Q9Y2W2;F5H5G4	Q9Y2W2;F5H5G4	WW domain-binding protein 11	WBP11	2	2	3.6	69.997	641	0	12.812	-0.0930491	0.823426	19	similar for both	72892000	2	1069	2817.9
15	A0A0G2JL47;A0A024RCR6;A0A0G2JK23;P46379;H0Y4L1;H0Y710;F6S6P2;X6REW1;A0A0G2JJM1	A0A0G2JL47;A0A024RCR6;A0A0G2JK23;P46379;H0Y4L1;H0Y710;F6S6P2;X6REW1;A0A0G2JJM1	Large proline-rich protein BAG6	BAT3;BAG6	2	2	3.9	113.46	1077	0	13.71	-0.0930391	0.820419	19	similar for both	30248000	3	459.63	1211.6
2976	Q9Y265;H7C4G5;E7ETR0;H7C4I3;J3QLR1	Q9Y265;H7C4G5;E7ETR0	RuvB-like 1	RUVBL1	8	8	26.5	50.227	456	0	88.582	-0.0928638	0.796311	19	similar for both	428150000	12	4486.5	11828
485	C9J6P4;Q7Z2W4;H7C5K1;G5E9U9;Q9H0J9	C9J6P4;Q7Z2W4	Zinc finger CCCH-type antiviral protein 1	ZC3HAV1	5	4	6	114.08	1024	0	65.889	-0.0922332	0.88841	19	similar for both	121090000	7	3397.3	8960.4
1041	J3QLS3;Q9Y2R9;J3QKW2;J3KSI8;J3QQS1	J3QLS3;Q9Y2R9;J3QKW2	28S ribosomal protein S7, mitochondrial	MRPS7	3	3	13.3	31.704	271	0	19.325	-0.0918784	0.889119	19	similar for both	106500000	5	3451.2	9104.8
2361	Q6NUQ4;H7C0H8;H7C085;H7C008;H7BZI0	Q6NUQ4	Transmembrane protein 214	TMEM214	7	7	9.9	77.15	689	0	46.143	-0.090969	0.890938	19	similar for both	186650000	7	6917.9	18262
2121	Q13200;C9JPC0;H7C1H2;H7C2Q3;F8WBS8	Q13200	26S proteasome non-ATPase regulatory subunit 2	PSMD2	22	22	30.5	100.2	908	0	232.15	-0.0906815	0.680579	19	similar for both	1464000000	35	25897	68377
57	A0A087WVQ6;Q00610;J3KS13;K7EJJ5;J3KSQ2;J3QL20;J3KRF5;F5H5N6	A0A087WVQ6;Q00610	Clathrin heavy chain;Clathrin heavy chain 1	CLTC	51	41	40.9	192.06	1679	0	323.31	-0.0903516	0.681435	19	similar for both	6496200000	131	52129	137670
872	G5E9W7;G5E9V5;P82650;H7C5L9;H7C5F2;H7C5H3;C9J5D8	G5E9W7;G5E9V5;P82650	28S ribosomal protein S22, mitochondrial	MRPS22	6	6	30.7	36.805	319	0	40.895	-0.0899786	0.892919	19	similar for both	103700000	7	3548.3	9373.3
2605	Q96I63;Q96TA2;R4GNA5;Q5T8D2;Q5T8D1	Q96I63;Q96TA2;R4GNA5	ATP-dependent zinc metalloprotease YME1L1	YME1L1	3	3	4.7	82.665	740	0	17.331	-0.0889994	0.829178	19	similar for both	30204000	3	3711.7	9811.6
2757	Q9H4A4;C9JMZ3;A6NKB8;A0A087WUS4;H7C2T3;A0A087WU27	Q9H4A4;C9JMZ3;A6NKB8	Aminopeptidase B	RNPEP	5	5	11.2	72.595	650	0	66.766	-0.0889299	0.895017	19	similar for both	123810000	6	2333.3	6168.2
1933	P61081;M0QYI6	P61081	NEDD8-conjugating enzyme Ubc12	UBE2M	5	5	31.1	20.9	183	0	43.962	-0.0887161	0.895445	19	similar for both	208190000	8	6921.1	18299
2643	Q99459	Q99459	Cell division cycle 5-like protein	CDC5L	5	5	9.7	92.25	802	0	30.663	-0.0885055	0.895867	19	similar for both	102370000	5	2696.6	7130.7
3017	Q9Y3P9	Q9Y3P9	Rab GTPase-activating protein 1	RABGAP1	2	2	3.6	121.74	1069	0	18.349	-0.088341	0.798472	19	similar for both	9429000	2	748.8	1980.3
404	B4DLN1;Q9UBX3	B4DLN1	cDNA FLJ60124, highly similar to Mitochondrial dicarboxylate carrier		4	1	10.6	48.099	442	0	30.835	-0.0878464	0.807876	19	similar for both	590540000	8	2549.5	6744.8
699	E9PK47;P06737	E9PK47;P06737	Alpha-1,4 glucan phosphorylase;Glycogen phosphorylase, liver form	PYGL	8	6	10.6	94.069	819	0	92.642	-0.0877051	0.833439	19	similar for both	70405000	7	7110.9	18814
2878	Q9P032	Q9P032	NADH dehydrogenase [ubiquinone] 1 alpha subcomplex assembly factor 4	NDUFAF4	1	1	8	20.266	175	0.0019531	7.6558	-0.0875888	0.799601	19	similar for both	12726000	3	1492.7	3949.7
2677	Q9BRT6	Q9BRT6	Protein LLP homolog	LLPH	2	2	21.7	15.225	129	0	13.986	-0.0873509	0.832759	19	similar for both	26580000	2	1201.8	3180.5
286	A0A2Q2TH77;Q08379;A0A087WYC0;A0A1W2PQY5;H0Y7B8;B7ZC06	A0A2Q2TH77;Q08379;A0A087WYC0;A0A1W2PQY5	Golgin subfamily A member 2	GOLGA2	5	5	6.9	111.66	990	0	42.83	-0.0868346	0.835073	19	similar for both	62226000	5	4119.9	10907
2794	Q9NP92	Q9NP92	28S ribosomal protein S30, mitochondrial	MRPS30	1	1	3.4	50.364	439	0.0057725	6.2762	-0.0865282	0.834547	19	similar for both	20599000	1	270.62	716.59
1751	P41250	P41250	Glycine--tRNA ligase	GARS	16	16	27.6	83.165	739	0	153.54	-0.0864386	0.691617	19	similar for both	1230500000	29	22539	59686
1349	P00492	P00492	Hypoxanthine-guanine phosphoribosyltransferase	HPRT1	7	7	41.3	24.579	218	0	61.987	-0.0863242	0.811393	19	similar for both	509640000	10	6381	16899
1752	P41252;J3KR24;A0A0A0MSX9;Q5TCD1;Q5TCC6	P41252;J3KR24;A0A0A0MSX9	Isoleucine--tRNA ligase, cytoplasmic	IARS	21	21	21.4	144.5	1262	0	211.69	-0.0861519	0.692366	19	similar for both	1060000000	28	21403	56689
3002	Q9Y383;A0A0A6YYJ8;V9GZ75;F8WEU3	Q9Y383;A0A0A6YYJ8	Putative RNA-binding protein Luc7-like 2	LUC7L2	8	3	19.9	46.513	392	0	54.157	-0.0860716	0.811977	19	similar for both	226950000	11	5438.7	14406
2140	Q13546	Q13546	Receptor-interacting serine/threonine-protein kinase 1	RIPK1	1	1	2.4	75.93	671	0.0044689	6.3815	-0.0853653	0.837076	19	similar for both	20040000	1	512.02	1356.9
2207	Q15029;K7EP67;K7EJ74	Q15029;K7EP67	116 kDa U5 small nuclear ribonucleoprotein component	EFTUD2	10	9	12.2	109.43	972	0	137.02	-0.0853503	0.813645	19	similar for both	340240000	12	8380	22208
3056	Q9Y6D9;C9JTA2;C9K086;C9JKI7;C9JIR0;C9JP81	Q9Y6D9;C9JTA2;C9K086	Mitotic spindle assembly checkpoint protein MAD1	MAD1L1	4	4	8.9	83.066	718	0	23.728	-0.0853163	0.837924	19	similar for both	47432000	4	1621.7	4297.8
709	E9PLK3;P55786;H0YDG0;A6NEC2;E9PP11;H0YCQ5;E9PJY4;E9PPD4	E9PLK3;P55786	Puromycin-sensitive aminopeptidase	NPEPPS	9	9	11.8	102.99	915	0	58.477	-0.0852212	0.813944	19	similar for both	389280000	14	11220	29737
2681	Q9BSC4	Q9BSC4	Nucleolar protein 10	NOL10	1	1	2.5	80.301	688	0.0054422	6.2952	-0.0851705	0.803234	19	similar for both	2648600	1	257.96	683.71
632	E7EQR4;P15311	E7EQR4;P15311	Ezrin	EZR	19	10	30.5	69.371	586	0	73.925	-0.0845719	0.815447	19	similar for both	544380000	12	10099	26778
541	C9JZR2;O60716;E9PKY0;H0YC95	C9JZR2;O60716	Catenin delta-1	CTNND1	8	8	10.1	104.85	938	0	222	-0.0844853	0.903919	19	similar for both	223660000	13	8798.1	23330
1737	P40121;E7ENU9;B8ZZL6;H7C0X8	P40121;E7ENU9;B8ZZL6	Macrophage-capping protein	CAPG	4	4	16.4	38.498	348	0	38.817	-0.0844517	0.903987	19	similar for both	119860000	6	4300.9	11405
1340	P00167;J3KNC7	P00167	Cytochrome b5	CYB5A	3	3	23.9	15.33	134	0	32.816	-0.0843521	0.904186	19	similar for both	119430000	5	1499.8	3977.4
821	F8VYY9;P54619;F8VPF5;H0YHF8;F8VVA3;E9PGP6;Q9UGJ0	F8VYY9;P54619;F8VPF5	5-AMP-activated protein kinase subunit gamma-1	PRKAG1	3	3	15.7	31.905	280	0	31.791	-0.0835109	0.841113	19	similar for both	37461000	4	2114	5609.5
1985	P62753;A2A3R5;A2A3R7	P62753;A2A3R5	40S ribosomal protein S6	RPS6	10	10	35.7	28.68	249	0	134.19	-0.0834744	0.699369	19	similar for both	2380200000	34	15319	40650
2019	P68363;C9JDS9	P68363	Tubulin alpha-1B chain	TUBA1B	23	0	66.1	50.151	451	0	323.31	-0.0831536	0.700209	19	similar for both	27603000000	137	38159	101280
1301	O94972	O94972	E3 ubiquitin-protein ligase TRIM37	TRIM37	1	1	1.2	107.9	964	0.0044828	6.3979	-0.0820809	0.844229	19	similar for both	28968000	1	1189.7	3160
1702	P35221;G3XAM7;E5RIB1;E5RFM3;E5RJL0;E5RIE0;E5RHV7;E5RGY6;E5RG03;E5RJ41;E5RJZ2;E5RIT8;E5RGY7	P35221;G3XAM7	Catenin alpha-1	CTNNA1	13	13	21.7	100.07	906	0	99.297	-0.0817724	0.821933	19	similar for both	404090000	16	9759.1	25927
688	E9PK52;E9PHY5;O43491;E9PII3;A0A2R8Y5B3;H0Y5B0;Q6R5J7;E9PPC9;E9PQN0;E9PRG1;J3QS55;E9PIG0;E9PQD2;Q6ZSX4;E9PMG5;E9PMV8;A0A1B0GTF8;A8K968;A0A0A0MRA8;A0A0A0MSA4;Q9Y2J2	E9PK52;E9PHY5;O43491;E9PII3;A0A2R8Y5B3	Band 4.1-like protein 2	EPB41L2	6	6	11.2	90.996	811	0	39.378	-0.0805033	0.911905	19	similar for both	201500000	7	2145.4	5704.7
1908	P55957;B2ZP78	P55957	BH3-interacting domain death agonist;BH3-interacting domain death agonist p15;BH3-interacting domain death agonist p13;BH3-interacting domain death agonist p11	BID	3	3	28.7	21.994	195	0	42.656	-0.0799616	0.847997	19	similar for both	58022000	3	1201.6	3196.3
414	B4DUA7;Q9NX70	B4DUA7;Q9NX70	Mediator of RNA polymerase II transcription subunit 29	IXL;MED29	2	2	10.9	23.472	221	0.0012815	11.08	-0.0795186	0.849818	19	similar for both	28354000	2	847.51	2255.1
2621	Q96L92;A0A2R8Y8A7	Q96L92;A0A2R8Y8A7	Sorting nexin-27	SNX27	2	2	4.6	61.264	541	0	25.383	-0.0795161	0.848836	19	similar for both	50407000	4	3104.6	8260.9
516	C9JIZ6;P07602;Q5BJH1;A0A0J9YXB8	C9JIZ6;P07602;Q5BJH1	Prosaposin;Saposin-A;Saposin-B-Val;Saposin-B;Saposin-C;Saposin-D	PSAP	9	9	18.2	58.44	527	0	67.588	-0.079453	0.709935	19	similar for both	1557600000	18	9908.4	26366
1003	I3L1L3;Q9BQG0;I3L311;I3L2H8	I3L1L3;Q9BQG0	Myb-binding protein 1A	MYBBP1A	10	10	11.3	140.13	1252	0	83.998	-0.0788954	0.828611	19	similar for both	318340000	13	5532.3	14727
465	H0Y4E7;H0Y7I9;C9IZ08;F8W9S7;Q14C86	H0Y4E7;H0Y7I9;C9IZ08;F8W9S7;Q14C86	GTPase-activating protein and VPS9 domain-containing protein 1	GAPVD1	1	1	2.2	90.471	830	0.0026071	7.0316	-0.0779922	0.853151	19	similar for both	15856000	1	456.1	1214.9
2891	U3KPZ7;Q9P2N5	U3KPZ7;Q9P2N5	RNA-binding protein 27	RBM27	2	2	2.1	114.54	1027	0	12.757	-0.0776677	0.85386	19	similar for both	27484000	3	3100.7	8261.1
800	F8VVF3;F8VNX8;O14545;S4R2Z9;F8VWK2	F8VVF3;F8VNX8;O14545;S4R2Z9;F8VWK2	TRAF-type zinc finger domain-containing protein 1	TRAFD1	2	2	23	15.633	135	0	13.853	-0.0774013	0.814934	19	similar for both	5453400	3	920.27	2452.3
875	G8JLB6;P31943;E9PCY7;D6RBM0;D6RIU0;E7EQJ0;D6RAM1;E5RGV0;D6R9T0;D6RFM3;D6RIT2;E7EN40;D6RDU3;D6RJ04;D6RIH9;H0YB39;D6RDL0;D6RF17;H0YBD7;D6R9D3;E5RGH4;H0YBG7;E5RJ94;H0YAQ2	G8JLB6;P31943;E9PCY7;D6RBM0;D6RIU0;E7EQJ0;D6RAM1;E5RGV0;D6R9T0;D6RFM3;D6RIT2;E7EN40;D6RDU3;D6RJ04;D6RIH9	Heterogeneous nuclear ribonucleoprotein H;Heterogeneous nuclear ribonucleoprotein H, N-terminally processed	HNRNPH1	13	6	37.1	51.229	472	0	140.67	-0.0772317	0.715795	19	similar for both	2067800000	29	14657	39062
159	H0YLC3;A0A0A0MT83;P26440	H0YLC3;A0A0A0MT83;P26440	Isovaleryl-CoA dehydrogenase, mitochondrial	IVD	1	1	3.3	26.428	243	0.002908	6.8139	-0.0769423	0.855445	19	similar for both	21960000	1	1292.5	3445.3
1196	O43493	O43493	Trans-Golgi network integral membrane protein 2	TGOLN2	2	2	6.7	51.018	479	0	125.6	-0.07654	0.854446	19	similar for both	49997000	2	552.29	1472.6
233	A0A0R4J2F3;P0DPB6	A0A0R4J2F3;P0DPB6	Protein POLR1D, isoform 2	POLR1D	1	1	12.9	13.262	116	0.0019904	7.9081	-0.0762238	0.816711	19	similar for both	3194300	1	467.99	1248.1
2615	Q96JJ7;H3BT89;H3BVI1;H3BPB3;B4DIE3	Q96JJ7;H3BT89;H3BVI1;H3BPB3;B4DIE3	Protein disulfide-isomerase TMX3	TMX3	2	2	5.5	51.871	454	0	20.303	-0.0761412	0.920663	19	similar for both	168060000	4	2047.4	5460.6
214	A0A0D9SFL3;B0QYK0;C9JGE3;Q01844;H7BY36	A0A0D9SFL3;B0QYK0;C9JGE3;Q01844;H7BY36	RNA-binding protein EWS	EWSR1	4	4	9.2	61.414	584	0	81.751	-0.0755828	0.836316	19	similar for both	377480000	5	2404.2	6414.7
2719	Q9BYG3;C9J808;H7BZL0;C9J6C5	Q9BYG3;C9J808	MKI67 FHA domain-interacting nucleolar phosphoprotein	NIFK	7	7	31.1	34.222	293	0	238.4	-0.0754377	0.836654	19	similar for both	249430000	11	6921.4	18469
683	E9PGC8;P78559	E9PGC8;P78559	Microtubule-associated protein 1A;MAP1A heavy chain;MAP1 light chain LC2	MAP1A	11	10	4.6	331.25	3041	0	80.084	-0.075419	0.922114	19	similar for both	214310000	12	10993	29334
1955	P61978;S4R457;S4R359	P61978	Heterogeneous nuclear ribonucleoprotein K	HNRNPK	14	2	37.8	50.976	463	0	275.63	-0.0751303	0.721355	19	similar for both	3302100000	36	15847	42295
1269	O75691	O75691	Small subunit processome component 20 homolog	UTP20	2	2	1	318.38	2785	0	13.489	-0.0750622	0.818465	19	similar for both	6544400	3	2411.8	6437.3
971	H3BTL2;O14874;H3BS02	H3BTL2;O14874;H3BS02	[3-methyl-2-oxobutanoate dehydrogenase [lipoamide]] kinase, mitochondrial	BCKDK	2	2	19	24.208	216	0	24.515	-0.0750089	0.818545	19	similar for both	5912200	3	1218.2	3251.6
959	H3BQ07;Q9H900	H3BQ07;Q9H900	Protein zwilch homolog	ZWILCH	1	1	20.4	11.655	98	0.0028818	6.7332	-0.0749783	0.818591	19	similar for both	6983600	1	549.07	1465.6
703	E9PKP7;P17480	E9PKP7;P17480	Nucleolar transcription factor 1	UBTF	4	4	5.2	87.435	745	0	88.629	-0.0749475	0.857451	19	similar for both	58417000	5	3978.2	10619
611	E5RIY1;P63151	E5RIY1;P63151	Serine/threonine-protein phosphatase 2A 55 kDa regulatory subunit B alpha isoform	PPP2R2A	1	1	22.7	14.75	132	0.0019976	7.937	-0.074184	0.819791	19	similar for both	9966000	2	545.66	1457.3
1974	P62312	P62312	U6 snRNA-associated Sm-like protein LSm6	LSM6	1	1	13.8	9.1275	80	0.006378	6.1899	-0.0741603	0.858937	19	similar for both	52071000	1	996.46	2661.3
695	E9PIN0;Q13315;Q6P7P1;M0QXY8;E9PIQ5;A0A087X0E9	E9PIN0;Q13315;Q6P7P1;M0QXY8;E9PIQ5;A0A087X0E9	Serine-protein kinase ATM	ATM	2	2	1.2	156.95	1369	0.00043554	11.667	-0.0738256	0.925316	19	similar for both	189870000	3	3257.2	8701.2
2892	Q9P2R3	Q9P2R3	Rabankyrin-5	ANKFY1	2	2	2.9	128.4	1169	0	33.708	-0.0734317	0.863124	19	similar for both	26212000	4	1845.4	4931.1
870	G5E9G0;P39023;B5MCW2;H7C422;H7C3M2;Q92901	G5E9G0;P39023;B5MCW2	60S ribosomal protein L3	RPL3	13	13	39	40.267	351	0	140.52	-0.0728498	0.727405	19	similar for both	3094400000	27	13405	35834
905	H0YAE2;H7BXJ4;Q0JRZ9	H0YAE2;H7BXJ4;Q0JRZ9	F-BAR domain only protein 2	FCHO2	1	1	5.6	26.689	231	0.0020483	8.5976	-0.0723448	0.822571	19	similar for both	13253000	1	440.22	1177.2
2049	Q01518;Q5T0R7;Q5T0R6;Q5T0R5;Q5T0R4;Q5T0R3;Q5T0R2;Q5T0R1;Q5T0R9;Q5T0S3;Q5T0R8;E9PDI2	Q01518	Adenylyl cyclase-associated protein 1	CAP1	17	16	38.3	51.901	475	0	196.85	-0.0719863	0.7297	19	similar for both	3900400000	42	28218	75477
1794	P48059;A0A0M3HER1;Q7Z4I7;H0Y592	P48059;A0A0M3HER1	LIM and senescent cell antigen-like-containing domain protein 1	LIMS1	9	1	37.2	37.251	325	0	114.6	-0.0718033	0.730187	19	similar for both	891210000	15	8752.5	23414
925	H0YJ97;Q15643	H0YJ97;Q15643	Thyroid receptor-interacting protein 11	TRIP11	2	2	2.1	195.7	1695	0	19.672	-0.0716099	0.867114	19	similar for both	29670000	2	867.62	2321.3
1180	O43143	O43143	Pre-mRNA-splicing factor ATP-dependent RNA helicase DHX15	DHX15	13	13	17.9	90.932	795	0	107.92	-0.071259	0.846397	19	similar for both	706690000	16	10390	27805
338	A6NF51;O95861	A6NF51;O95861	3(2),5-bisphosphate nucleotidase 1	BPNT1	4	4	13.1	31.707	291	0	30.429	-0.0708403	0.931319	19	similar for both	153160000	6	4615.4	12355
797	F6SKB8;Q9NVZ3;D6RAN6;H0Y970;D6RB24	F6SKB8;Q9NVZ3;D6RAN6	Adaptin ear-binding coat-associated protein 2	NECAP2	3	3	25.3	21.951	194	0	21.154	-0.0707673	0.865349	19	similar for both	44555000	3	1577.3	4222.5
1829	P49792;F8VYC4;A0A286YES2;A0A1W2PNU4;P0DJD0;P0DJD1;Q7Z3J3;J3KQ37;Q99666;O14715	P49792	E3 SUMO-protein ligase RanBP2	RANBP2	12	7	5.1	358.2	3224	0	93.504	-0.0707452	0.93151	19	similar for both	174070000	13	7756.2	20764
680	H0Y8C4;E9PFR3;Q14738;Q96B13;H0YJ75;Q13362;H0YJU0;H7C5Q9;G3V2U3	H0Y8C4;E9PFR3;Q14738;Q96B13;H0YJ75;Q13362	Serine/threonine-protein phosphatase 2A 56 kDa regulatory subunit delta isoform;Serine/threonine-protein phosphatase 2A 56 kDa regulatory subunit gamma isoform	PPP2R5D;PPP2R5C	3	3	6.9	59.335	504	0	17.911	-0.0700946	0.866621	19	similar for both	46137000	3	1582.8	4239.2
2558	Q92979;A0A087WVM7;V9GYP5;A0A087WWQ2	Q92979;A0A087WVM7;V9GYP5;A0A087WWQ2	Ribosomal RNA small subunit methyltransferase NEP1	EMG1	5	5	23.8	26.72	244	0	31.457	-0.070008	0.932993	19	similar for both	89642000	8	2070.3	5545.2
2694	Q9BUE0	Q9BUE0	Mediator of RNA polymerase II transcription subunit 18	MED18	1	1	6.7	23.662	208	0.0020268	8.3065	-0.0699757	0.870697	19	similar for both	20289000	1	876.27	2347.1
2567	Q96A49	Q96A49	Synapse-associated protein 1	SYAP1	3	3	8.8	39.933	352	0	18.73	-0.0697142	0.933584	19	similar for both	126340000	4	3257.3	8726.3
1603	P23258;Q9NRH3;K7EKE5;K7EIS0	P23258;Q9NRH3;K7EKE5;K7EIS0	Tubulin gamma-1 chain;Tubulin gamma-2 chain;Tubulin gamma chain	TUBG1;TUBG2	4	4	14.9	51.169	451	0	28.511	-0.0696418	0.867478	19	similar for both	48791000	6	3190.1	8546.7
1572	P20020;E7ERY9;F8W1V5;Q16720;P23634;H0YHH6;A0A0U1RQU3;A0A2R8Y535	P20020;E7ERY9	Plasma membrane calcium-transporting ATPase 1;Calcium-transporting ATPase	ATP2B1	9	6	10.7	134.68	1220	0	60.56	-0.0694132	0.93419	19	similar for both	103740000	8	5254.6	14080
487	H3BV68;C9J7I2;F5H7K1;E7EWW0;Q7Z3J2;H3BVG8	H3BV68;C9J7I2;F5H7K1;E7EWW0;Q7Z3J2;H3BVG8	UPF0505 protein C16orf62	C16orf62	2	2	4.1	81.58	712	0	16.853	-0.0693349	0.827125	19	similar for both	8526800	2	1478	3960.6
2464	Q8NBJ4	Q8NBJ4	Golgi membrane protein 1	GOLM1	1	1	4.7	45.333	401	0.0063952	6.2218	-0.0688631	0.873137	19	similar for both	27394000	1	243.91	653.82
416	B4DY09;Q12905;X6R6Z1;A0A0A0MRL0	B4DY09;Q12905	Interleukin enhancer-binding factor 2	ILF2	9	9	33	38.91	352	0	98.584	-0.0686004	0.738723	19	similar for both	1832600000	21	13009	34878
2510	Q8WU90;F8WB26	Q8WU90	Zinc finger CCCH domain-containing protein 15	ZC3H15	3	3	8.5	48.602	426	0	18.766	-0.0685668	0.869512	19	similar for both	81696000	5	3438.7	9219.6
1310	O95292;E5RK64	O95292	Vesicle-associated membrane protein-associated protein B/C	VAPB	5	5	26.7	27.228	243	0	33.617	-0.0684862	0.852874	19	similar for both	306420000	7	4840.6	12979
1315	O95340	O95340	Bifunctional 3-phosphoadenosine 5-phosphosulfate synthase 2;Sulfate adenylyltransferase;Adenylyl-sulfate kinase	PAPSS2	10	10	18.4	69.5	614	0	94.345	-0.0679338	0.740504	19	similar for both	764890000	15	13790	36989
1673	P30533;D6REW6	P30533	Alpha-2-macroglobulin receptor-associated protein	LRPAP1	8	8	24.9	41.465	357	0	74.218	-0.0670018	0.856346	19	similar for both	627020000	10	6554.3	17592
2879	Q9P035;H3BPZ1;H3BS72	Q9P035;H3BPZ1;H3BS72	Very-long-chain (3R)-3-hydroxyacyl-CoA dehydratase 3	HACD3	4	4	13.3	43.159	362	0	41.912	-0.0668491	0.93935	19	similar for both	218250000	9	4470.4	12000
2465	Q8NBJ5;M0QX72;M0QYH0	Q8NBJ5;M0QX72	Procollagen galactosyltransferase 1	COLGALT1	8	8	12.5	71.635	622	0	54.365	-0.0663921	0.857773	19	similar for both	313640000	10	7478.1	20080
1632	P26641	P26641	Elongation factor 1-gamma	EEF1G	19	19	43.5	50.118	437	0	323.31	-0.0663912	0.74463	19	similar for both	5725800000	59	35118	94298
1997	Q5VVC8;P62913	Q5VVC8;P62913	60S ribosomal protein L11	RPL11	5	5	26.9	19.024	167	0	33.732	-0.0661797	0.745197	19	similar for both	1886800000	7	9543.6	25630
2814	Q9NRV9;F5GWX2	Q9NRV9	Heme-binding protein 1	HEBP1	3	3	18	21.097	189	0	18.238	-0.0660573	0.940945	19	similar for both	139510000	4	2822.7	7581.2
2647	Q99570	Q99570	Phosphoinositide 3-kinase regulatory subunit 4	PIK3R4	2	2	1.8	153.1	1358	0.00043497	11.648	-0.0652878	0.880988	19	similar for both	22644000	2	1992.2	5353.5
1629	P26373;J3QSB4;H3BTH3;J3KS98;H3BUK8	P26373;J3QSB4	60S ribosomal protein L13	RPL13	8	8	35.5	24.261	211	0	63.722	-0.0652335	0.747732	19	similar for both	2462100000	16	14453	38840
406	B4DNG0;Q9NRN5	B4DNG0;Q9NRN5	Olfactomedin-like protein 3	OLFML3	1	1	5.8	38.982	345	0.0038529	6.5053	-0.0649532	0.881723	19	similar for both	21084000	1	479.23	1288.1
814	F8VU51;H0YIQ2;P49750	F8VU51;H0YIQ2;P49750	YLP motif-containing protein 1	YLPM1	1	1	1	160.74	1440	0	37.318	-0.0647455	0.882179	19	similar for both	20754000	1	408.52	1098.2
2415	Q86U42;B4DEH8;G3V4T2;H0YJH9	Q86U42;B4DEH8;G3V4T2	Polyadenylate-binding protein 2	PABPN1	6	6	26.5	32.749	306	0	55.835	-0.0647215	0.943634	19	similar for both	148060000	8	5134.5	13803
1419	Q5JP53;P07437;Q5ST81;A0A075B736;Q5SQY0;A6NNZ2	Q5JP53;P07437;Q5ST81	Tubulin beta chain	TUBB	19	4	63.8	47.766	426	0	323.31	-0.0644712	0.749776	19	similar for both	17632000000	136	43046	115740
2546	Q92797	Q92797	Symplekin	SYMPK	1	1	1.6	141.15	1274	0	88.475	-0.0643141	0.877567	19	similar for both	48544000	1	1100.8	2960.1
2429	Q86Y07	Q86Y07	Serine/threonine-protein kinase VRK2	VRK2	1	1	3.3	58.14	508	0.0029123	6.8214	-0.064248	0.834835	19	similar for both	3228400	1	401.76	1080.4
2876	Q9NZN4	Q9NZN4	EH domain-containing protein 2	EHD2	8	7	20.6	61.161	543	0	126.7	-0.0641474	0.86303	19	similar for both	287060000	19	10343	27816
2718	Q9BYD2;Q5SZR1	Q9BYD2;Q5SZR1	39S ribosomal protein L9, mitochondrial	MRPL9	2	2	7.9	30.243	267	0	13.166	-0.063933	0.87829	19	similar for both	64302000	2	1419.2	3817.3
1531	P15144;H0YLZ8	P15144	Aminopeptidase N	ANPEP	24	24	26.2	109.54	967	0	323.31	-0.0634149	0.752612	19	similar for both	1695700000	48	27050	72784
1461	P09669	P09669	Cytochrome c oxidase subunit 6C	COX6C	2	2	22.7	8.7813	75	0	12.182	-0.0630151	0.947071	19	similar for both	142210000	3	2918	7853.7
385	G3V4W0;B4DY08;B2R5W2;G3V4C1;G3V2Q1;P07910;G3V576;G3V2D6;G3V5V7;A0A0G2JPF8;A0A0G2JNQ3;P0DMR1;O60812;B7ZW38;B2RXH8;G3V5X6;G3V3K6;G3V251;G3V555;G3V575;B4DSU6;G3V4M8;G3V2H6	G3V4W0;B4DY08;B2R5W2;G3V4C1;G3V2Q1;P07910;G3V576;G3V2D6;G3V5V7	Heterogeneous nuclear ribonucleoproteins C1/C2	HNRNPC	15	15	43.1	28.916	262	0	300.58	-0.0627792	0.754321	19	similar for both	5467700000	41	21302	57343
877	G8JLG1;Q14683;H0Y7K8;V9GY57	G8JLG1;Q14683	Structural maintenance of chromosomes protein;Structural maintenance of chromosomes protein 1A	SMC1A	6	6	5.5	140.86	1211	0	40.095	-0.062471	0.866961	19	similar for both	445450000	8	6177.2	16632
1739	P40227;Q92526;J3KRI6	P40227	T-complex protein 1 subunit zeta	CCT6A	17	17	42.4	58.024	531	0	297.19	-0.0623926	0.75536	19	similar for both	1450600000	34	13918	37476
753	F5GYQ2;F5GX77;Q9UI30	F5GYQ2;F5GX77;Q9UI30	Multifunctional methyltransferase subunit TRM112-like protein	TRMT112	1	1	17.3	9.2555	81	0.0018748	7.1019	-0.0622861	0.887588	19	similar for both	18980000	3	1021.9	2751.8
228	H3BRM8;A0A0J9YWK2;A0A0J9YWM9;H3BSH7;Q969X6	H3BRM8;A0A0J9YWK2;A0A0J9YWM9;H3BSH7;Q969X6	Cirhin	CIRH1A	1	1	4.3	23.225	211	0.0020653	8.9589	-0.0622076	0.88776	19	similar for both	22502000	2	1767.6	4760.1
2145	Q13596;H0YK42	Q13596;H0YK42	Sorting nexin-1	SNX1	5	4	8.4	59.069	522	0	110.51	-0.0621836	0.948747	19	similar for both	102270000	6	7088.7	19090
1392	P05114;A6NL93;A6NEL0;F2Z2W6;F2Z2Y5;H7BXJ5	P05114;A6NL93;A6NEL0	Non-histone chromosomal protein HMG-14	HMGN1	5	5	51	10.659	100	0	50.613	-0.0619633	0.94919	19	similar for both	114280000	11	5485.2	14774
2585	Q96CT7;M0R2F5	Q96CT7;M0R2F5	Coiled-coil domain-containing protein 124	CCDC124	5	5	22.9	25.835	223	0	73.01	-0.0615411	0.950041	19	similar for both	208520000	9	2355.6	6346.5
1163	O15144;C9JTV5;G5E9J0;G5E9S7;H7C3F9	O15144	Actin-related protein 2/3 complex subunit 2	ARPC2	11	11	34.7	34.333	300	0	92.566	-0.0614879	0.757794	19	similar for both	1891000000	24	24918	67137
2340	Q5T9L3;E9PM62;E9PKJ0;Q7Z430;E9PJW4;H0YDL2;E9PQK1;H0YCG9	Q5T9L3;E9PM62	Protein wntless homolog	WLS	3	3	5	62.253	541	0	20.321	-0.0614122	0.88951	19	similar for both	29391000	5	5471.6	14743
801	F8VNY2;P49642	F8VNY2;P49642	DNA primase;DNA primase small subunit	PRIM1	1	1	5.8	38.947	327	0.0038141	6.4329	-0.0613092	0.839297	19	similar for both	1137000	1	169.38	456.42
1904	P55769;B1AHD1	P55769;B1AHD1	NHP2-like protein 1;NHP2-like protein 1, N-terminally processed	NHP2L1	4	4	33.6	14.173	128	0	34.686	-0.0611932	0.869959	19	similar for both	383900000	7	5032.9	13563
1776	P46100	P46100	Transcriptional regulator ATRX	ATRX	2	2	1.1	282.58	2492	0	27.471	-0.0608716	0.839961	19	similar for both	2375700	3	359.93	970.18
988	H7C189;Q13107;G5E9A6;P51784	H7C189;Q13107;G5E9A6;P51784	Ubiquitin carboxyl-terminal hydrolase;Ubiquitin carboxyl-terminal hydrolase 4;Ubiquitin carboxyl-terminal hydrolase 11	USP4;USP11	2	2	4.2	69.447	621	0	48.428	-0.0600592	0.892489	19	similar for both	32369000	3	2827.6	7626
966	H3BV19;H3BSA1;P19784	H3BV19;H3BSA1;P19784	Casein kinase II subunit alpha	CSNK2A2	4	4	36.8	17.764	152	0	25.533	-0.0598979	0.892844	19	similar for both	29908000	5	1445.6	3899.2
1069	K7ELG9;Q3MHD2	K7ELG9;Q3MHD2	Protein LSM12 homolog	LSM12	1	1	10.4	24.955	230	0	15.606	-0.0593839	0.842222	19	similar for both	6488100	1	199.37	537.95
2532	Q92538	Q92538	Golgi-specific brefeldin A-resistance guanine nucleotide exchange factor 1	GBF1	8	8	5.8	206.44	1859	0	51.665	-0.0590279	0.887598	19	similar for both	86450000	9	6030.2	16275
54	B3KPU0;A0A087WVI1;Q96JY6;E5RGS7;A0A087WUQ1;H0YBP7;C9JS55;H7C1D1	B3KPU0;A0A087WVI1;Q96JY6;E5RGS7	PDZ and LIM domain protein 2	PDLIM2	3	3	26.7	16.103	146	0	20.813	-0.0580912	0.956994	19	similar for both	142550000	3	1197	3232.7
569	D6RB59;O60645	D6RB59;O60645	Exocyst complex component 3	EXOC3	1	1	3.5	53.241	462	0.001872	7.079	-0.0580575	0.844239	19	similar for both	10311000	1	325.36	878.71
1873	P52735	P52735	Guanine nucleotide exchange factor VAV2	VAV2	2	2	1.8	101.29	878	0	11.856	-0.0576128	0.844915	19	similar for both	3946400	3	2026.9	5475.8
1841	P50570;K7EMQ3;H7C5U0;A0A1B0GU67;A0A0D9SFB1;A0A0U1RQP1;A0A0D9SFE4;Q05193	P50570;K7EMQ3	Dynamin-2	DNM2	4	3	4.5	98.063	870	0	27.994	-0.0574947	0.898139	19	similar for both	27591000	5	4772.4	12894
2676	Q9BRR6;H3BRS6;H3BTH4;H3BN66	Q9BRR6;H3BRS6;H3BTH4;H3BN66	ADP-dependent glucokinase	ADPGK	4	4	9.9	54.088	497	0	27.903	-0.0567482	0.846231	19	similar for both	14073000	5	2591.5	7005.3
2122	Q13217;X6R9L0	Q13217;X6R9L0	DnaJ homolog subfamily C member 3	DNAJC3	7	7	15.9	57.579	504	0	123.63	-0.0563694	0.881292	19	similar for both	359550000	14	8535.1	23078
479	C9J470;E9PHA2;Q15003;C9JZP1	C9J470;E9PHA2;Q15003;C9JZP1	Condensin complex subunit 2	NCAPH	2	2	3.1	68.011	607	0	14.546	-0.0562757	0.900826	19	similar for both	21447000	2	2848.3	7702
1086	K7ER15;Q9H0R4;K7EMY7	K7ER15;Q9H0R4;K7EMY7	Haloacid dehalogenase-like hydrolase domain-containing protein 2	HDHD2	2	2	10.3	22.49	204	0	65.032	-0.0560386	0.847311	19	similar for both	8992800	2	1280.6	3463.4
1299	O94919	O94919	Endonuclease domain-containing 1 protein	ENDOD1	1	1	3.6	55.016	500	0.0019802	7.8136	-0.0559096	0.847507	19	similar for both	9920200	1	488.51	1321.3
1252	O75396;A0A087X1A9	O75396	Vesicle-trafficking protein SEC22b	SEC22B	5	5	23.7	24.593	215	0	34.225	-0.0553723	0.883638	19	similar for both	282260000	6	4822.3	13048
2971	Q9Y223	Q9Y223	Bifunctional UDP-N-acetylglucosamine 2-epimerase/N-acetylmannosamine kinase;UDP-N-acetylglucosamine 2-epimerase (hydrolyzing);N-acetylmannosamine kinase	GNE	3	3	5.8	79.274	722	0	37.557	-0.054716	0.895794	19	similar for both	57712000	4	3026.9	8193.8
1980	P62424;Q5T8U3;Q5T8U2	P62424;Q5T8U3;Q5T8U2	60S ribosomal protein L7a	RPL7A	14	14	40.2	29.995	266	0	236.26	-0.0543283	0.777142	19	similar for both	2882800000	27	19957	54038
2390	Q71U36;P0DPH8;P0DPH7;Q6PEY2;F8VQQ4;V9GZ17	Q71U36;P0DPH8;P0DPH7;Q6PEY2	Tubulin alpha-1A chain;Tubulin alpha-3E chain	TUBA1A;TUBA3E	23	1	66.1	50.135	451	0	64.742	-0.0539428	0.778187	19	similar for both	1252800000	17	5591.4	15144
1149	O14777	O14777	Kinetochore protein NDC80 homolog	NDC80	1	1	1.2	73.912	642	0.0031938	6.5994	-0.0526715	0.852439	19	similar for both	4269100	1	1030.2	2792.7
1943	P61289;K9J957;A0A087WTV2;K7ENH2;B3KQ25;K7ESG5;K7EMD0;K7EPX6;K7EKR3;B7Z8D3	P61289;K9J957;A0A087WTV2;K7ENH2;B3KQ25;K7ESG5	Proteasome activator complex subunit 3	PSME3	8	8	30.7	29.506	254	0	99.185	-0.0519998	0.89158	19	similar for both	486230000	12	5798.1	15725
2616	Q96JM3	Q96JM3	Chromosome alignment-maintaining phosphoprotein 1	CHAMP1	4	4	6.5	89.098	812	0	39.669	-0.0519377	0.910398	19	similar for both	22939000	5	2769.4	7511.2
1195	O43464	O43464	Serine protease HTRA2, mitochondrial	HTRA2	1	1	3.3	48.84	458	0.0028798	6.7296	-0.0518919	0.853627	19	similar for both	7900000	2	976.81	2649.4
2327	Q5T123;Q9H299	Q5T123;Q9H299	SH3 domain-binding glutamic acid-rich-like protein 3	SH3BGRL3	4	4	40.9	9.3804	88	0	120.32	-0.0515688	0.784636	19	similar for both	1150500000	11	3581.4	9716
2600	Q96HC4;H0Y8Y3;H0YBI4;A0A0D9SFR4;A0A0A0MSP3;H0Y929	Q96HC4;H0Y8Y3	PDZ and LIM domain protein 5	PDLIM5	14	14	30.9	63.944	596	0	151.63	-0.0512645	0.785464	19	similar for both	2086400000	28	19632	53271
2480	Q8NFH5;F8WCF5;F8WEL4	Q8NFH5;F8WCF5;F8WEL4	Nucleoporin NUP53	NUP35	2	1	9.2	34.773	326	0	24.551	-0.0510353	0.902798	19	similar for both	44731000	3	1706.8	4632.1
1678	P31150;G5E9U5	P31150	Rab GDP dissociation inhibitor alpha	GDI1	11	6	30	50.582	447	0	37.562	-0.0503772	0.895405	19	similar for both	249730000	7	4543.4	12336
1907	P55884;C9JZG1;C9JQN7	P55884;C9JZG1	Eukaryotic translation initiation factor 3 subunit B	EIF3B	15	15	21	92.48	814	0	129.42	-0.0503531	0.787945	19	similar for both	1179700000	18	11657	31651
48	A0A087WUT6;O60841	A0A087WUT6;O60841	Eukaryotic translation initiation factor 5B	EIF5B	9	9	11.1	138.68	1220	0	175.75	-0.0501495	0.895942	19	similar for both	389020000	12	4849.8	13170
962	H3BQZ7;Q1KMD3	H3BQZ7;Q1KMD3	Heterogeneous nuclear ribonucleoprotein U-like protein 2	HNRNPUL2-BSCL2;HNRNPUL2	8	8	11.7	84.69	746	0	77.017	-0.049931	0.973453	19	similar for both	188540000	15	6154.3	16715
1584	P21291;E9PS42;E9PND2;E9PP21	P21291;E9PS42;E9PND2;E9PP21	Cysteine and glycine-rich protein 1	CSRP1	11	11	64.8	20.567	193	0	323.31	-0.0497736	0.789523	19	similar for both	3429700000	37	19449	52829
2956	Q9UN86;D6RAC7;D6RB17;D6R9X5;D6R9A4;D6RBM9;D6REX8;D6RBR0;D6RE13;D6RBW8;D6RGJ4	Q9UN86	Ras GTPase-activating protein-binding protein 2	G3BP2	6	6	14.7	54.12	482	0	69.527	-0.0496439	0.897135	19	similar for both	485100000	10	6658.5	18088
1178	O15498	O15498	Synaptobrevin homolog YKT6	YKT6	2	2	10.1	22.417	198	0	15.17	-0.0494064	0.91599	19	similar for both	36328000	2	2454.2	6668
1958	P62081;B5MCP9;A0A2R8Y623	P62081;B5MCP9;A0A2R8Y623	40S ribosomal protein S7	RPS7	10	10	60.3	22.127	194	0	202.31	-0.048908	0.791882	19	similar for both	2630200000	27	11734	31892
1442	P08621;M0QYR1;M0QX04	P08621;M0QYR1	U1 small nuclear ribonucleoprotein 70 kDa	SNRNP70	7	7	17.2	51.556	437	0	53.865	-0.0487184	0.899318	19	similar for both	347720000	10	9563.8	25997
1529	P14868;H7BZ35;C9JQM9;C9J7S3;C9JLC1;H7C278	P14868;H7BZ35	Aspartate--tRNA ligase, cytoplasmic	DARS	9	9	20.2	57.136	501	0	71.576	-0.0486105	0.899573	19	similar for both	413990000	14	10880	29577
1753	P42166	P42166	Lamina-associated polypeptide 2, isoform alpha;Thymopoietin;Thymopentin	TMPO	8	2	18.7	75.491	694	0	135.04	-0.0482799	0.900353	19	similar for both	378310000	25	8117.4	22072
1699	P33993;C9J8M6	P33993	DNA replication licensing factor MCM7	MCM7	11	11	19.2	81.307	719	0	74.412	-0.0482377	0.900452	19	similar for both	418140000	12	5345	14534
446	B8ZZA8;B8ZZC5	B8ZZA8;B8ZZC5	Glutaminase kidney isoform, mitochondrial	GLS	3	1	27.8	18.634	169	0.0038261	6.4461	-0.0480709	0.908445	19	similar for both	45750000	2	1045.6	2843.5
826	F8W1R7;G3V1V0;P60660;J3KND3;G8JLA2;B7Z6Z4;F8VPF3;G3V1Y7;F8VZU9;F8W180;H0YI43;F8W1I5;P14649;F8VXL3	F8W1R7;G3V1V0;P60660;J3KND3;G8JLA2;B7Z6Z4;F8VPF3;G3V1Y7	Myosin light polypeptide 6	MYL6	9	9	62.8	16.29	145	0	323.31	-0.0478268	0.794831	19	similar for both	8560500000	57	20550	55895
2911	Q9UFM8;Q9Y639	Q9UFM8;Q9Y639	Neuroplastin	DKFZp566H1924;NPTN	1	1	2.9	34.815	308	0	13.472	-0.0478228	0.908918	19	similar for both	47297000	2	2238.6	6088.9
2922	Q9UHD8;K7ER52;K7EIE4;K7EQD7;K7EK18;K7EL40;K7ELJ9;K7ER14;K7EIR4;K7EKN4;K7EN52;K7EJV0;K7ENQ5;K7EJ51;K7EJZ2;K7EPY1;K7ENL0;K7EJL9	Q9UHD8;K7ER52;K7EIE4;K7EQD7;K7EK18;K7EL40	Septin-9	SEPT9	5	5	9	65.401	586	0	36.153	-0.0478076	0.901468	19	similar for both	303810000	8	4517.3	12287
2981	Q9Y295;F8WEE0	Q9Y295	Developmentally-regulated GTP-binding protein 1	DRG1	4	4	12	40.542	367	0	72.33	-0.04724	0.910029	19	similar for both	44265000	6	6246.1	16996
1847	P51114;E9PFF5;B4DXZ6;E7EU85;C9JAJ4;C9JYQ6;C9J5B4;C9IZ22;C9JZE0;C9JY20;H7C4S4	P51114;E9PFF5;B4DXZ6;E7EU85	Fragile X mental retardation syndrome-related protein 1	FXR1	9	8	19.8	69.72	621	0	57.459	-0.0462787	0.905078	19	similar for both	322040000	10	5329.3	14511
1639	P27797;K7EL50	P27797	Calreticulin	CALR	22	5	54.9	48.141	417	0	323.31	-0.0462288	0.799196	19	similar for both	25065000000	98	37360	101730
2283	Q32MZ4	Q32MZ4	Leucine-rich repeat flightless-interacting protein 1	LRRFIP1	5	5	7.8	89.252	808	0	60.275	-0.0458203	0.981749	19	similar for both	129880000	5	5270.7	14356
59	A0A087WW40;Q9Y371	A0A087WW40;Q9Y371	Endophilin-B1	SH3GLB1	2	2	7.1	44.26	394	0	30.1	-0.0441733	0.915877	19	similar for both	75133000	3	1841.1	5020.4
1391	P05023;Q5TC02;Q5TC01;H0Y7C1;M0R116;B1AKY9;A0A2R8YEY8;A0A0A0MT26;P13637;P50993;Q5TC05;Q13733;P20648;P54707	P05023	Sodium/potassium-transporting ATPase subunit alpha-1	ATP1A1	9	9	8.1	112.89	1023	0	85.318	-0.0441417	0.910126	19	similar for both	305970000	12	8970.6	24462
2948	Q9ULV4;B4E3S0;H0YHL7;F8W1H8;F8VUX3;F8VSA4;F8VRE9;F8VTT6;F8VVB7;F8VV53;H3BRY3;P31146	Q9ULV4;B4E3S0;H0YHL7	Coronin-1C;Coronin	CORO1C	12	12	24.1	53.248	474	0	114.27	-0.044017	0.805247	19	similar for both	1601100000	23	21110	57570
3054	Q9Y6C9;E9PIE4	Q9Y6C9;E9PIE4	Mitochondrial carrier homolog 2	MTCH2	3	3	16.8	33.331	303	0	92.542	-0.0439974	0.985428	19	similar for both	113240000	5	2172.5	5924.8
2306	Q5JRA6;A0A0A0MRH6	Q5JRA6;A0A0A0MRH6	Melanoma inhibitory activity protein 3	MIA3	3	3	1.9	213.7	1907	0	20.84	-0.0439415	0.916319	19	similar for both	83825000	5	3337.2	9101.5
2550	Q92896;H3BM42;H3BQU9;H3BQT1;H3BRD8	Q92896;H3BM42	Golgi apparatus protein 1	GLG1	10	10	11.1	134.55	1179	0	97.938	-0.0437904	0.910957	19	similar for both	337570000	13	6683.6	18230
615	E5RJU9;Q86UE4;H0YB56;H0YBE0	E5RJU9;Q86UE4	Protein LYRIC	MTDH	9	9	17.1	57.521	526	0	70.317	-0.0431915	0.912373	19	similar for both	386250000	13	12444	33956
1185	O43252	O43252	Bifunctional 3-phosphoadenosine 5-phosphosulfate synthase 1;Sulfate adenylyltransferase;Adenylyl-sulfate kinase	PAPSS1	5	5	10.7	70.832	624	0	36.12	-0.0426254	0.988198	19	similar for both	182180000	6	3850.5	10511
1599	P22314;Q5JRR6;Q5JRS1;Q5JRS3;Q5JRS2;Q5JRR9;Q5JRS0	P22314	Ubiquitin-like modifier-activating enzyme 1	UBA1	24	24	30.2	117.85	1058	0	323.31	-0.0425746	0.8092	19	similar for both	2061200000	45	19624	53571
1060	K7EK06;K7ER16;K7ER00;Q9Y285;K7EPH2	K7EK06;K7ER16;K7ER00;Q9Y285;K7EPH2	Phenylalanine--tRNA ligase alpha subunit	FARSA	3	3	26.2	18.389	168	0	33.521	-0.0423002	0.931708	19	similar for both	37004000	3	1087.5	2969.3
1694	P32969;D6RAN4;A0A2R8Y5Y7;E7ESE0;H0Y9R4;H0Y9V9	P32969;D6RAN4;A0A2R8Y5Y7;E7ESE0;H0Y9R4;H0Y9V9	60S ribosomal protein L9	RPL9	8	8	50.5	21.863	192	0	221.55	-0.0422812	0.810005	19	similar for both	1883600000	32	10780	29434
1085	K7EQA8;Q86X55;K7EIQ8;K7EPK1	K7EQA8;Q86X55	Histone-arginine methyltransferase CARM1	CARM1	3	3	11.4	38.307	343	0	42.238	-0.0417614	0.989942	19	similar for both	124040000	4	3668.8	10021
1511	P13667;C9JMN9	P13667	Protein disulfide-isomerase A4	PDIA4	28	28	47.4	72.932	645	0	323.31	-0.0413447	0.812574	19	similar for both	5063100000	67	35814	97851
1183	O43237;B4E2E0;J3KRZ2;J3KRI4	O43237;B4E2E0	Cytoplasmic dynein 1 light intermediate chain 2	DYNC1LI2	4	3	7.9	54.099	492	0	24.813	-0.0410627	0.991353	19	similar for both	109330000	5	5127.1	14011
892	H0Y659;Q7Z6Z7	H0Y659;Q7Z6Z7	E3 ubiquitin-protein ligase HUWE1	HUWE1	3	3	2.7	133.18	1197	0	21.677	-0.0409145	0.934777	19	similar for both	17684000	3	1360	3716.9
1883	P53621	P53621	Coatomer subunit alpha;Xenin;Proxenin	COPA	26	26	26.5	138.34	1224	0	323.31	-0.0406325	0.81453	19	similar for both	1655100000	38	25363	69331
1322	O95433;G3V438;H0YJU2;H0YJG7;H0YJ63;G3V3W9	O95433;G3V438;H0YJU2;H0YJG7	Activator of 90 kDa heat shock protein ATPase homolog 1	AHSA1	6	6	23.1	38.274	338	0	173.05	-0.0398218	0.920343	19	similar for both	245050000	12	5003.5	13685
1303	O94992	O94992	Protein HEXIM1	HEXIM1	1	1	3.9	40.623	359	0.0018918	7.2146	-0.0396897	0.994124	19	similar for both	91312000	2	331.59	907.01
2216	Q15067;K7ENF1;K7ESC7	Q15067	Peroxisomal acyl-coenzyme A oxidase 1	ACOX1	4	4	10.2	74.423	660	0	52.732	-0.0393727	0.994765	19	similar for both	132210000	5	2209.7	6045.6
1897	P55039;A8MZF9;J3KRL5;J3QR71;J3QRI9;J3QKW7;J3QLF3;J3QL90;J3QKV7	P55039;A8MZF9	Developmentally-regulated GTP-binding protein 2	DRG2	5	5	19.2	40.746	364	0	35.406	-0.0379218	0.927812	19	similar for both	82115000	6	2703.3	7403.5
1656	P29692;E9PK01;E9PRY8;E9PQZ1;A0A087X1X7;H0YE72;E9PL71;E9PQ49;E9PI39;E9PPR1;E9PL12;H0YE58;E9PN91;E9PMW7;E9PK06;E9PIZ1;H0YCK7;E9PKK3;E9PK72;E9PNW6;E9PQC9;E9PJD0	P29692;E9PK01;E9PRY8;E9PQZ1;A0A087X1X7;H0YE72;E9PL71;E9PQ49;E9PI39;E9PPR1;E9PL12	Elongation factor 1-delta	EEF1D	12	8	49.1	31.121	281	0	307.02	-0.0378219	0.822258	19	similar for both	2229800000	26	11263	30848
2661	Q99797	Q99797	Mitochondrial intermediate peptidase	MIPEP	1	1	2.8	80.64	713	0.0020064	8.0196	-0.0374825	0.875647	19	similar for both	6147800	1	180.17	493.58
3007	Q9Y3B9	Q9Y3B9	RRP15-like protein	RRP15	2	2	5.7	31.484	282	0	13.832	-0.0367795	1	19	similar for both	99022000	2	2532.6	6941.5
2590	Q96EL3;B9A051	Q96EL3	39S ribosomal protein L53, mitochondrial	MRPL53	3	3	35.7	12.107	112	0	22.007	-0.0366407	0.930259	19	similar for both	40926000	3	2191	6005.8
1135	O00505;H0Y4S9	O00505	Importin subunit alpha-4	KPNA3	5	4	11.7	57.81	521	0	33.299	-0.0365083	0.999494	19	similar for both	165740000	5	2770.8	7595.8
915	H0YD21;I3L448;Q5TC12;H0YCA6;H0YEW4;A8MRA7	H0YD21;I3L448;Q5TC12;H0YCA6;H0YEW4;A8MRA7	ATP synthase mitochondrial F1 complex assembly factor 1	ATPAF1	2	2	13.1	20.737	183	0.00043346	11.546	-0.0362601	0.94509	19	similar for both	18094000	2	1695.5	4648.8
2254	Q15750	Q15750	TGF-beta-activated kinase 1 and MAP3K7-binding protein 1	TAB1	1	1	4	54.643	504	0.0020161	8.1406	-0.0355645	0.946633	19	similar for both	14293000	2	578.2	1586.1
2796	Q9NPA8;E5RHX8;J3KNT2;E5RI00;E5RHT9;E5RJ84	Q9NPA8;E5RHX8	Transcription and mRNA export factor ENY2	ENY2	3	3	31.7	11.528	101	0	35.988	-0.0354765	0.99757	19	similar for both	151430000	4	2734.7	7502.2
582	D6RDM7;P61086	D6RDM7;P61086	Ubiquitin-conjugating enzyme E2 K	UBE2K	2	2	22	14.035	123	0	23.028	-0.0351973	0.933018	19	similar for both	39062000	4	699.05	1918.1
2450	Q8N1G4	Q8N1G4	Leucine-rich repeat-containing protein 47	LRRC47	2	2	5.5	63.472	583	0	14.553	-0.0344687	0.949062	19	similar for both	35163000	3	1558.8	4279.3
1872	P52732	P52732	Kinesin-like protein KIF11	KIF11	2	2	3.2	119.16	1056	0	15.955	-0.034043	0.880918	19	similar for both	10965000	2	802.64	2204.1
1948	P61586	P61586	Transforming protein RhoA	RHOA	7	1	36.3	21.768	193	0.0020816	9.377	-0.0335778	0.936115	19	similar for both	39836000	1	776.68	2133.5
3043	Q9Y5X1	Q9Y5X1	Sorting nexin-9	SNX9	2	2	4.2	66.591	595	0	20.85	-0.0333566	0.951529	19	similar for both	29946000	3	854.49	2347.6
776	F5H2R5;F5H6Q0;F5H3P3;P52566;H0YGX7	F5H2R5;F5H6Q0;F5H3P3;P52566;H0YGX7	Rho GDP-dissociation inhibitor 2	ARHGDIB	2	2	29.5	9.792	88	0	13.997	-0.032935	0.99283	19	similar for both	99859000	4	2408	6617.6
539	H7C4M9;C9JZG9;C9JZY6;P62256;C9J8Q9	H7C4M9;C9JZG9;C9JZY6;P62256;C9J8Q9	Ubiquitin-conjugating enzyme E2 H	UBE2H	2	2	40.3	7.0801	62	0	14.168	-0.0328314	0.952694	19	similar for both	22498000	3	542.94	1492.2
240	A0A0U1RRM4;P26599;A6NLN1;K7EKJ7;A0A0D9SF20;K7ES59;K7EK45;K7ELW5;A0A087WUW5;X6R242;A0A087WU68	A0A0U1RRM4;P26599;A6NLN1;K7EKJ7	Polypyrimidine tract-binding protein 1	PTBP1	11	9	28.1	62.463	588	0	189.96	-0.0325321	0.937613	19	similar for both	631720000	23	6322.8	17381
2317	Q5QPE7;Q9BQP7	Q5QPE7;Q9BQP7	Mitochondrial genome maintenance exonuclease 1	MGME1	1	1	5.6	28.839	252	0.0076872	6.1534	-0.032405	0.95364	19	similar for both	23594000	1	553.51	1521.7
2581	Q96C19;H0Y4Y4;A0A087X1Z2;Q9BUP0;C9JTV4;Q8WYH2	Q96C19;H0Y4Y4	EF-hand domain-containing protein D2	EFHD2	8	8	36.2	26.697	240	0	88.078	-0.0321991	0.938403	19	similar for both	415710000	8	7528.8	20701
1778	P46109	P46109	Crk-like protein	CRKL	4	4	16.2	33.777	303	0	26.669	-0.0314907	0.940106	19	similar for both	44799000	6	2458.7	6763.7
2179	Q14566	Q14566	DNA replication licensing factor MCM6	MCM6	14	14	23.5	92.888	821	0	152.01	-0.0307653	0.941804	19	similar for both	503360000	25	13210	36358
2485	Q8NHZ8	Q8NHZ8	Anaphase-promoting complex subunit CDC26	CDC26	1	1	28.2	9.7769	85	0.0063973	6.2285	-0.0305382	0.886295	19	similar for both	10346000	1	284.44	782.99
1613	P24534;F8WF65;F2Z2G2;C9JZW3	P24534	Elongation factor 1-beta	EEF1B2	8	5	36	24.763	225	0	94.745	-0.0302434	0.843181	19	similar for both	3072000000	21	9146.1	25182
2393	Q7L1Q6;H0Y503;C9IZ80;C9JFN4	Q7L1Q6;H0Y503;C9IZ80	Basic leucine zipper and W2 domain-containing protein 1	BZW1	8	7	15.3	48.043	419	0	61.937	-0.0301927	0.943162	19	similar for both	658550000	11	9084.4	25013
2212	Q15050	Q15050	Ribosome biogenesis regulatory protein homolog	RRS1	8	8	22.5	41.193	365	0	63.93	-0.0301443	0.987626	19	similar for both	157940000	9	7169.8	19742
1647	P28482	P28482	Mitogen-activated protein kinase 1	MAPK1	4	4	15.8	41.389	360	0	33.564	-0.0297045	0.944321	19	similar for both	517140000	4	1967.3	5418.6
2373	Q6PD62	Q6PD62	RNA polymerase-associated protein CTR9 homolog	CTR9	2	2	3.6	133.5	1173	0	11.939	-0.0289421	0.961324	19	similar for both	18869000	4	1131.4	3117.9
2626	Q96P70	Q96P70	Importin-9	IPO9	5	5	6	115.96	1041	0	29.264	-0.0288325	0.945192	19	similar for both	47919000	5	4484.4	12359
1834	P50395;Q5SX87;Q5SX86;Q5SX91;V9GYF8;Q5SX90;V9GYJ7	P50395;Q5SX87	Rab GDP dissociation inhibitor beta	GDI2	16	11	45.4	50.663	445	0	183.14	-0.0287633	0.84728	19	similar for both	2471300000	42	17616	48552
55	A0A087WVM4;B7ZM99;Q6UB35;H0Y327;Q5JYA8;Q5JYA3;Q4VXV2	A0A087WVM4;B7ZM99;Q6UB35;H0Y327	Monofunctional C1-tetrahydrofolate synthase, mitochondrial	MTHFD1L	6	6	9.4	99.31	913	0	37.481	-0.0283186	0.984222	19	similar for both	113120000	7	3466.8	9557.9
568	D6RD63;D6RAX7;Q9BT78;D6RFN0	D6RD63;D6RAX7;Q9BT78;D6RFN0	COP9 signalosome complex subunit 4	COPS4	5	5	20.4	31.433	275	0	40.878	-0.0267849	0.981362	19	similar for both	219050000	7	4509.2	12445
910	H0YCK3;P55265	H0YCK3;P55265	Double-stranded RNA-specific adenosine deaminase	ADAR	7	7	5.9	132.65	1195	0	46.263	-0.0258853	0.979685	19	similar for both	184280000	9	7471.3	20633
1827	P49770;H0YJJ8;G3V5E5;H0YK01	P49770;H0YJJ8;G3V5E5	Translation initiation factor eIF-2B subunit beta	EIF2B2	3	3	9.7	38.989	351	0	28.776	-0.025434	0.951698	19	similar for both	47872000	3	3144.4	8686.4
2235	Q15397;S4R3K8	Q15397	Pumilio domain-containing protein KIAA0020	KIAA0020	5	5	10.3	73.584	648	0	36.763	-0.0252241	0.978453	19	similar for both	94329000	10	6744	18633
2716	Q9BY44;F8WAE5;C9IZE1;H7C5Q3;H7C5R5	Q9BY44;F8WAE5	Eukaryotic translation initiation factor 2A;Eukaryotic translation initiation factor 2A, N-terminally processed	EIF2A	8	8	20.7	64.989	585	0	65.302	-0.0250039	0.955479	19	similar for both	439490000	15	9930.8	27442
2786	Q9HCD5;Q5JY17	Q9HCD5;Q5JY17	Nuclear receptor coactivator 5	NCOA5	2	2	5.9	65.536	579	0	48.731	-0.0247753	0.970575	19	similar for both	31094000	2	1337.2	3695.7
1228	O60701;E7ER83;E7ETF4;E7EV97;E7ER95;D6RHF4;E9PBD2	O60701	UDP-glucose 6-dehydrogenase	UGDH	17	17	41.7	55.023	494	0	248.74	-0.0244447	0.859265	19	similar for both	1340700000	28	15441	42685
2199	Q14CX7	Q14CX7	N-alpha-acetyltransferase 25, NatB auxiliary subunit	NAA25	1	1	1.2	112.29	972	0.0019417	7.5912	-0.0244287	0.895679	19	similar for both	7164000	1	1377.9	3809.1
2959	Q9UNM6;J3KNQ3;A0A087WUL9;H0YD73;E9PL38;E9PPD2;E9PQG3	Q9UNM6;J3KNQ3;A0A087WUL9;H0YD73;E9PL38	26S proteasome non-ATPase regulatory subunit 13	PSMD13	9	9	26.1	42.945	376	0	61.166	-0.0243599	0.957009	19	similar for both	471390000	13	10202	28204
1687	P31946;Q4VY20;Q4VY19;A0A0J9YWE8;A0A0J9YWZ2	P31946	14-3-3 protein beta/alpha;14-3-3 protein beta/alpha, N-terminally processed	YWHAB	12	6	57.3	28.082	246	0	323.31	-0.0236592	0.861449	19	similar for both	1446100000	18	9821.4	27165
1928	P60983;G3V4P8;G3V3X4;M0QYG8;M0R1D2;M0R0C1;M0QYJ8;O60234	P60983;G3V4P8	Glia maturation factor beta	GMFB	5	5	46.5	16.713	142	0	41.22	-0.0235163	0.959012	19	similar for both	270720000	7	5232.5	14474
2514	Q8WUM0	Q8WUM0	Nuclear pore complex protein Nup133	NUP133	2	2	3.2	128.98	1156	0	17.669	-0.0233297	0.955729	19	similar for both	55413000	4	935.07	2586.9
2995	Q9Y2X3;H7BZ72;F8WED0	Q9Y2X3	Nucleolar protein 58	NOP58	6	6	14.2	59.578	529	0	43.842	-0.0228467	0.960603	19	similar for both	399770000	9	7121.7	19709
2664	Q99832;F8WAM2;F8WBP8	Q99832	T-complex protein 1 subunit eta	CCT7	19	19	43.1	59.366	543	0	279.68	-0.0223706	0.865033	19	similar for both	2592800000	39	25666	71053
2909	Q9UEE9	Q9UEE9	Craniofacial development protein 1	CFDP1	2	2	10.4	33.592	299	0	64.657	-0.0220638	0.958153	19	similar for both	65308000	4	2039.9	5648.4
122	A0A096LNW8;Q68E01	A0A096LNW8;Q68E01	Integrator complex subunit 3	INTS3	1	1	3.2	32.585	280	0.0020525	8.6538	-0.0219564	0.899481	19	similar for both	4913100	1	1060.5	2936.7
1541	P16401	P16401	Histone H1.5	HIST1H1B	14	11	45.1	22.58	226	0	191.06	-0.0218831	0.86639	19	similar for both	12300000000	37	36724	101700
3040	Q9Y5M8;H7C4H2	Q9Y5M8;H7C4H2	Signal recognition particle receptor subunit beta	SRPRB	8	8	32.5	29.702	271	0	49.725	-0.0212452	0.964408	19	similar for both	597180000	14	10058	27866
1215	O60220	O60220	Mitochondrial import inner membrane translocase subunit Tim8 A	TIMM8A	2	2	26.8	10.998	97	0	13.516	-0.0211997	0.959809	19	similar for both	79857000	3	1724.2	4777.1
2117	Q13151	Q13151	Heterogeneous nuclear ribonucleoprotein A0	HNRNPA0	9	9	31.5	30.84	305	0	61.258	-0.0211544	0.868419	19	similar for both	3109700000	18	11060	30644
1816	P49411;H3BNU3	P49411	Elongation factor Tu, mitochondrial	TUFM	18	18	46.9	49.541	452	0	261.74	-0.0209999	0.868849	19	similar for both	1929500000	37	25057	69433
337	A6NEM2;P51610;H7C1C4	A6NEM2;P51610;H7C1C4	Host cell factor 1;HCF N-terminal chain 1;HCF N-terminal chain 2;HCF N-terminal chain 3;HCF N-terminal chain 4;HCF N-terminal chain 5;HCF N-terminal chain 6;HCF C-terminal chain 1;HCF C-terminal chain 2;HCF C-terminal chain 3;HCF C-terminal chain 4;HCF C-terminal chain 5;HCF C-terminal chain 6	HCFC1	4	4	2.5	213.47	2080	0	31.626	-0.0207405	0.960689	19	similar for both	75527000	5	2748.8	7618.3
1232	U3KQK0;Q99879;Q99877;Q93079;Q5QNW6;P62807;P58876;P57053;O60814;Q99880;Q96A08;A0A2R8Y619	U3KQK0;Q99879;Q99877;Q93079;Q5QNW6;P62807;P58876;P57053;O60814;Q99880;Q96A08	Histone H2B;Histone H2B type 1-M;Histone H2B type 1-N;Histone H2B type 1-H;Histone H2B type 2-F;Histone H2B type 1-C/E/F/G/I;Histone H2B type 1-D;Histone H2B type F-S;Histone H2B type 1-K;Histone H2B type 1-L;Histone H2B type 1-A	HIST1H2BN;HIST1H2BM;HIST1H2BH;HIST2H2BF;HIST1H2BC;HIST1H2BD;H2BFS;HIST1H2BK;HIST1H2BL;HIST1H2BA	8	2	40.4	18.804	166	0	36.752	-0.0200856	0.871396	19	similar for both	5259600000	10	11534	31981
2941	Q9UKV8;E5RJY2	Q9UKV8;E5RJY2	Protein argonaute-2	AGO2	2	2	3.3	97.207	859	0	27.695	-0.0195523	0.90318	19	similar for both	12956000	2	1441.1	3997.3
708	E9PLI6;E9PS76;Q8N9N8;E9PQD0;E9PS30;E9PNH5	E9PLI6;E9PS76;Q8N9N8;E9PQD0;E9PS30	Probable RNA-binding protein EIF1AD	EIF1AD	3	3	42.5	13.062	113	0	18.236	-0.0192549	0.963535	19	similar for both	73430000	3	449.69	1247.6
315	A0A2R8Y7U1;A0A2R8YGD1;A0A2R8YD45;O14773	A0A2R8Y7U1;A0A2R8YGD1;A0A2R8YD45;O14773	Tripeptidyl-peptidase 1	TPP1	2	2	7	43.568	400	0	13.881	-0.0191882	0.963663	19	similar for both	76112000	2	883.84	2452.2
2078	Q07666;Q5VWX1;O75525	Q07666	KH domain-containing, RNA-binding, signal transduction-associated protein 1	KHDRBS1	9	9	20.1	48.227	443	0	71.531	-0.0191221	0.874081	19	similar for both	1033400000	20	12667	35146
686	E9PGT6;Q99627;H7C3S9	E9PGT6;Q99627;H7C3S9	COP9 signalosome complex subunit 8	COPS8	3	3	24.3	19.344	173	0	19.704	-0.0188362	0.966547	19	similar for both	203350000	4	2547.6	7070
194	A0A0C4DG89;Q7L014;D6RJA6	A0A0C4DG89;Q7L014;D6RJA6	Probable ATP-dependent RNA helicase DDX46	DDX46	4	4	4.2	117.46	1032	0	27.035	-0.0182904	0.965384	19	similar for both	65911000	5	2553.3	7088.5
1022	J3KQ18;P30046;B5MC82;A6NHG4;H7C342	J3KQ18;P30046;B5MC82;A6NHG4	D-dopachrome decarboxylase;D-dopachrome decarboxylase-like protein	DDT;DDTL	4	4	31.1	14.192	132	0	28.648	-0.0182517	0.971522	19	similar for both	307330000	6	3648.4	10129
452	B8ZZU8;I3L0M9;Q15370;A0A0B4J296	B8ZZU8;I3L0M9;Q15370;A0A0B4J296	Transcription elongation factor B polypeptide 2	TCEB2	3	3	25.7	12.527	113	0	18.997	-0.0180559	0.971988	19	similar for both	441500000	5	3207.7	8906.7
2171	Q14258	Q14258	E3 ubiquitin/ISG15 ligase TRIM25	TRIM25	4	4	7.8	70.973	630	0	53.767	-0.0179929	0.965954	19	similar for both	59151000	6	2615.4	7262.4
948	H3BRE1;H3BQR2;H3BNF0;H3BNS4;Q9Y5Y2	H3BRE1;H3BQR2;H3BNF0;H3BNS4;Q9Y5Y2	Cytosolic Fe-S cluster assembly factor NUBP2	NUBP2	1	1	6.2	15.835	144	0.0063823	6.1974	-0.0179342	0.985771	19	similar for both	27021000	1	857.54	2381.3
594	E5RFX4;Q96KB5	E5RFX4;Q96KB5	Lymphokine-activated killer T-cell-originated protein kinase	PBK	2	2	11.3	17.075	151	0	12.961	-0.0178845	0.966162	19	similar for both	41872000	2	1754.2	4871.4
1960	P62140;E7ETD8;C9J9S3;C9JP48;H0Y3Y6;F8WE71;F8W1A0	P62140;E7ETD8;C9J9S3;C9JP48	Serine/threonine-protein phosphatase PP1-beta catalytic subunit;Serine/threonine-protein phosphatase	PPP1CB	10	2	41.6	37.186	327	0	13.553	-0.0175546	0.964159	19	similar for both	97237000	2	1034.3	2872.9
1784	P46937;H0YCI3	P46937;H0YCI3	Transcriptional coactivator YAP1	YAP1	4	4	8.9	54.461	504	0	30.294	-0.0173938	0.973562	19	similar for both	224190000	6	6630.1	18418
2973	Q9Y230;M0R0Y3;X6R2L4;M0QXI6;M0QXZ7;M0R0Z0	Q9Y230;M0R0Y3	RuvB-like 2	RUVBL2	12	12	29.8	51.156	463	0	103.69	-0.0172833	0.973825	19	similar for both	565660000	12	10453	29040
417	B4DYP1;O94760	B4DYP1;O94760	N(G),N(G)-dimethylarginine dimethylaminohydrolase 1	DDAH1	1	1	8.6	20.535	185	0.0019631	7.7191	-0.0169905	0.967875	19	similar for both	61837000	2	736.06	2045.3
1498	P12081;B4DDD8;B3KWE1;B4E1C5;E7ETE2;D6RJE6;A0A2R8Y6I1;A0A2R8Y3N3;A0A2R8Y5P7;P49590;A0A2R8YFR1;D6RF05;A0A2R8YCI2;A0A2R8Y4X6;A0A2R8Y5E8;B4DQ67;D6RB22	P12081;B4DDD8;B3KWE1;B4E1C5;E7ETE2	Histidine--tRNA ligase, cytoplasmic	HARS	9	9	20.2	57.41	509	0	175.83	-0.0166778	0.975264	19	similar for both	352600000	12	7043.1	19575
2662	Q99805	Q99805	Transmembrane 9 superfamily member 2	TM9SF2	5	5	11.5	75.775	663	0	43.281	-0.0165645	0.962314	19	similar for both	99889000	5	1417	3938.6
1396	P05198;G3V4T5	P05198;G3V4T5	Eukaryotic translation initiation factor 2 subunit 1	EIF2S1	10	3	42.5	36.112	315	0	72.91	-0.0164175	0.975883	19	similar for both	553500000	13	5910.1	16429
2437	Q8IVL6	Q8IVL6	Prolyl 3-hydroxylase 3	LEPREL2	5	5	9.9	81.836	736	0	30.924	-0.0156367	0.960586	19	similar for both	119990000	6	2416.8	6721.9
2806	Q9NR12;D6RF83;D6RH06;H7BYK4;D6RAN1;H0Y8W6	Q9NR12	PDZ and LIM domain protein 7	PDLIM7	15	15	34.6	49.844	457	0	125.77	-0.0155112	0.978038	19	similar for both	718010000	23	21274	59175
17	A0A075B754;Q96QE3	A0A075B754;Q96QE3	ATPase family AAA domain-containing protein 5	ATAD5	1	1	0.7	137.99	1224	1	-2	-0.0145778	0.9725	19	similar for both	57868000	2	2830.1	7877.2
2503	Q8TE73	Q8TE73	Dynein heavy chain 5, axonemal	DNAH5	3	3	0.6	529.01	4624	0	16.268	-0.0141128	0.981363	19	similar for both	415390000	4	5217.9	14528
2147	Q13618;A0A087X1R9;H7C1L6;A0A087WTG3	Q13618	Cullin-3	CUL3	3	3	4.3	88.929	768	0	24.304	-0.0139707	0.973664	19	similar for both	58000000	4	2637.1	7343.1
308	A0A2R8Y6X0;Q9H2P0	A0A2R8Y6X0;Q9H2P0	Activity-dependent neuroprotector homeobox protein	ADNP	2	2	3.1	97.225	874	0	15.301	-0.0136079	0.912336	19	similar for both	6171600	2	454.36	1265.5
794	I3L0H8;F6QDS0;H3BQK0;Q9NUU7;Q9UMR2;H3BN59;H3BTB3;H3BMQ5;I3L352	I3L0H8;F6QDS0;H3BQK0;Q9NUU7;Q9UMR2;H3BN59;H3BTB3;H3BMQ5;I3L352	ATP-dependent RNA helicase DDX19A;ATP-dependent RNA helicase DDX19B	DDX19A;DDX19B	4	4	11.4	50.519	447	0	25.094	-0.0135818	0.956759	19	similar for both	143890000	7	2573.2	7167.1
51	A0A087WUZ3;Q01082;F8W6C1;P11277;A4QPE4;O15020	A0A087WUZ3;Q01082	Spectrin beta chain, non-erythrocytic 1	SPTBN1	35	33	20	274.83	2366	0	317.08	-0.013215	0.890576	19	similar for both	1373700000	45	27733	77264
1184	O43242;H0YGV8	O43242	26S proteasome non-ATPase regulatory subunit 3	PSMD3	11	11	25.1	60.977	534	0	128.16	-0.0131106	0.983746	19	similar for both	443720000	13	11403	31771
333	A5YKK6;H3BMZ2	A5YKK6	CCR4-NOT transcription complex subunit 1	CNOT1	5	5	2.7	266.94	2376	0	42.929	-0.0128509	0.997066	19	similar for both	33356000	8	2656.8	7403.7
858	G3V4F7;P61011	G3V4F7;P61011	Signal recognition particle 54 kDa protein	SRP54	4	4	12	48.67	440	0	30.413	-0.0123818	0.976711	19	similar for both	39500000	7	2308.9	6436.3
2422	Q86VP6;A0A0C4DGH5;H0YH27	Q86VP6;A0A0C4DGH5	Cullin-associated NEDD8-dissociated protein 1	CAND1	11	11	9.8	136.37	1230	0	128.65	-0.0123341	0.89304	19	similar for both	748820000	13	9516.1	26528
1664	P30084	P30084	Enoyl-CoA hydratase, mitochondrial	ECHS1	6	6	24.8	31.387	290	0	54.548	-0.0121388	0.954072	19	similar for both	145180000	8	5584.5	15570
1668	P30153;B3KQV6;C9J9C1;P30154;E9PH38;H0YDG7;E9PPI5;E9PNM7;E9PHZ6	P30153;B3KQV6;C9J9C1	Serine/threonine-protein phosphatase 2A 65 kDa regulatory subunit A alpha isoform	PPP2R1A	12	12	25	65.308	589	0	182.7	-0.0120946	0.89371	19	similar for both	824020000	29	13175	36734
386	B2WTI3;B2WTI4;K7EJU9;Q6NYC1	B2WTI3;B2WTI4;K7EJU9;Q6NYC1	Bifunctional arginine demethylase and lysyl-hydroxylase JMJD6	JMJD6	3	3	11.9	39.241	335	0	27.11	-0.0117624	0.999485	19	similar for both	27479000	3	3539.8	9871.8
624	E7EV99;E7ENY0;P35611;D6RJE2;D6RAH3;D6RF25;A0A0A0MSR2;H0Y9H2	E7EV99;E7ENY0;P35611;D6RJE2;D6RAH3;D6RF25;A0A0A0MSR2;H0Y9H2	Alpha-adducin	ADD1	2	2	4.3	70.055	632	0	17.648	-0.0115305	1	19	similar for both	33585000	3	3951.6	11022
1667	P30101	P30101	Protein disulfide-isomerase A3	PDIA3	23	18	52.5	56.782	505	0	323.31	-0.0111864	0.896252	19	similar for both	10541000000	90	40417	112760
2466	Q8NBS9	Q8NBS9	Thioredoxin domain-containing protein 5	TXNDC5	14	14	40.5	47.628	432	0	323.31	-0.0107621	0.89744	19	similar for both	2279900000	38	18264	50970
2494	Q8TCS8;H7C3C5	Q8TCS8	Polyribonucleotide nucleotidyltransferase 1, mitochondrial	PNPT1	3	3	5.1	85.95	783	0	19.446	-0.010602	0.998738	19	similar for both	30535000	4	1918.6	5354.9
2602	Q96HS1	Q96HS1	Serine/threonine-protein phosphatase PGAM5, mitochondrial	PGAM5	3	3	10.7	32.004	289	0	17.067	-0.0105952	0.897907	19	similar for both	1022600000	3	2138.4	5968.4
1874	P52907	P52907	F-actin-capping protein subunit alpha-1	CAPZA1	10	8	52.8	32.922	286	0	253.41	-0.00993126	0.899766	19	similar for both	2065000000	26	8661.9	24187
1492	P11387;E5RIC7;Q969P6	P11387	DNA topoisomerase 1	TOP1	11	11	14.2	90.725	765	0	121.71	-0.00967657	0.991913	19	similar for both	686310000	14	12787	35712
87	A0A087WYP2;Q8IZQ5;H0YE28	A0A087WYP2;Q8IZQ5;H0YE28	Selenoprotein H	C11orf31;SELH	2	2	18.2	13.303	121	0	18.67	-0.00927697	0.996936	19	similar for both	36550000	2	640.39	1789
1446	P08758;D6RBL5;D6RBE9;E9PHT9;D6RCN3	P08758;D6RBL5;D6RBE9	Annexin A5;Annexin	ANXA5	21	21	75.9	35.936	320	0	323.31	-0.00897547	0.902444	19	similar for both	6626200000	68	36583	102220
1506	P13010;C9JZ81;H7C0H9	P13010	X-ray repair cross-complementing protein 5	XRCC5	20	20	30.6	82.704	732	0	270.74	-0.00789929	0.90546	19	similar for both	2112800000	49	25908	72446
440	B7Z7P8;P62495;I3L492;D6RCB3;D6RJE8	B7Z7P8;P62495	Eukaryotic peptide chain release factor subunit 1	ETF1	7	7	20.3	47.475	423	0	201.04	-0.00788755	0.996168	19	similar for both	325300000	15	8274.5	23138
2182	Q14669	Q14669	E3 ubiquitin-protein ligase TRIP12	TRIP12	2	2	1.3	220.43	1992	0	13.735	-0.00784022	0.994983	19	similar for both	23635000	3	1236.7	3458.3
275	A0A1W2PQ15;E9PDP5;H0YM23;Q8IWZ3;O75179	A0A1W2PQ15;E9PDP5;H0YM23;Q8IWZ3;O75179	Ankyrin repeat and KH domain-containing protein 1;Ankyrin repeat domain-containing protein 17	ANKHD1;ANKRD17	1	1	1.1	118.01	1123	0.001899	7.2571	-0.00714389	0.986756	19	similar for both	39458000	2	1843.7	5158.2
1952	P61960;H0Y614	P61960;H0Y614	Ubiquitin-fold modifier 1	UFM1	2	2	41.2	9.1175	85	0	27.202	-0.00636875	0.999781	19	similar for both	323590000	5	2896.1	8106.9
638	E7ETJ9;Q01085	E7ETJ9;Q01085	Nucleolysin TIAR	TIAL1	1	1	7.6	14.616	132	0.0019936	7.9177	-0.00628044	0.992862	19	similar for both	28233000	1	1204	3370.5
2323	Q5SW79;H0Y2V6;E7EWM2;E7EMW0;H0Y4T4;E5RGW7;E5RG47;Q96L14;E5RIH6;E5RJT5;E5RFU8	Q5SW79;H0Y2V6	Centrosomal protein of 170 kDa	CEP170	13	13	9.7	175.29	1584	0	127.8	-0.00627664	1	19	similar for both	417950000	16	9059	25360
2496	Q8TD16	Q8TD16	Protein bicaudal D homolog 2	BICD2	2	2	3.6	93.532	824	0	14.873	-0.00556201	0.991885	19	similar for both	22967000	3	1008.6	2824.9
295	K7EMQ8;A0A2R8Y765;A0A2R8Y7U4;A0A2U3TZQ7;A0A2R8Y7I9;A0A2R8Y4T4;A0A2R8YES3;A0A2R8Y855;B4DGM3;Q969G3;H7C048;J3QKS7;J3QR61	K7EMQ8;A0A2R8Y765;A0A2R8Y7U4;A0A2U3TZQ7;A0A2R8Y7I9;A0A2R8Y4T4;A0A2R8YES3;A0A2R8Y855;B4DGM3;Q969G3;H7C048;J3QKS7;J3QR61	SWI/SNF-related matrix-associated actin-dependent regulator of chromatin subfamily E member 1	SMARCE1	4	3	29.9	20.549	177	0	18.543	-0.00538836	0.990124	19	similar for both	58803000	3	1895.4	5309.3
1081	K7ENT6;A0A2R8YEU4;K7ERG3	K7ENT6;A0A2R8YEU4;K7ERG3	Tropomyosin alpha-4 chain	TPM4	18	1	58.7	28.492	247	0	18.497	-0.00504645	0.940874	19	similar for both	199290000	3	3153.1	8834.4
2298	Q58FF8	Q58FF8	Putative heat shock protein HSP 90-beta 2	HSP90AB2P	6	1	16.3	44.348	381	0	19.733	-0.00489249	0.997179	19	similar for both	318650000	12	1959.2	5489.9
332	Q5TGE2;A5PLL7	Q5TGE2;A5PLL7	Transmembrane protein 189	TMEM189	1	1	7.7	22.883	195	0.0044551	6.3568	-0.00444926	0.926464	19	similar for both	8246300	1	304.63	853.87
1144	O14646;A0A1B0GTU9;H3BTW3;H0YJG4;A0A2R8Y840;O14647;Q9HCK8;Q8TD26;Q3L8U1	O14646	Chromodomain-helicase-DNA-binding protein 1	CHD1	3	2	2.1	196.69	1710	0	28.214	-0.00426072	0.990116	19	similar for both	18340000	4	2999.6	8408.9
2051	Q01650	Q01650	Large neutral amino acids transporter small subunit 1	SLC7A5	1	1	2.8	55.01	507	0.0020576	8.7692	-0.00385414	0.989563	19	similar for both	26644000	1	1801.2	5050.8
1924	P60866;G3XAN0;E5RIP1;E5RJX2	P60866;G3XAN0	40S ribosomal protein S20	RPS20	3	3	26.9	13.373	119	0	81.44	-0.0036292	0.91744	19	similar for both	2281600000	12	7312	20507
1104	M0QYW5;M0R0D0;O43293	M0QYW5;M0R0D0;O43293	Death-associated protein kinase 3	DAPK3	1	1	9.9	16.434	141	0.002067	8.9718	-0.00147471	0.986329	19	similar for both	17454000	2	1258.1	3533.7
2998	Q9Y316	Q9Y316	Protein MEMO1	MEMO1	1	1	5.1	33.733	297	0.0019372	7.574	-0.00142359	0.931137	19	similar for both	12168000	2	363.03	1019.7
1380	P04181	P04181	Ornithine aminotransferase, mitochondrial;Ornithine aminotransferase, hepatic form;Ornithine aminotransferase, renal form	OAT	11	11	32.1	48.534	439	0	296.62	-0.00107092	0.924627	19	similar for both	786750000	25	9667.4	27161
2957	Q9UNF0;A0A0U1RR22;B0QYG7;B0QYG8;F6U236;Q9BY11	Q9UNF0;A0A0U1RR22	Protein kinase C and casein kinase substrate in neurons protein 2	PACSIN2	3	3	5.1	55.738	486	0	19.951	-0.000944495	0.933248	19	similar for both	155580000	3	4603.9	12936
2414	Q86U38	Q86U38	Nucleolar protein 9	NOP9	1	1	1.9	69.437	636	0.0029261	6.8629	-0.000341668	0.932808	19	similar for both	7745700	1	647.82	1821
1025	J3KR35;Q8WUD4;S4R331;C9JUN5	J3KR35;Q8WUD4	Coiled-coil domain-containing protein 12	CCDC12	4	4	30.2	20.501	179	0	25.071	-0.000239995	1	19	similar for both	66183000	4	3228.2	9075
1822	P49736;H0Y8E6;F8WDM3	P49736;H0Y8E6	DNA replication licensing factor MCM2	MCM2	9	8	12.4	101.89	904	0	104.64	-8.33431e-05	0.987378	19	similar for both	425250000	10	7337.8	20630
3037	Q9Y5J7;G3V2F3;A0A1W2PRH9;A0A1W2PQS5;G3V502	Q9Y5J7;G3V2F3;A0A1W2PRH9;A0A1W2PQS5;G3V502	Mitochondrial import inner membrane translocase subunit Tim9	TIMM9	2	2	27	10.378	89	0	24.932	8.33431e-05	0.999442	19	similar for both	65887000	2	2151.9	6050.7
2505	Q8TEQ6	Q8TEQ6	Gem-associated protein 5	GEMIN5	2	2	1.2	168.59	1508	0	13.76	0.000564547	0.998613	19	similar for both	38720000	2	1426.3	4011.8
1560	P18085;C9JPM4;C9JAK5;U3KQF2	P18085;C9JPM4;C9JAK5	ADP-ribosylation factor 4	ARF4	8	5	48.9	20.511	180	0	95.339	0.00136223	0.931469	19	similar for both	2093300000	22	13284	37385
2263	Q16222	Q16222	UDP-N-acetylhexosamine pyrophosphorylase;UDP-N-acetylgalactosamine pyrophosphorylase;UDP-N-acetylglucosamine pyrophosphorylase	UAP1	9	8	22	58.768	522	0	107.76	0.00161303	0.983921	19	similar for both	561960000	18	8851.5	24915
960	H3BSW3;H3BQF1;H3BQZ9;P07741;H3BQB1	H3BSW3;H3BQF1;H3BQZ9;P07741;H3BQB1	Adenine phosphoribosyltransferase	APRT	4	4	71.4	6.9189	63	0	26.965	0.00210541	0.995956	19	similar for both	83883000	4	3321.9	9353.6
2933	Q9UJU6;B4DDD6;F8WBG8;H0Y5J4	Q9UJU6;B4DDD6;F8WBG8	Drebrin-like protein	DBNL	5	5	16.7	48.207	430	0	32.043	0.00248151	0.982151	19	similar for both	322390000	10	6168	17372
2155	Q13885;Q9BVA1	Q13885;Q9BVA1	Tubulin beta-2A chain;Tubulin beta-2B chain	TUBB2A;TUBB2B	17	3	51.2	49.906	445	0	22.434	0.00283949	0.926218	19	similar for both	144820000	7	3363.8	9476.4
1431	Q5JR08;P08134;E9PQH6;Q5JR07;C9JNR4;C9JX21;Q5JR05;Q5JR06;E9PN11;U3KQA9;U3KQV3;E9PLA2;C9JRM1;P62745	Q5JR08;P08134;E9PQH6;Q5JR07;C9JNR4;C9JX21;Q5JR05;Q5JR06;E9PN11;U3KQA9;U3KQV3	Rho-related GTP-binding protein RhoC	RHOC;RHOA	7	1	38.3	21.523	188	0	145.78	0.00285222	0.93566	19	similar for both	1877500000	20	14108	39745
2491	Q8TBA6	Q8TBA6	Golgin subfamily A member 5	GOLGA5	1	1	1.9	83.023	731	0.0047896	6.346	0.00297843	0.994451	19	similar for both	58951000	1	796.68	2244.6
2548	Q92882	Q92882	Osteoclast-stimulating factor 1	OSTF1	2	2	14.5	23.787	214	0	11.87	0.00357777	0.979461	19	similar for both	25546000	3	562.83	1586.4
1480	P10809;E7ESH4;E7EXB4;C9JL25;C9JL19;C9JCQ4;C9J0S9	P10809	60 kDa heat shock protein, mitochondrial	HSPD1	28	28	63.2	61.054	573	0	323.31	0.00423488	0.939552	19	similar for both	9573300000	127	41232	116270
1745	P40937;F5H304;C9JH72;F5H0U6;E9PEP3;F5H5S0	P40937;F5H304;C9JH72;F5H0U6	Replication factor C subunit 5	RFC5	3	3	13.2	38.496	340	0	21.26	0.00438299	0.992029	19	similar for both	44134000	4	2067.7	5831.3
2460	Q8N766	Q8N766	ER membrane protein complex subunit 1	EMC1	3	3	5.1	111.76	993	0	21.152	0.00502879	0.990916	19	similar for both	85884000	6	2573.5	7261
1954	P61970;H3BRV9	P61970;H3BRV9	Nuclear transport factor 2	NUTF2	3	3	29.9	14.478	127	0	22.859	0.00520205	0.976608	19	similar for both	350420000	13	5709.5	16111
1319	O95373;E9PLB2	O95373	Importin-7	IPO7	15	14	18.6	119.52	1038	0	175.49	0.00531582	0.942595	19	similar for both	912360000	27	15029	42412
1750	P41227;H0Y8T0;C9JN83;C9JW55;F8W808;A8MWP7;Q9BSU3	P41227	N-alpha-acetyltransferase 10	NAA10	3	3	15.7	26.458	235	0	21.045	0.0055678	0.989986	19	similar for both	84683000	3	2494.7	7041.3
166	Q5T2B5;A0A0A0MTN0;Q13617	Q5T2B5;A0A0A0MTN0;Q13617	Cullin-2	CUL2	1	1	2.5	82.358	706	0.0029663	6.9942	0.00638886	0.97564	19	similar for both	17927000	1	317.87	897.7
1055	K7EIU8;Q13485;K7EL18;K7EIJ2;K7ENG8;K7ES96	K7EIU8;Q13485;K7EL18;K7EIJ2;K7ENG8;K7ES96	Mothers against decapentaplegic homolog;Mothers against decapentaplegic homolog 4	SMAD4	2	2	4.6	50.052	456	0	17.334	0.00682429	0.975048	19	similar for both	22686000	2	1756.2	4961.2
319	A0A2R8YD85;Q96BY6;F8WE73;A0A2R8Y5U0;A0A0A0MT38;Q6ZSL5;A0A088AWN3;A0A0A0MSY4;Q9BZ29	A0A2R8YD85;Q96BY6	Dedicator of cytokinesis protein 10	DOCK10	3	3	1.8	251.31	2199	0	56.513	0.00744847	0.986744	19	similar for both	52148000	5	3751.7	10603
645	E7EVH9;Q08623	E7EVH9;Q08623	Pseudouridine-5-phosphatase	HDHD1	1	1	6.3	21.466	191	0.007682	6.152	0.00753119	0.94498	19	similar for both	3546600	1	550.64	1556.3
1284	O75947;F5H608	O75947;F5H608	ATP synthase subunit d, mitochondrial	ATP5H	7	7	41	18.491	161	0	48.421	0.00756605	0.971792	19	similar for both	677560000	8	6346.2	17937
2930	Q9UIJ7	Q9UIJ7	GTP:AMP phosphotransferase AK3, mitochondrial	AK3	3	3	11	25.565	227	0	18.331	0.00769573	0.986318	19	similar for both	56205000	3	1655.8	4680.4
935	H0YM31;Q16822	H0YM31;Q16822	Phosphoenolpyruvate carboxykinase [GTP], mitochondrial	PCK2	1	1	2.4	54.644	509	0	11.98	0.00803083	0.945753	19	similar for both	2310900	1	1301.3	3679.2
1710	P35658;A0A0A0MSW3;H0Y837	P35658;A0A0A0MSW3	Nuclear pore complex protein Nup214	NUP214	3	3	2.4	213.62	2090	0	46.596	0.00843115	0.98505	19	similar for both	85171000	4	1806.4	5108.7
430	H7C464;B7WPG3;C9IYN3;D6W592;Q8WVV9	H7C464;B7WPG3;C9IYN3;D6W592;Q8WVV9	Heterogeneous nuclear ribonucleoprotein L-like	HNRNPLL;HNRPLL	1	1	12	14.876	133	0.0060811	6.244	0.00891814	0.972203	19	similar for both	22295000	2	626.85	1773.4
133	A0A0A0MRA5;B7Z4B8;Q9BUJ2;M0R3F1;M0QYZ0;M0R203;M0QZV6;M0R0K8;M0QYI8	A0A0A0MRA5;B7Z4B8;Q9BUJ2;M0R3F1	Heterogeneous nuclear ribonucleoprotein U-like protein 1	HNRNPUL1	9	9	15	85.939	766	0	61.29	0.00949591	0.913867	19	similar for both	206160000	14	7184.3	20333
3049	Q9Y678;Q9UBF2;H0Y8X7;D6RG17;H0Y8G2	Q9Y678	Coatomer subunit gamma-1	COPG1	27	27	39.8	97.717	874	0	259.68	0.00999631	0.955782	19	similar for both	1517400000	39	23463	66428
1188	O43290;E9PQI8	O43290	U4/U6.U5 tri-snRNP-associated protein 1	SART1	4	4	7.2	90.254	800	0	42.999	0.0101232	0.912704	19	similar for both	106570000	4	2084	5900.7
2076	Q07021;I3L3Q7;I3L3B0	Q07021;I3L3Q7;I3L3B0	Complement component 1 Q subcomponent-binding protein, mitochondrial	C1QBP	6	6	31.6	31.362	282	0	130.63	0.010611	0.957515	19	similar for both	2031800000	21	8546.5	24207
577	D6REP8;D6RE99;D6RD60;P49773;D6RC06	D6REP8;D6RE99;D6RD60;P49773;D6RC06	Histidine triad nucleotide-binding protein 1	HINT1	2	2	34.6	8.7079	78	0	62.518	0.0107792	0.965249	19	similar for both	317260000	4	1299.6	3681.4
176	A0A0B4J1W3;Q9BXJ9;Q6N069	A0A0B4J1W3;Q9BXJ9	N-alpha-acetyltransferase 15, NatA auxiliary subunit	NAA15	7	7	7.9	101.2	865	0	79.914	0.0112354	0.910642	19	similar for both	188190000	10	8736.9	24757
1573	P20042	P20042	Eukaryotic translation initiation factor 2 subunit 2	EIF2S2	8	8	27.6	38.388	333	0	90.499	0.0116227	0.960367	19	similar for both	864280000	15	6098.7	17286
2376	Q6PKG0;A0A0B4J210;E5RH50;H0YBW1;H0YAX9;E5RHK4;H0YAN4;H0YC33;H0YC73;D6RJB0;Q659C4	Q6PKG0;A0A0B4J210;E5RH50	La-related protein 1	LARP1	8	8	7.6	123.51	1096	0	56	0.0116367	0.909899	19	similar for both	175980000	11	7594.9	21527
1734	P39019;M0R2L9;A0A075B6E2;M0QXK4;M0QYF7;M0R140	P39019	40S ribosomal protein S19	RPS19	11	11	54.5	16.06	145	0	143.39	0.0117891	0.960836	19	similar for both	3505100000	28	24610	69762
2357	Q6IBS0;D6RG15;H0Y858;H7C5I2	Q6IBS0;D6RG15;H0Y858	Twinfilin-2	TWF2	10	8	30.1	39.548	349	0	148.54	0.0118599	0.963048	19	similar for both	519900000	21	10947	31033
1001	I3L4G9;I3L0S1;O60256	I3L4G9;I3L0S1;O60256	Phosphoribosyl pyrophosphate synthase-associated protein 2	PRPSAP2	1	1	11.9	15.653	143	0.0044628	6.3771	0.0120544	0.978804	19	similar for both	67939000	1	265.51	752.78
929	Q5SZE2;Q5SZE3;H0YKH6;Q5SZE4;Q5SZE1;H0YNU7;Q96G23	Q5SZE2;Q5SZE3;H0YKH6;Q5SZE4;Q5SZE1;H0YNU7;Q96G23	Ceramide synthase 2	CERS2	1	1	12.5	15.32	128	0.0018889	7.1981	0.0126581	0.908006	19	similar for both	110780000	2	659.39	1870.3
2598	Q96G25	Q96G25	Mediator of RNA polymerase II transcription subunit 8	MED8	2	2	9.7	29.08	268	0	15.79	0.0126583	0.967122	19	similar for both	24755000	2	1105.2	3134.8
649	E7EVY3;H0Y9H6;A0A0A0MR45;H0YD33	E7EVY3;H0Y9H6;A0A0A0MR45;H0YD33	Calpastatin	CAST	16	1	29.1	74.918	693	0	29.696	0.01284	0.97745	19	similar for both	77607000	2	2456	6967.1
668	E9PDF6;O43795;H7C2Y7;E7EQD9;C9JYW1;C9JUP5;C9K0I9;A0A0U1RRI3;Q9UBC5	E9PDF6;O43795	Unconventional myosin-Ib	MYO1B	15	15	16.9	128.48	1107	0	99.558	0.0131031	0.960517	19	similar for both	537650000	22	12992	36862
650	E7EWB4;Q9BPU6	E7EWB4;Q9BPU6	Dihydropyrimidinase-related protein 5	DPYSL5	1	1	3.7	20.768	189	0.0098782	6.0485	0.0135317	0.965751	19	similar for both	1173300000	2	3125.3	8870
1657	P29966	P29966	Myristoylated alanine-rich C-kinase substrate	MARCKS	12	11	53.3	31.554	332	0	206.57	0.0135671	0.96585	19	similar for both	4913700000	19	10383	29469
2570	Q96AC1;H0YJ34;A0A0U1RRM8;G3V281;H0YJB6;G3V5R2;G3V379;G3V3J0;G3V1L6;Q9BQL6	Q96AC1;H0YJ34;A0A0U1RRM8	Fermitin family homolog 2	FERMT2	14	14	24.9	77.86	680	0	139.77	0.0136661	0.959371	19	similar for both	592690000	23	17462	49564
1828	P49790	P49790	Nuclear pore complex protein Nup153	NUP153	2	2	1.7	153.94	1475	0	12.922	0.0140504	0.965231	19	similar for both	36340000	2	1464.7	4158.5
1211	O43818	O43818	U3 small nucleolar RNA-interacting protein 2	RRP9	4	4	12.2	51.84	475	0	50.416	0.0144732	0.957728	19	similar for both	239980000	6	3430.2	9741.7
1164	O15145;F8VR50;C9JZD1	O15145;F8VR50;C9JZD1	Actin-related protein 2/3 complex subunit 3	ARPC3	4	4	23.6	20.546	178	0	37.585	0.0145925	0.968743	19	similar for both	726550000	10	4911.6	13950
2114	Q13085;Q59FY4	Q13085;Q59FY4	Acetyl-CoA carboxylase 1;Biotin carboxylase	ACACA	2	2	1.4	265.55	2346	0	13.082	0.0146536	0.964411	19	similar for both	15305000	2	491.28	1395.4
2524	X6RDA4;Q8WXF1	X6RDA4;Q8WXF1	Paraspeckle component 1	PSPC1	5	4	22.2	27.274	248	0	82.723	0.0147238	0.904181	19	similar for both	137610000	6	4747.8	13486
2307	Q5JRX3;H0Y4F7;A0A0A0MRX9;H0Y7L7	Q5JRX3;H0Y4F7;A0A0A0MRX9	Presequence protease, mitochondrial	PITRM1	4	4	5.3	117.41	1037	0	30.42	0.0149458	0.973821	19	similar for both	82991000	4	1511.1	4292.9
2538	Q92621;U3KQ47;U3KQ97;U3KPX2	Q92621	Nuclear pore complex protein Nup205	NUP205	9	9	5	227.92	2012	0	89.193	0.0156327	0.902498	19	similar for both	167170000	13	5117.4	14545
2871	Q9NZJ7;H7C196;H0Y8C3	Q9NZJ7;H7C196;H0Y8C3	Mitochondrial carrier homolog 1	MTCH1	2	2	8	41.544	389	0	16.42	0.0156328	0.972637	19	similar for both	40769000	4	2655.7	7548.2
2640	Q96T76;H7C1W5;H0Y746;H0Y7V3;F8WCH8;B0QZ77;Q5T454	Q96T76	MMS19 nucleotide excision repair protein homolog	MMS19	5	5	8.3	113.29	1030	0	68.82	0.0157969	0.972354	19	similar for both	70946000	9	2010	5713.6
513	J3QKK9;K7EN73;J3KTG1;C9JGJ2;I3L0X1;J3QRD1;P51648	J3QKK9;K7EN73;J3KTG1;C9JGJ2;I3L0X1;J3QRD1;P51648	Fatty aldehyde dehydrogenase	ALDH3A2	1	1	25.9	6.4716	54	0.0018832	7.1548	0.0159617	0.958027	19	similar for both	8028600	2	1357.2	3858.4
2556	Q92973;S4R398;E7EW37	Q92973	Transportin-1	TNPO1	8	6	10.6	102.35	898	0	241.8	0.0163766	0.953855	19	similar for both	402440000	13	9979.5	28379
508	C9JEX3;Q13614	C9JEX3;Q13614	Myotubularin-related protein 2	MTMR2	1	1	1.3	64.49	556	0.0044812	6.3958	0.0167362	0.959227	19	similar for both	6676400	1	1125.6	3201.7
1402	P05455;E7ERC4;E9PGX9;E9PFL9	P05455;E7ERC4	Lupus La protein	SSB	18	18	37.7	46.836	408	0	302.28	0.0181058	0.978656	19	similar for both	1407900000	29	22151	63067
631	E7EQL5;Q13409;E7EV09;E7EQU2;E7EMU4;E7ET01;E7ETL8;E7ESD3	E7EQL5;Q13409;E7EV09	Cytoplasmic dynein 1 intermediate chain 2	DYNC1I2	5	5	19	34.913	305	0	33.57	0.0181609	0.89782	19	similar for both	191830000	7	5501.1	15663
2561	Q93034	Q93034	Cullin-5	CUL5	1	1	1.3	90.954	780	0.0041479	6.4201	0.0183804	0.961773	19	similar for both	7170700	2	816.91	2326.3
667	E9PD53;Q9NTJ3;C9J9E4;C9JWF0;C9IYK2;C9JJ64;C9JR83	E9PD53;Q9NTJ3	Structural maintenance of chromosomes protein;Structural maintenance of chromosomes protein 4	SMC4	3	3	2.1	144.45	1263	0	18.845	0.0186865	0.967375	19	similar for both	75809000	4	2900.2	8260.6
2194	Q14789;E7EU81	Q14789;E7EU81	Golgin subfamily B member 1	GOLGB1	2	2	0.8	376.01	3259	0	22.445	0.0187203	0.9623	19	similar for both	10699000	2	1909.7	5439.5
2604	Q96I25;Q5W010;Q5W011;H0Y6J6;Q5W012	Q96I25;Q5W010	Splicing factor 45	RBM17	3	2	10.2	44.961	401	0	45.842	0.0191284	0.966614	19	similar for both	49917000	3	722.88	2059.6
1062	K7EK08;O43310	K7EK08;O43310	CBP80/20-dependent translation initiation factor	CTIF	1	1	10.8	21.849	194	0	13.645	0.019669	0.963769	19	similar for both	4424200	1	390.39	1112.7
1109	M0R3D6;M0R1A7;Q02543;M0R117;M0R0P7	M0R3D6;M0R1A7;Q02543;M0R117;M0R0P7	60S ribosomal protein L18a	RPL18A	8	8	49.6	16.714	141	0	179.57	0.0198723	0.983642	19	similar for both	2121000000	17	9890.1	28193
1658	P30040;F8VY02;F8W1G0	P30040;F8VY02	Endoplasmic reticulum resident protein 29	ERP29	6	6	25.7	28.993	261	0	88.711	0.0203044	0.945865	19	similar for both	387660000	10	10423	29721
2900	U3KQ56;Q9UBQ7	U3KQ56;Q9UBQ7	Glyoxylate reductase/hydroxypyruvate reductase	GRHPR	1	1	6.7	38.695	358	0.0028582	6.6801	0.0214398	0.955196	19	similar for both	36667000	1	131.33	374.78
2167	Q14232;H0YGG4;F5H0D0	Q14232;H0YGG4;F5H0D0	Translation initiation factor eIF-2B subunit alpha	EIF2B1	3	3	10.2	33.712	305	0	37.008	0.021785	0.962038	19	similar for both	80152000	4	5227.7	14922
1417	P07355;H0YN42;H0YMD0;H0YMU9;A6NMY6;H0YM50;H0YKS4;H0YNP5;H0YN28;H0YMM1;H0YKZ7;H0YLV6;H0YMT9;H0YKX9;H0YNA0;H0YKL9;H0YMW4;H0YN52;H0YMD9;H0YKV8;H0YNB8;H0YKN4;H0YLE2	P07355;H0YN42;H0YMD0;H0YMU9;A6NMY6;H0YM50;H0YKS4;H0YNP5	Annexin A2;Annexin;Putative annexin A2-like protein	ANXA2;ANXA2P2	27	14	72	38.604	339	0	323.31	0.0228701	0.992104	19	similar for both	19802000000	89	36635	104650
862	G3V5T9;P24941;E7ESI2;Q00526;K7EJ83	G3V5T9;P24941;E7ESI2;Q00526	Cyclin-dependent kinase 2;Cyclin-dependent kinase 3	CDK2;CDK3	4	3	14.7	39.178	346	0	20.202	0.0233538	0.959336	19	similar for both	46873000	4	2872.6	8208.5
622	J3KMY5;H0YIZ1;G3V3E8;E7EMS2;G3V3D1;P61916;G3V2V8	J3KMY5;H0YIZ1;G3V3E8;E7EMS2;G3V3D1;P61916;G3V2V8	Epididymal secretory protein E1	NPC2	4	4	32.4	16.23	148	0	25.775	0.0234129	0.888114	19	similar for both	190010000	9	4664.7	13330
1977	P62318;H3BT13	P62318	Small nuclear ribonucleoprotein Sm D3	SNRPD3	3	3	31.7	13.916	126	0	43.624	0.0239726	0.995216	19	similar for both	1068400000	13	4735.3	13537
696	E9PLA7;E9PIN3;Q9UBU9	E9PLA7;E9PIN3;Q9UBU9	Nuclear RNA export factor 1	NXF1	1	1	8.7	13.25	115	0.0020235	8.2534	0.0243595	0.971036	19	similar for both	3265700	1	1135.3	3246.4
964	H3BRG4;P22695;H3BSJ9;H3BP04;A0A087WVZ4;H3BUE4;H3BUI9	H3BRG4;P22695;H3BSJ9;H3BP04	Cytochrome b-c1 complex subunit 2, mitochondrial	UQCRC2	7	7	24.5	44.634	412	0	88.992	0.0247995	0.936728	19	similar for both	440580000	13	6971.1	19940
1601	P22626;A0A087WUI2	P22626;A0A087WUI2	Heterogeneous nuclear ribonucleoproteins A2/B1	HNRNPA2B1	13	12	40.2	37.429	353	0	323.31	0.0248354	0.997652	19	similar for both	5266200000	38	19341	55324
378	S4R3K4;B1AKN6;B1AKN7;B1AKN5;B1AKN8;Q12857;S4R308;K7ESG9;K7EKH0;U3KPY9;K7EJB0;A0A087WXP2;Q5W0Y9;C9JWJ8;A0A1B0GW37;U3KQE8;A0A1B0GWJ4;A0A0A0MRX8;K7EN08;A0A1B0GU97;A0A1B0GWI9;Q5VW27;Q5VW30;A0A2R8Y7V8;Q5VW26;O00712;Q14938;K7EMQ5;A0A1B0GTC1;A0A1B0GVN4	S4R3K4;B1AKN6;B1AKN7;B1AKN5;B1AKN8;Q12857;S4R308;K7ESG9;K7EKH0;U3KPY9;K7EJB0;A0A087WXP2;Q5W0Y9;C9JWJ8;A0A1B0GW37;U3KQE8;A0A1B0GWJ4;A0A0A0MRX8;K7EN08;A0A1B0GU97;A0A1B0GWI9;Q5VW27;Q5VW30;A0A2R8Y7V8;Q5VW26;O00712;Q14938	Nuclear factor 1;Nuclear factor 1 A-type;Nuclear factor 1 B-type;Nuclear factor 1 X-type	NFIA;NFIX;NFIB	3	2	18.3	20.966	186	0.00086356	11.423	0.0251077	0.956316	19	similar for both	42293000	2	1187.7	3398
1944	P61313;A0A2R8YEM3;E7EQV9;E7ENU7;E7EX53;A0A2R8Y738;E7ERA2	P61313;A0A2R8YEM3;E7EQV9;E7ENU7	60S ribosomal protein L15;Ribosomal protein L15	RPL15	10	10	31.9	24.146	204	0	97.717	0.0256671	1	19	similar for both	1331300000	17	12763	36529
1513	P13797;A0A0A0MSQ0;U3KQI3;H7C4N2;P13796;C9JAM8;Q14651;F2Z2Z9;Q5TBN3	P13797;A0A0A0MSQ0	Plastin-3	PLS3	17	17	32.2	70.81	630	0	208.46	0.0266338	0.997504	19	similar for both	1058100000	26	20628	59079
1842	P50579;F8VQZ7;G3V1U3;F8VRR3;F8VSC4;F8VY03	P50579;F8VQZ7;G3V1U3;F8VRR3	Methionine aminopeptidase 2	METAP2	8	8	22	52.891	478	0	52.351	0.0272305	0.931791	19	similar for both	503840000	12	6556.6	18786
698	E9PIY6;G5E9L0;Q8N6H7;H0YF45;H0YDX1;E9PJT7;E9PK28;E9PN48;E9PQP3;A0A0D9SF70	E9PIY6;G5E9L0;Q8N6H7;H0YF45;H0YDX1;E9PJT7;E9PK28;E9PN48;E9PQP3;A0A0D9SF70	ADP-ribosylation factor GTPase-activating protein 2	ARFGAP2	2	2	7	36.06	327	0	27.561	0.0277252	0.946667	19	similar for both	20620000	2	1794.3	5142.8
882	H0Y3V5;Q6YHU6	H0Y3V5;Q6YHU6	Thyroid adenoma-associated protein	THADA	1	1	0.7	133.85	1193	0.0035149	6.5249	0.0277499	0.97629	19	similar for both	3321800	1	1223.8	3507.7
1628	P26358;K7ENW7;K7EMU8;K7EJL0	P26358	DNA (cytosine-5)-methyltransferase 1	DNMT1	9	9	7.1	183.16	1616	0	120.12	0.0281017	0.930022	19	similar for both	276430000	14	8636.4	24760
2260	Q16134	Q16134	Electron transfer flavoprotein-ubiquinone oxidoreductase, mitochondrial	ETFDH	2	2	4.4	68.495	617	0.00085616	11.131	0.0284512	0.945682	19	similar for both	15083000	2	991.69	2843.8
1066	K7EKI4;K7ELF1;K7ELQ0;K7ES61;X6RAY8;Q9BYD3	K7EKI4;K7ELF1;K7ELQ0;K7ES61;X6RAY8;Q9BYD3	39S ribosomal protein L4, mitochondrial	MRPL4	3	3	30.7	14.056	127	0	26.585	0.0285254	0.950434	19	similar for both	49670000	4	2490.5	7142.2
277	A0A1W2PQ90;Q92878;E7ESD9;E7EN38	A0A1W2PQ90;Q92878	DNA repair protein RAD50	RAD50	3	3	3.4	142.94	1213	0	19.769	0.0285734	0.950351	19	similar for both	74863000	3	1315.4	3772.4
301	A0A2R8Y5A0;A0A2R8YD58;E7EU96;P68400;A0A2R8YDP2;A0A2R8YF43;A0A2R8YFU2;A0A2R8Y4D6;A0A2R8Y4H0;Q8NEV1;V9GYW6;A0A2R8YDY7;A0A2R8YEW1;V9GYA2	A0A2R8Y5A0;A0A2R8YD58;E7EU96;P68400;A0A2R8YDP2;A0A2R8YF43;A0A2R8YFU2;A0A2R8Y4D6;A0A2R8Y4H0;Q8NEV1	Casein kinase II subunit alpha;Casein kinase II subunit alpha 3	CSNK2A1;CSNK2A3	4	4	12.7	40.717	354	0	37.64	0.0286258	0.878496	19	similar for both	193730000	9	7173	20572
2021	P68371;Q3ZCM7	P68371	Tubulin beta-4B chain	TUBB4B	19	1	61.1	49.83	445	0	150.31	0.0290532	0.991255	19	similar for both	3050900000	27	8644.3	24799
2807	Q9NR30	Q9NR30	Nucleolar RNA helicase 2	DDX21	19	19	31.5	87.343	783	0	323.31	0.0304948	0.987533	19	similar for both	1795600000	39	24356	69943
2669	Q9BPX5	Q9BPX5	Actin-related protein 2/3 complex subunit 5-like protein	ARPC5L	3	3	24.8	16.941	153	0	24.143	0.0314218	0.873345	19	similar for both	117200000	4	3272.2	9402.8
2970	Q9Y221	Q9Y221	60S ribosome subunit biogenesis protein NIP7 homolog	NIP7	1	1	11.1	20.462	180	0.0019778	7.7968	0.0316428	0.982324	19	similar for both	12926000	2	712.67	2048.2
2423	Q86VS8;H0YE69	Q86VS8;H0YE69	Protein Hook homolog 3	HOOK3	2	2	2.9	83.125	718	0.00086133	11.307	0.0316778	0.941306	19	similar for both	16441000	2	1869.8	5373.9
2850	Q9NX55;J3QT56	Q9NX55;J3QT56	Huntingtin-interacting protein K	HYPK	2	2	17.8	14.665	129	0	12.841	0.032203	0.871907	19	similar for both	97589000	3	3344.2	9614.9
1421	P07711;Q5T8F0;Q5QP40;Q5NE16;O60911	P07711	Cathepsin L1;Cathepsin L1 heavy chain;Cathepsin L1 light chain	CTSL	3	2	10.5	37.564	333	0	18.311	0.032542	0.871283	19	similar for both	158130000	4	3025.1	8699.5
1911	P56182	P56182	Ribosomal RNA processing protein 1 homolog A	RRP1	2	2	6.5	52.839	461	0	15.565	0.0331203	0.942529	19	similar for both	42405000	3	2369.3	6816.3
1341	P00338;F5GYU2;F5GXY2;F5GXH2;F5GZQ4;F5H5J4;F5H6W8;F5H8H6;F5GXC7;F5GWW2;F5GXU1;F5H5G7;F5H155;A0A087WUM2;G3XAP5;F5H245;Q6ZMR3;P07864	P00338	L-lactate dehydrogenase A chain	LDHA	18	17	52.4	36.688	332	0	323.31	0.0337901	0.979025	19	similar for both	14076000000	71	49245	141740
2650	Q99613;B5ME19;H3BPE4;H3BTY8;H3BPE3	Q99613;B5ME19	Eukaryotic translation initiation factor 3 subunit C;Eukaryotic translation initiation factor 3 subunit C-like protein	EIF3C;EIF3CL	15	15	19.9	105.34	913	0	127.81	0.0342626	0.977805	19	similar for both	736530000	26	14835	42713
873	G5E9W3;Q9UKF6;C9JZH6	G5E9W3;Q9UKF6	Cleavage and polyadenylation specificity factor subunit 3	CPSF3	3	3	5.7	73.476	647	0	27.187	0.0348979	0.936941	19	similar for both	25541000	4	3723	10724
1845	P50991	P50991	T-complex protein 1 subunit delta	CCT4	15	15	38.8	57.924	539	0	221.89	0.0349866	0.975936	19	similar for both	1390700000	32	11881	34225
1023	J3KQ32;Q9NTK5;C9JTK6;C9JCJ9	J3KQ32;Q9NTK5	Obg-like ATPase 1	OLA1	12	12	32.9	46.937	416	0	132.13	0.0351229	0.915778	19	similar for both	409020000	15	9023.5	25996
1078	K7EN45;K7EMU7;Q13526	K7EN45;K7EMU7;Q13526	Peptidyl-prolyl cis-trans isomerase NIMA-interacting 1	PIN1	1	1	16.7	9.8329	90	0	29.307	0.0354267	0.938563	19	similar for both	48217000	3	1698.3	4893.7
1825	P49755;G3V2K7	P49755;G3V2K7	Transmembrane emp24 domain-containing protein 10	TMED10	6	6	34.7	24.976	219	0	134.92	0.0354678	0.915079	19	similar for both	549220000	13	4390.6	12652
2597	Q96G03;E9PD70;E7ENQ8	Q96G03	Phosphoglucomutase-2	PGM2	3	3	7	68.283	612	0	20.193	0.0358168	0.937892	19	similar for both	63479000	4	2880.4	8302.2
47	E7ETK0;A0A2R8Y849;A0A087WUS0;A0A2R8YD14;P62847;A0A2R8Y8A0	E7ETK0;A0A2R8Y849;A0A087WUS0;A0A2R8YD14;P62847;A0A2R8Y8A0	40S ribosomal protein S24	RPS24	7	7	46.6	15.197	131	0	69.757	0.0364484	0.972163	19	similar for both	1209900000	24	16963	48914
1416	P07237;H7BZ94;H0Y3Z3;I3L398;I3L312;I3L4M2;I3L0S0;I3NI03;I3L3U6;I3L3P5;I3L514;I3L1Y5	P07237;H7BZ94;H0Y3Z3	Protein disulfide-isomerase	P4HB	31	31	66.1	57.116	508	0	323.31	0.0366348	0.971682	19	similar for both	16231000000	104	77186	222600
556	D6R9F0;Q9HBX8	D6R9F0;Q9HBX8	Leucine-rich repeat-containing G-protein coupled receptor 6	LGR6	1	1	3.4	39.227	348	0.0092501	6.0742	0.0367615	0.863523	19	similar for both	109980000	1	550.24	1587
3030	Q9Y4X5;A0A087WT96;H3BSK4;H3BNB9	Q9Y4X5	E3 ubiquitin-protein ligase ARIH1	ARIH1	3	3	5.4	64.117	557	0	18.645	0.0370122	0.935838	19	similar for both	64880000	3	1786.6	5153.8
1696	Q5T179;P61024;P33552	Q5T179;P61024;P33552	Cyclin-dependent kinases regulatory subunit;Cyclin-dependent kinases regulatory subunit 1;Cyclin-dependent kinases regulatory subunit 2	CKS1B;CKS2	1	1	10.4	8.027	67	0.0038341	6.4568	0.037155	0.933882	19	similar for both	23502000	1	1831.9	5285
153	A0A0A0MSK6;Q13017	A0A0A0MSK6;Q13017	Rho GTPase-activating protein 5	ARHGAP5	1	1	1.1	171.68	1498	0.0019312	7.5411	0.0379333	0.992077	19	similar for both	1720100	1	227.48	656.63
1736	P39748;I3L3E9;F5H1Y3	P39748;I3L3E9	Flap endonuclease 1	FEN1	5	5	16.1	42.592	380	0	36.664	0.0382353	0.909473	19	similar for both	255120000	9	5004.6	14449
1732	P38646;D6RJI2;D6RA73;H0YBG6	P38646	Stress-70 protein, mitochondrial	HSPA9	25	24	41.1	73.68	679	0	323.31	0.038575	0.966675	19	similar for both	5095100000	52	33795	97594
895	H0Y711;Q9BQA1	H0Y711;Q9BQA1	Methylosome protein 50	WDR77	2	2	8.9	30.987	291	0	12.647	0.0399789	0.930056	19	similar for both	23245000	2	983.59	2843.2
1107	M0R0F0;P46782;M0R0R2;M0QZN2	M0R0F0;P46782;M0R0R2;M0QZN2	40S ribosomal protein S5;40S ribosomal protein S5, N-terminally processed	RPS5	7	7	45	22.391	200	0	194.78	0.0410012	0.960416	19	similar for both	936010000	15	6013.1	17394
2815	Q9NRX4	Q9NRX4	14 kDa phosphohistidine phosphatase	PHPT1	1	1	8.8	13.832	125	0.0020276	8.3147	0.0419597	0.927339	19	similar for both	80674000	1	667.69	1932.7
1649	P28838;H0Y9Q1;H0Y983	P28838	Cytosol aminopeptidase	LAP3	13	13	29.9	56.166	519	0	101.84	0.0420479	0.901757	19	similar for both	718130000	17	11234	32520
389	B3KS98;O15372;A0A087WZK9;E5RFW7;E5RFH0;E5RGU4;E5RHC7;E5RH59;E5RJT0	B3KS98;O15372;A0A087WZK9	Eukaryotic translation initiation factor 3 subunit H	EIF3H	8	8	22.1	41.581	366	0	55.031	0.0420537	0.901745	19	similar for both	516140000	12	7641.3	22120
1323	O95456;F8WBH7	O95456;F8WBH7	Proteasome assembly chaperone 1	PSMG1	2	1	9	32.854	288	0	84.15	0.0421895	0.927063	19	similar for both	33822000	3	2512.1	7272.7
2272	Q16666;H3BR88;A0A0A0MRB1;H3BR65;H3BVE6;X6RHR0;H3BM18;X6RHM1;Q6K0P9	Q16666	Gamma-interferon-inducible protein 16	IFI16	8	8	12.4	88.255	785	0	62.644	0.0424846	0.900873	19	similar for both	256240000	11	4332	12544
1167	Q5TBH8;O15228;A0A2R8YH69;Q5TBH6	Q5TBH8;O15228;A0A2R8YH69;Q5TBH6	Dihydroxyacetone phosphate acyltransferase	GNPAT	2	2	4.1	67.045	587	0	15.522	0.0427472	0.926308	19	similar for both	15049000	2	351.98	1019.4
1496	P11766;H0YAG8;D6RFE4;D6RAY0;D6R9G2	P11766	Alcohol dehydrogenase class-3	ADH5	9	9	29.4	39.724	374	0	113.89	0.0428439	0.900147	19	similar for both	694290000	13	7088.5	20531
2162	Q14152	Q14152	Eukaryotic translation initiation factor 3 subunit A	EIF3A	23	23	18.3	166.57	1382	0	226.59	0.0430403	0.955157	19	similar for both	1214300000	33	20935	60644
1260	O75530;E9PMU3;H0YEL4;E9PJK2	O75530;E9PMU3;H0YEL4;E9PJK2	Polycomb protein EED	EED	2	2	5	50.197	441	0	13.661	0.0430433	1	19	similar for both	13396000	3	1693.5	4905.7
2354	Q6DKI1;R4GMU7	Q6DKI1;R4GMU7	60S ribosomal protein L7-like 1	RPL7L1	2	2	11.8	28.661	246	0	15.34	0.0431658	0.85177	19	similar for both	123610000	3	1514	4386.1
1537	P15880;H0YEN5;E9PQD7;E9PMM9;I3L404;E9PPT0;E9PM36;H3BNG3;H0YE27	P15880;H0YEN5;E9PQD7;E9PMM9;I3L404;E9PPT0;E9PM36	40S ribosomal protein S2	RPS2	12	12	45.4	31.324	293	0	300.99	0.044616	0.951095	19	similar for both	5445100000	43	23826	69094
1671	P30419;B7Z8J4;K7EN42;Q5VUC6;O60551;K7EN82	P30419	Glycylpeptide N-tetradecanoyltransferase 1	NMT1	7	7	14.7	56.806	496	0	51.122	0.0447778	0.922501	19	similar for both	66229000	10	6039.1	17515
644	G5E9S8;G3V2E7;F8W6L3;G3V3H3;G3V5R9;E7EVH7;Q07866;G3V2P7;A8MZ87;Q9H0B6;H7C4M1;H0YG16;Q9NSK0	G5E9S8;G3V2E7;F8W6L3;G3V3H3;G3V5R9;E7EVH7;Q07866;G3V2P7	Kinesin light chain 1	KLC1	6	6	14.9	62.506	549	0	37.995	0.0449619	0.848479	19	similar for both	179540000	7	3439.9	9977.9
1731	P38606;C9JA17;C9JVW8	P38606	V-type proton ATPase catalytic subunit A	ATP6V1A	6	6	10.9	68.303	617	0	35.231	0.0450702	0.848281	19	similar for both	193150000	6	4693.1	13614
1879	P53582;H0Y955;H0Y9L0;D6RF24;H0Y903	P53582;H0Y955	Methionine aminopeptidase 1	METAP1	4	4	15	43.215	386	0	31.265	0.0450862	0.848252	19	similar for both	160110000	6	2526.4	7328.8
334	A6H8M9	A6H8M9	Cadherin-related family member 4	CDHR4	1	1	1.3	85.826	788	0.0018776	7.133	0.0451442	0.923063	19	similar for both	27692000	1	1525.3	4424.9
2601	Q96HE7;G3V2H0;G3V3E6;G3V503;G3V5B3	Q96HE7	ERO1-like protein alpha	ERO1L	9	9	22.9	54.392	468	0	145.03	0.0453354	0.921544	19	similar for both	89632000	15	10810	31364
1348	P00491;G3V5M2;G3V2H3;G3V393	P00491;G3V5M2;G3V2H3	Purine nucleoside phosphorylase	PNP	7	6	31.8	32.118	289	0	109	0.0459732	0.846628	19	similar for both	172800000	7	2475.1	7184.4
2881	Q9P0L0;J3QKM9	Q9P0L0	Vesicle-associated membrane protein-associated protein A	VAPA	4	4	22.1	27.893	249	0	82.712	0.0460605	0.893646	19	similar for both	347540000	7	6886	19989
379	B1AKV2;B1AKV6;B1AKV3;Q9NVA1	B1AKV2;B1AKV6;B1AKV3;Q9NVA1	Ubiquinol-cytochrome-c reductase complex assembly factor 1	UQCC1	1	1	4.1	25.49	221	0.0020559	8.7399	0.0464716	0.995277	19	similar for both	5715900	1	1426.4	4141.8
16	M0QX85;M0R1K2;A0A075B797;M0R3B2;A0A075B6F9;Q9Y314	M0QX85;M0R1K2;A0A075B797;M0R3B2;A0A075B6F9;Q9Y314	Nitric oxide synthase-interacting protein	NOSIP	1	1	11.5	11.07	96	0.0029038	6.8016	0.0468467	0.994761	19	similar for both	10819000	1	547.13	1589.1
2506	Q8TER5;G3V485;G3V3N2;G3V5C1	Q8TER5;G3V485;G3V3N2;G3V5C1	Rho guanine nucleotide exchange factor 40	ARHGEF40	2	2	1.6	164.66	1519	0	17.923	0.0472371	0.994223	19	similar for both	13297000	2	595.24	1729.3
339	A6NFX8;Q9UKK9;A6NJU6;A6NCQ0;C9JYY9;H0YEY4	A6NFX8;Q9UKK9;A6NJU6;A6NCQ0	ADP-sugar pyrophosphatase	NUDT5	11	11	53.9	25.895	232	0	84.197	0.0473254	0.944113	19	similar for both	872960000	17	6774.3	19682
2395	Q7L311	Q7L311	Armadillo repeat-containing X-linked protein 2	ARMCX2	1	1	2.2	65.683	632	0.0019585	7.6852	0.0476959	0.993591	19	similar for both	5371400	1	289.15	840.31
2557	V9GYM8;Q92974;V9GZ14	V9GYM8;Q92974	Rho guanine nucleotide exchange factor 2	ARHGEF2	3	3	3.1	116.07	1031	0	34.879	0.0482614	0.918846	19	similar for both	27138000	3	2176.4	6327.4
639	H0Y9G6;E7ETU7;P09001;D6RC14;E9PF06;D6RBQ5	H0Y9G6;E7ETU7;P09001;D6RC14;E9PF06	39S ribosomal protein L3, mitochondrial	MRPL3	4	4	15.4	40.47	363	0	29.918	0.0484156	0.918637	19	similar for both	17933000	6	2887.1	8394.5
1923	P60842;J3KT12;J3QS69;J3KTB5;J3QL43;J3KSZ0;J3QR64;J3KTN0;J3QLN6;J3QKZ9;J3KS25;J3KSN7;J3QL52;J3KT04;J3KS93;E7EMV8	P60842;J3KT12;J3QS69;J3KTB5;J3QL43;J3KSZ0	Eukaryotic initiation factor 4A-I	EIF4A1	19	9	48	46.153	406	0	323.31	0.0485329	0.941003	19	similar for both	11766000000	78	44535	129500
3026	Q9Y4L1;A0A087X054;E9PJ21;A0A087WWI4;K7EQK2;J3QL06;J3KTF1;Q9BST8;J3QQH7;J3QLE9;A0A087X214;A0A087WW13	Q9Y4L1;A0A087X054;E9PJ21;A0A087WWI4;K7EQK2	Hypoxia up-regulated protein 1	HYOU1	24	24	29.9	111.33	999	0	218.23	0.0486452	0.940714	19	similar for both	1526500000	43	24492	71224
1559	P17987;E7ERF2;E7EQR6;F5H136;F5H282;F5GZI8;F5GZ03;F5H726;F5H676;F5GYL4;F5H7Y1	P17987;E7ERF2	T-complex protein 1 subunit alpha	TCP1	17	16	36.7	60.343	556	0	160.15	0.0489168	0.940014	19	similar for both	1937400000	33	19037	55371
1375	P04040	P04040	Catalase	CAT	17	17	37.8	59.755	527	0	172.28	0.0489751	0.939864	19	similar for both	993450000	26	12872	37441
415	B4DXW1;P61158;F8WDR7;A0A0A0MTI9;H7C4J1;C9IZN3;Q9C0K3;Q9P1U1	B4DXW1;P61158	Actin-related protein 3	ACTR3	10	10	34.6	42.003	367	0	323.31	0.0492467	0.939165	19	similar for both	1277000000	25	13104	38123
1558	P17931;G3V3R6	P17931;G3V3R6	Galectin-3;Galectin	LGALS3	5	5	25.6	26.152	250	0	87.528	0.0494324	0.938686	19	similar for both	1244500000	13	7897.2	22978
2534	Q92552;D6RH20;G5EA06;E5RJ73;D6RJC7	Q92552;D6RH20;G5EA06	28S ribosomal protein S27, mitochondrial	MRPS27	5	5	13.5	47.611	414	0	42.982	0.0503069	0.838703	19	similar for both	141320000	6	3562.2	10371
1553	P17655	P17655	Calpain-2 catalytic subunit	CAPN2	15	15	29	79.994	700	0	152.75	0.0508744	0.934974	19	similar for both	1428100000	23	8660.8	25225
1150	O14818;H0Y586;Q8TAA3;A0A087WYS6;F5GY34	O14818;H0Y586	Proteasome subunit alpha type-7	PSMA7	11	11	59.3	27.887	248	0	137.38	0.0512607	0.93398	19	similar for both	1008100000	19	7688.8	22400
80	A0A087WY61;Q14980;F5H6Y5;F5H4J1;H0YFY6;F5H2F3;F5H3L6;F5H0Z7;F5H763;K4DIE0;F5GWK2;F5H073;F5H068;F8W6T3;F5H1L0;F5GZW1	A0A087WY61;Q14980	Nuclear mitotic apparatus protein 1	NUMA1	16	16	11	236.16	2099	0	237.85	0.0517962	0.882071	19	similar for both	357700000	20	9047.8	26369
2861	Q9NYL9;H0YKU1;H0YNJ8;H0YNU8;G5EA42;Q9NZR1;P28289	Q9NYL9;H0YKU1;H0YNJ8	Tropomodulin-3	TMOD3	15	15	48.6	39.594	352	0	241.16	0.0520641	0.931912	19	similar for both	1011800000	21	10688	31155
936	H0YME5;Q9P2K8	H0YME5;Q9P2K8	Eukaryotic translation initiation factor 2-alpha kinase 4	EIF2AK4	3	3	2.1	161.12	1427	0	18.551	0.0521429	0.913598	19	similar for both	22715000	4	2757.7	8039
2818	Q9NS69	Q9NS69	Mitochondrial import receptor subunit TOM22 homolog	TOMM22	3	2	40.1	15.521	142	0	78.249	0.0524789	0.834738	19	similar for both	110940000	4	1054.5	3074.7
131	A0A0A0MR50;Q13619;A0A087WWN2	A0A0A0MR50;Q13619	Cullin-4A	CUL4A	7	1	10	77.719	667	0.006393	6.2208	0.0526237	0.986803	19	similar for both	12332000	2	1525.3	4447.9
1812	P49321;Q5T624;E9PI86;H0YDS9;E9PRH9;H0YF33;E9PPR5;E9PPQ8;E9PNB5;E9PQG5;E9PAU3;E9PJQ2;E9PKR5	P49321;Q5T624	Nuclear autoantigenic sperm protein	NASP	18	17	29.8	85.237	788	0	162.37	0.0531365	0.929153	19	similar for both	1225200000	22	16216	47304
634	E7EQY1;Q96C01;C9JF51	E7EQY1;Q96C01	Protein FAM136A	FAM136A	3	3	14.3	26.776	245	0	19.318	0.0534505	0.907632	19	similar for both	50018000	5	2115.6	6172.8
2110	Q13011;M0R248	Q13011;M0R248	Delta(3,5)-Delta(2,4)-dienoyl-CoA isomerase, mitochondrial	ECH1	2	2	10.1	35.816	328	0	13.104	0.053848	0.911293	19	similar for both	22127000	2	1145.6	3343.5
1806	P48739;A0A0A0MSW4;B3KYB6;B3KYB7	P48739;A0A0A0MSW4;B3KYB6;B3KYB7	Phosphatidylinositol transfer protein beta isoform	PITPNB	6	6	20.7	31.54	271	0	46.551	0.0543396	0.876947	19	similar for both	224430000	8	7276.8	21245
1606	P23396;E9PL09;E9PPU1;F2Z2S8;H0YCJ7;H0YEU2;H0YF32;E9PSF4;E9PQ96;E9PJH4;E9PK82;E9PQX2;E9PJN9	P23396;E9PL09;E9PPU1;F2Z2S8;H0YCJ7;H0YEU2	40S ribosomal protein S3	RPS3	16	16	63.4	26.688	243	0	208.95	0.0547476	0.92501	19	similar for both	5573700000	48	19982	58355
2692	Q9BTX1	Q9BTX1	Nucleoporin NDC1	NDC1	1	1	2.1	76.304	674	0.0028881	6.7586	0.0554924	0.982852	19	similar for both	13372000	1	620.25	1812.3
2527	Q8WYP5	Q8WYP5	Protein ELYS	AHCTF1	2	2	1	252.5	2266	0	15.072	0.0557525	0.90872	19	similar for both	23230000	2	1622.7	4742.2
1209	O43809;H3BND3;H3BV41	O43809;H3BND3	Cleavage and polyadenylation specificity factor subunit 5	NUDT21	7	7	30.8	26.227	227	0	45.462	0.0561321	0.921451	19	similar for both	738900000	14	8185.6	23928
71	H7C2W5;H7C1Y7;H7C2X4;A0A087WXC5;E7ESZ7;O95299	H7C2W5;H7C1Y7;H7C2X4;A0A087WXC5;E7ESZ7;O95299	NADH dehydrogenase [ubiquinone] 1 alpha subcomplex subunit 10, mitochondrial	NDUFA10	1	1	7.8	15.09	129	0.0057705	6.2752	0.0563461	0.907919	19	similar for both	14977000	2	1741.2	5090.6
1493	P11388	P11388	DNA topoisomerase 2-alpha	TOP2A	9	5	8.1	174.38	1531	0	57.384	0.0566774	0.827084	19	similar for both	95772000	9	5325.4	15573
700	E9PK91;A0A1W2PQ43;E9PK09;E9PQN2;E9PKI6;E9PJA7;H0YF00;H0YF63	E9PK91;A0A1W2PQ43;E9PK09;E9PQN2;E9PKI6;E9PJA7	Bcl-2-associated transcription factor 1	BCLAF1	10	1	14.5	100.4	871	0.0054348	6.2877	0.0568589	0.907226	19	similar for both	24296000	1	1189.2	3478
84	B1AP61;A0A087WYF6;F8W7U3;J3KP36;E7ESD2;A0A0A0MR88;A0A096LPC5;Q9Y4E1;Q641Q2	B1AP61;A0A087WYF6;F8W7U3;J3KP36;E7ESD2;A0A0A0MR88;A0A096LPC5;Q9Y4E1;Q641Q2	WASH complex subunit FAM21C;WASH complex subunit FAM21A	FAM21A;FAM21C	1	1	9.6	17.637	156	0.001904	7.2998	0.0579258	0.905786	19	similar for both	18231000	1	467.47	1368.2
1799	P48507	P48507	Glutamate--cysteine ligase regulatory subunit	GCLM	3	3	16.1	30.727	274	0	20.63	0.0581384	0.824425	19	similar for both	152400000	7	2497.6	7311.1
978	H7BY83;Q5JSH3	H7BY83;Q5JSH3	WD repeat-containing protein 44	WDR44	1	1	1.9	89.847	806	0.0035112	6.5192	0.0583852	0.978868	19	similar for both	12062000	1	476.27	1394.4
721	E9PMP7;E9PMS6;F8WD26;J3KP06;Q8WWI1;H0Y424;A0A0A0MTE2;E9PMT2;H0YDQ3;H0YE95;H0YDG6	E9PMP7;E9PMS6;F8WD26;J3KP06;Q8WWI1;H0Y424;A0A0A0MTE2;E9PMT2;H0YDQ3	LIM domain only protein 7	LMO7	5	5	5.8	119.42	1045	0	45.785	0.0585091	0.898974	19	similar for both	73255000	5	3929.3	11505
167	A0A0A0MTN3;P21266	A0A0A0MTN3;P21266	Glutathione S-transferase Mu 3	GSTM3	1	1	6.6	24.914	212	0.0028839	6.7382	0.0589118	0.898286	19	similar for both	62485000	2	1494.8	4378
93	A0A087X2E5;A0A087WZN1;O43837	A0A087X2E5;A0A087WZN1;O43837	Isocitrate dehydrogenase [NAD] subunit, mitochondrial;Isocitrate dehydrogenase [NAD] subunit beta, mitochondrial	IDH3B	1	1	3.2	41.219	376	0	17.175	0.05901	0.898118	19	similar for both	60377000	4	2664.1	7803.2
2109	Q12996;E9PLP8	Q12996;E9PLP8	Cleavage stimulation factor subunit 3	CSTF3	2	2	2.1	82.921	717	0	13.458	0.0591012	0.904199	19	similar for both	25843000	2	2155.5	6313.9
1801	P48637;A0A2R8Y5T7;A0A2R8Y430;A0A2R8Y7I7;A0A2R8Y2F2;A0A2R8Y2X9;A0A2R8Y6Y6;A0A2R8Y4V9;A0A2R8Y790;A0A2R8Y446;A0A0S2Z4J7;A0A2R8YF34;A0A2R8Y6Q7	P48637;A0A2R8Y5T7;A0A2R8Y430	Glutathione synthetase	GSS	7	7	22.2	52.384	474	0	49.152	0.0591498	0.822585	19	similar for both	223650000	8	4003	11726
2214	Q15061;C9IZK7	Q15061;C9IZK7	WD repeat-containing protein 43	WDR43	7	7	13.4	74.89	677	0	98.779	0.0599887	0.82106	19	similar for both	125590000	12	6860.1	20107
1146	O14672	O14672	Disintegrin and metalloproteinase domain-containing protein 10	ADAM10	1	1	2.5	84.141	748	0.0019654	7.7335	0.060626	0.975783	19	similar for both	5253000	1	281.84	826.44
2670	Q9BQ61	Q9BQ61	Uncharacterized protein C19orf43	C19orf43	3	3	13.1	18.419	176	0	22.982	0.0607351	0.819703	19	similar for both	173460000	4	4364.5	12799
2211	Q15046;H3BVA8;J3KRL2;H3BPV7;H3BRC9	Q15046	Lysine--tRNA ligase	KARS	9	9	18.1	68.047	597	0	120.09	0.0607353	0.864083	19	similar for both	533490000	14	7546.4	22130
1054	K7EM02;K7EIJ8;Q8IYT4	K7EM02;K7EIJ8;Q8IYT4	Katanin p60 ATPase-containing subunit A-like 2	KATNAL2	1	1	9.4	13.999	128	0	13.529	0.0610514	0.863449	19	similar for both	356450000	7	1240.4	3638.3
2987	Q9Y2Q3;E9PFN5;C9JNT3	Q9Y2Q3;E9PFN5;C9JNT3	Glutathione S-transferase kappa 1	GSTK1	5	5	27.4	25.497	226	0	39.07	0.0611822	0.908484	19	similar for both	1432000000	8	5233.8	15353
2290	Q4J6C6	Q4J6C6	Prolyl endopeptidase-like	PREPL	1	1	1.8	83.926	727	0.0019677	7.7479	0.0616649	0.900739	19	similar for both	30629000	1	811.61	2381.6
726	E9PPJ0;Q13435;H0YEX5;E9PJ04;E9PJT3;H0YCG1;E9PIL8	E9PPJ0;Q13435	Splicing factor 3B subunit 2	SF3B2	14	14	21.9	98.169	878	0	142.65	0.0617577	0.907007	19	similar for both	780930000	26	13074	38367
2727	Q9C0C2;E9PKK0;E9PKE7;A0A2R8Y5C4	Q9C0C2	182 kDa tankyrase-1-binding protein	TNKS1BP1	11	11	7.7	181.79	1729	0	70.425	0.061764	0.817834	19	similar for both	204930000	11	8535.7	25049
21	A0A087WSV8;P80303;Q2L696;E9PKG6;E9PLR0;H0YEG8;E9PLE9;A0A2R8Y6G7;E9PJP3;E9PM22;H0YD18	A0A087WSV8;P80303;Q2L696;E9PKG6	Nucleobindin-2;Nesfatin-1	NUCB2;Nucb2	9	9	27.9	50.227	420	0	73.441	0.062495	0.905117	19	similar for both	1176500000	23	10157	29822
2833	Q9NV31	Q9NV31	U3 small nucleolar ribonucleoprotein protein IMP3	IMP3	2	2	15.2	21.85	184	0	11.824	0.0625437	0.899554	19	similar for both	21421000	3	820.72	2409.8
2659	Q99747;J3KTJ6	Q99747;J3KTJ6	Gamma-soluble NSF attachment protein	NAPG	2	2	8	34.746	312	0	65.273	0.0628164	0.891612	19	similar for both	55006000	3	2431.9	7141.9
2528	Q8WZ82	Q8WZ82	Ovarian cancer-associated gene 2 protein	OVCA2	1	1	4.8	24.418	227	0.0035224	6.5451	0.062832	0.972746	19	similar for both	5431000	1	674.41	1980.6
1053	K7EIG1;O75153;I3L2B0;Q9Y5I4	K7EIG1;O75153;I3L2B0	Clustered mitochondria protein homolog	CLUH	4	4	4.2	140.49	1251	0	26.72	0.0628809	0.891501	19	similar for both	76534000	5	2739.6	8045.9
2227	Q15293;E9PP27	Q15293	Reticulocalbin-1	RCN1	10	10	40.8	38.89	331	0	323.31	0.0630652	0.903655	19	similar for both	2599100000	31	18522	54404
1274	O75822;H0YGJ7;H0YLP3	O75822	Eukaryotic translation initiation factor 3 subunit J	EIF3J	7	6	36	29.062	258	0	75.273	0.063862	0.857808	19	similar for both	362440000	7	5548.7	16307
1268	O75663	O75663	TIP41-like protein	TIPRL	2	2	8.5	31.444	272	0	56.177	0.0642293	0.857071	19	similar for both	264620000	5	6525.3	19182
585	D6REX3;O94979;D6RHZ5;H7BXG7;H0Y8V7;H0Y9K1;H0Y9T9;H0Y8W8;D6RE64;D6RCQ9;H0YAF5;D6RBT0;D6RHE8;H0Y9V3	D6REX3;O94979;D6RHZ5;H7BXG7	Protein transport protein Sec31A	SEC31A	18	8	15.7	136.22	1251	0	121.82	0.0642846	0.900529	19	similar for both	1311600000	22	16796	49376
995	H7C525;C9JQ41;C9JBU9	H7C525;C9JQ41	Coiled-coil domain-containing protein 58 (Fragment)	CCDC58	4	1	31.9	16.266	141	0	27.484	0.0649299	0.812089	19	similar for both	178000000	4	1138.5	3348.4
472	C9J1C6;Q9P0P0;F8WBU5;C9J391;H7C426	C9J1C6;Q9P0P0	E3 ubiquitin-protein ligase RNF181	RNF181	3	3	17.3	16.031	139	0	19.77	0.0653079	0.811404	19	similar for both	91900000	3	2712.9	7980.9
789	J3KR44;F5H6Q1;Q96FW1;F5GYN4;F5GYJ8;F5H3F0	J3KR44;F5H6Q1;Q96FW1;F5GYN4;F5GYJ8;F5H3F0	Ubiquitin thioesterase OTUB1	OTUB1	7	7	29.8	31.44	272	0	165.93	0.0654412	0.854641	19	similar for both	256770000	11	6586.1	19377
367	B0QY89;Q9Y262;B0QY90;C9JHP4;C9K0Q7;H7C3A0;H0Y7E6	B0QY89;Q9Y262;B0QY90	Eukaryotic translation initiation factor 3 subunit L	EIF3L	15	15	26.2	70.901	607	0	118.1	0.0655928	0.897178	19	similar for both	801300000	24	14396	42359
902	H0Y8X6;P46934	H0Y8X6;P46934	E3 ubiquitin-protein ligase NEDD4	NEDD4	2	2	4.3	104.69	910	0	13.631	0.0656225	0.895402	19	similar for both	26869000	2	389.57	1146.3
1970	P62277;J3KMX5;E9PS50	P62277;J3KMX5	40S ribosomal protein S13	RPS13	5	5	33.8	17.222	151	0	150.25	0.0656905	0.896928	19	similar for both	3641700000	20	11501	33843
1951	P61956	P61956	Small ubiquitin-related modifier 2	SUMO2	2	1	23.2	10.871	95	0	37.687	0.0658184	0.8966	19	similar for both	1273200000	6	3740.9	11009
524	F2Z2Y6;C9JNV3;O95777;C9JIZ0	F2Z2Y6;C9JNV3;O95777;C9JIZ0	U6 snRNA-associated Sm-like protein LSm8	LSM8	3	3	49.3	7.3713	67	0	41.348	0.0665639	0.852392	19	similar for both	312640000	6	1025.1	3018.3
653	E7EWP2;O75962;F5H228;E7EPJ7;A0A087X139;A0A1W2PRD7	E7EWP2;O75962;F5H228;E7EPJ7	Triple functional domain protein	TRIO	4	4	1.9	262.68	2309	0	32.519	0.0673985	0.96646	19	similar for both	13728000	5	2675.3	7881.7
2660	Q99757;M0QXH0;F8WDN2	Q99757;M0QXH0	Thioredoxin, mitochondrial	TXN2	3	3	36.7	18.383	166	0	91.529	0.0676963	0.850124	19	similar for both	443630000	14	4732.4	13945
1917	P58546;C9JL85	P58546;C9JL85	Myotrophin	MTPN	5	5	37.3	12.895	118	0	46.729	0.0681368	0.849242	19	similar for both	698380000	11	3741	11027
819	F8VYE8;F8W0W8;P36873;F8VR82;A0A087WYY5	F8VYE8;F8W0W8;P36873;F8VR82;A0A087WYY5	Serine/threonine-protein phosphatase;Serine/threonine-protein phosphatase PP1-gamma catalytic subunit	PPP1CC	10	1	43.8	34.95	304	0.003204	6.6286	0.0690287	0.890813	19	similar for both	34874000	1	1079.7	3184.5
428	B5MD17;J3KS05;P83916;K7ELA4;C9JWS9	B5MD17;J3KS05;P83916;K7ELA4;C9JWS9	Chromobox protein homolog 1	CBX1	4	3	26.2	19.325	168	0	35.954	0.0693238	0.804133	19	similar for both	125510000	5	1483	4374.9
2685	Q9BT73	Q9BT73	Proteasome assembly chaperone 3	PSMG3	1	1	12.3	13.104	122	0.0019873	7.8931	0.0696183	0.963405	19	similar for both	10030000	2	776.68	2291.7
2577	Q96BK5;E5RJG9;E5RGR1;A0A0A6YYK5	Q96BK5	PIN2/TERF1-interacting telomerase inhibitor 1	PINX1	3	3	14.9	37.034	328	0	32.651	0.070436	0.87861	19	similar for both	73067000	4	2182.8	6444.3
1975	P62314;J3QLR7;J3QLI9	P62314;J3QLR7;J3QLI9	Small nuclear ribonucleoprotein Sm D1	SNRPD1	2	2	20.2	13.281	119	0	15.087	0.0713864	0.842743	19	similar for both	443040000	3	1858.1	5489.3
2651	Q99614;H0YB37	Q99614;H0YB37	Tetratricopeptide repeat protein 1	TTC1	2	2	7.9	33.526	292	0.00086096	11.3	0.0715405	0.800127	19	similar for both	102670000	2	1479.2	4370.4
2725	Q9BZH6	Q9BZH6	WD repeat-containing protein 11	WDR11	1	1	0.7	136.68	1224	0.0029564	6.967	0.0715461	0.881951	19	similar for both	1007200000	6	6323.4	18683
1660	P30044	P30044	Peroxiredoxin-5, mitochondrial	PRDX5	7	7	46.7	22.086	214	0	97.748	0.071584	0.842348	19	similar for both	540470000	16	7805.3	23062
1486	P11172;F2Z3P2;F2Z303;F8WDG4;E9PFD2	P11172;F2Z3P2;F2Z303;F8WDG4;E9PFD2	Uridine 5-monophosphate synthase;Orotate phosphoribosyltransferase;Orotidine 5-phosphate decarboxylase	UMPS	3	3	7.3	52.221	480	0	17.819	0.0717996	0.876287	19	similar for both	62095000	3	1792.9	5298.2
3016	Q9Y3I0	Q9Y3I0	tRNA-splicing ligase RtcB homolog	RTCB	8	8	22.4	55.21	505	0	215.71	0.0722496	0.841018	19	similar for both	469530000	15	8815.9	26060
1663	P30050	P30050	60S ribosomal protein L12	RPL12	8	8	63	17.818	165	0	137.8	0.0723486	0.879902	19	similar for both	4131200000	26	8482.1	25075
712	E9PM04;Q9BTE7;E9PLH8;E9PM78;H0YD80;E9PLS2;E9PQV9;H0YCN4	E9PM04;Q9BTE7;E9PLH8;E9PM78;H0YD80;E9PLS2;E9PQV9;H0YCN4	DCN1-like protein;DCN1-like protein 5	DCUN1D5	2	2	16.4	17.855	152	0	23.335	0.0723848	0.886294	19	similar for both	15750000	2	1624.7	4803.1
2454	Q8N4V1	Q8N4V1	Membrane magnesium transporter 1	MMGT1	1	1	18.3	14.686	131	0.0031881	6.5963	0.0725384	0.886088	19	similar for both	18145000	1	262.99	777.56
418	B4E0K5;Q16539;E7EX54;B5TY33	B4E0K5;Q16539	Mitogen-activated protein kinase 14	MAPK14	3	3	12.4	32.357	283	0	19.711	0.0726896	0.798052	19	similar for both	101950000	4	2711.5	8017.7
2928	Q9UIG0	Q9UIG0	Tyrosine-protein kinase BAZ1B	BAZ1B	8	8	5.7	170.9	1483	0	66.652	0.0734758	0.796633	19	similar for both	143160000	11	5814.7	17203
2511	Q8WUA2	Q8WUA2	Peptidyl-prolyl cis-trans isomerase-like 4	PPIL4	2	2	5.7	57.224	492	0.00086281	11.4	0.0738437	0.884331	19	similar for both	23915000	2	620.25	1835.5
2771	Q9H993;F5GZY1	Q9H993;F5GZY1	Protein-glutamate O-methyltransferase	ARMT1	5	5	13.6	51.172	441	0	60.064	0.0741232	0.795466	19	similar for both	109990000	9	5055.3	14963
2744	Q9H2D6	Q9H2D6	TRIO and F-actin-binding protein	TRIOBP	1	1	0.5	261.37	2365	0.0019327	7.5518	0.0748328	0.883001	19	similar for both	27443000	2	822.91	2436.9
850	G3V0I5;P49821;E9PQP1;E9PPS5;E9PPR0;E9PMX3;H0YD04;B4DE93	G3V0I5;P49821;E9PQP1;E9PPS5;E9PPR0;E9PMX3	NADH dehydrogenase [ubiquinone] flavoprotein 1, mitochondrial	NDUFV1	4	4	12.7	50.054	457	0	29.176	0.0749957	0.870845	19	similar for both	71941000	4	5859.9	17355
1809	P49189	P49189	4-trimethylaminobutyraldehyde dehydrogenase	ALDH9A1	5	5	9.5	53.801	494	0	157.16	0.0755481	0.834435	19	similar for both	269500000	9	1615.1	4785.2
2085	Q08AF3;B4E128;Q68D06	Q08AF3	Schlafen family member 5	SLFN5	5	4	9	101.05	891	0	35.557	0.075706	0.869637	19	similar for both	60934000	5	1653.7	4900.1
280	A0A1W2PR79;Q96J02	A0A1W2PR79;Q96J02	E3 ubiquitin-protein ligase Itchy homolog	ITCH	1	1	10.8	17.303	158	0.0018839	7.1614	0.0757717	0.954939	19	similar for both	2381900	1	209.24	620.03
824	F8W150;S4R3U2;H0YIN8;Q6ZTN6;Q8IZ07	F8W150;S4R3U2;H0YIN8;Q6ZTN6;Q8IZ07	Ankyrin repeat domain-containing protein 13D;Ankyrin repeat domain-containing protein 13A	ANKRD13A;ANKRD13D	1	1	14.5	9.3785	83	0.0020153	8.1249	0.0758898	0.954777	19	similar for both	2894800	1	269.52	798.72
1213	O43852;H0Y875	O43852;H0Y875	Calumenin	CALU	18	18	57.8	37.106	315	0	323.31	0.0772621	0.867372	19	similar for both	7703200000	76	38499	114200
112	A0A087X271;B4DDF4;B4DUT8;Q99439;K7ES69;H3BVI6;A0A087X1X5;A0A087WV51;H3BQH0	A0A087X271;B4DDF4;B4DUT8;Q99439;K7ES69;H3BVI6;A0A087X1X5	Calponin;Calponin-2	CNN2	9	8	57.5	19.757	179	0	179.74	0.0780562	0.86535	19	similar for both	1366600000	22	15005	44534
506	C9JES6;Q14012	C9JES6;Q14012	Calcium/calmodulin-dependent protein kinase type 1	CAMK1	2	2	22.1	14.021	122	0	21.884	0.0785204	0.951159	19	similar for both	9552100	2	1340.8	3980.7
328	A2A274;Q99798	A2A274;Q99798	Aconitate hydratase, mitochondrial	ACO2	15	15	23.9	87.819	805	0	133.36	0.0785636	0.828426	19	similar for both	432360000	27	11286	33508
2683	Q9BT09;A0A0C4DFY8	Q9BT09	Protein canopy homolog 3	CNPY3	3	3	13.3	30.748	278	0	80.211	0.0789247	0.864164	19	similar for both	81192000	9	4585.6	13618
933	H0YL99;P82912	H0YL99;P82912	28S ribosomal protein S11, mitochondrial	MRPS11	2	2	18.6	13.015	118	0	18.255	0.07902	0.877372	19	similar for both	27274000	2	873.22	2593.4
690	E9PIE3;Q969G5	E9PIE3;Q969G5	Protein kinase C delta-binding protein	PRKCDBP	5	5	14.3	31.088	293	0	31.8	0.0793938	0.785977	19	similar for both	188260000	8	4429.6	13159
842	F8WBJ6;Q9NRX1	F8WBJ6;Q9NRX1	RNA-binding protein PNO1	PNO1	2	2	22.1	15.175	136	0	66.594	0.0798899	0.862525	19	similar for both	39627000	3	801.59	2382.1
2111	Q13042;Q5T8C6	Q13042;Q5T8C6	Cell division cycle protein 16 homolog	CDC16	4	4	9.5	71.655	620	0	32.926	0.0799926	0.86235	19	similar for both	55389000	4	3576.8	10630
2082	Q08378;A0A087WV43	Q08378	Golgin subfamily A member 3	GOLGA3	8	8	8.4	167.35	1498	0	64.397	0.0800588	0.784782	19	similar for both	103230000	11	4890.2	14534
849	G3V0G5;Q8IV38	G3V0G5;Q8IV38	Ankyrin repeat and MYND domain-containing protein 2	ANKMY2	1	1	3.2	38.072	341	0.0016971	10.706	0.0801648	0.875834	19	similar for both	18706000	1	463.65	1378.1
1634	P27348;E9PG15	P27348	14-3-3 protein theta	YWHAQ	13	8	47.8	27.764	245	0	84.488	0.0807104	0.858599	19	similar for both	1364500000	15	7803.5	23203
2	A0A024QZP7;P06493;A0A087WZZ9;E5RIU6;G3V317;K7ELV5	A0A024QZP7;P06493;A0A087WZZ9;E5RIU6	Cyclin-dependent kinase 1	CDC2;CDK1	4	3	16.5	34.081	297	0	28.34	0.0807985	0.82398	19	similar for both	232950000	5	3158	9390.6
124	C9JFE4;A0A096LP07;A0A096LPJ3;A8K070;Q13098;J3QLT0;J3KSA5;J3KRJ4;J3QS84;J3QS88;J3KTB0;J3QLE8;J3QL53;J3KRE8	C9JFE4;A0A096LP07;A0A096LPJ3;A8K070;Q13098;J3QLT0;J3KSA5;J3KRJ4	COP9 signalosome complex subunit 1	GPS1	3	3	8.9	53.371	471	0	24.326	0.0815462	0.78211	19	similar for both	100170000	6	3679.5	10947
663	E9PDF2;E9PCR7;Q02218;A0A0D9SFS3;E9PFG7;C9J4G7;Q9ULD0	E9PDF2;E9PCR7;Q02218;A0A0D9SFS3;E9PFG7	2-oxoglutarate dehydrogenase, mitochondrial	OGDH	12	12	14.9	117.24	1034	0	83.717	0.0818307	0.821928	19	similar for both	324170000	17	7804.5	23224
422	B5MBZ0;Q9HC35	B5MBZ0;Q9HC35	Echinoderm microtubule-associated protein-like 4	EML4	7	7	7.8	110.18	992	0	49.287	0.0829943	0.779512	19	similar for both	172800000	9	5749.6	17123
256	A0A1B0GTW1;A0A2R8YDH4;Q9UDY2	A0A1B0GTW1;A0A2R8YDH4;Q9UDY2	Tight junction protein ZO-2	TJP2	3	3	3.8	140.73	1249	0	21.847	0.0830913	0.871905	19	similar for both	22943000	3	2338.6	6965.1
26	A0A087WT44;P30519;I3L159;I3L1F5;I3L276;I3L1Y2;I3L4P8;A0A1B0GXH0;I3L463	A0A087WT44;P30519;I3L159;I3L1F5	Heme oxygenase 2	HMOX2	3	3	13	41.669	370	0	20.333	0.0835378	0.778538	19	similar for both	93706000	4	1927	5741
40	A0A087WUB9;Q8WYA6	A0A087WUB9;Q8WYA6	Beta-catenin-like protein 1	CTNNBL1	3	2	6.7	65.702	568	0	33.648	0.0844914	0.942952	19	similar for both	13745000	2	2166.3	6458.2
2544	Q92769;H3BM24;E5RK19;E5RFI6;E5RJ04;E5RGV4;E5RHE7;E5RH52;E5RG37;E5RFP9	Q92769	Histone deacetylase 2	HDAC2	5	4	14.5	55.364	488	0	123.92	0.0849494	0.776009	19	similar for both	193660000	5	6019.8	17952
2838	Q9NW13	Q9NW13	RNA-binding protein 28	RBM28	4	4	6.3	85.737	759	0	26.994	0.0851695	0.869117	19	similar for both	37290000	4	3117.4	9298
1137	O00567;Q5JXT2;H0Y653;H0YDU4	O00567;Q5JXT2	Nucleolar protein 56	NOP56	7	7	15.5	66.049	594	0	61.907	0.0866994	0.812267	19	similar for both	324160000	12	7826.1	23367
2982	Q9Y2A7	Q9Y2A7	Nck-associated protein 1	NCKAP1	5	5	4.7	128.79	1128	0	36.473	0.0868898	0.850651	19	similar for both	69886000	6	4635.7	13843
906	H0YAN8;O15013	H0YAN8;O15013	Rho guanine nucleotide exchange factor 10	ARHGEF10	1	1	1.1	109.65	988	0.0020825	9.3997	0.0868965	0.939648	19	similar for both	11332000	1	471.27	1407.3
1155	O14964;I3L1P5;I3L1E3	O14964;I3L1P5	Hepatocyte growth factor-regulated tyrosine kinase substrate	HGS	5	5	8.1	86.191	777	0	33.066	0.0869043	0.77251	19	similar for both	115110000	7	6392.4	19089
1946	P61353;K7ELC7;K7EQQ9;K7ERY7	P61353;K7ELC7	60S ribosomal protein L27	RPL27	6	6	41.9	15.798	136	0	200.89	0.0873339	0.841796	19	similar for both	2157300000	13	7902	23604
2753	Q9H3S7;R4GMM7;C9JD91	Q9H3S7	Tyrosine-protein phosphatase non-receptor type 23	PTPN23	4	4	3.5	178.97	1636	0	25.855	0.0877441	0.865665	19	similar for both	24232000	6	1583.9	4732.6
2964	Q9UNX4	Q9UNX4	WD repeat-containing protein 3	WDR3	5	5	5.1	106.1	943	0	46.189	0.0898881	0.862792	19	similar for both	24969000	6	3558.7	10649
2533	Q92542;Q5T205;Q5T209;H0Y6T7;H0Y3Z4	Q92542	Nicastrin	NCSTN	3	3	5.5	78.41	709	0	43.32	0.090143	0.805451	19	similar for both	274270000	5	5517.7	16514
1591	P21964;E7EMS6;E7EUU8;H7BZ45;F8WBW9	P21964;E7EMS6;E7EUU8	Catechol O-methyltransferase	COMT	7	7	30.6	30.037	271	0	64.079	0.090148	0.766714	19	similar for both	222670000	14	3095	9263.1
2394	Q7L2H7;J3KNJ2;H0YCQ8;E9PN86;E9PRY0	Q7L2H7;J3KNJ2;H0YCQ8	Eukaryotic translation initiation factor 3 subunit M	EIF3M	10	10	31.8	42.502	374	0	64.723	0.0901629	0.805411	19	similar for both	369380000	19	8786.3	26297
323	A0A2U3TZJ6;A0A2R8YHI9;Q15813;A0A2R8Y6Q1;A0A2R8Y5Q8;A0A2R8Y7H8;A0A2R8Y5H6;A0A2R8Y787;A0A2R8Y6G3;A0A2R8Y4P2;A0A2R8Y784;A0A2R8YER9;A0A2R8YFM3;A0A2R8Y4V6;A0A2R8Y809;A0A2R8YFL4;A0A2R8Y7E7	A0A2U3TZJ6;A0A2R8YHI9;Q15813;A0A2R8Y6Q1;A0A2R8Y5Q8	Tubulin-specific chaperone E	TBCE	3	3	6.2	52.478	464	0	19.498	0.0905373	0.861923	19	similar for both	32971000	4	3158.8	9456.6
2301	Q5GLZ8;H0Y6K7	Q5GLZ8	Probable E3 ubiquitin-protein ligase HERC4	HERC4	3	3	4.7	118.56	1057	0	50.96	0.0909309	0.861395	19	similar for both	26628000	4	2366.4	7086.3
2266	Q16531;F5GY55;F5GYG8;F5GZY8;F5GWI0;F5H2L3;F5H198	Q16531;F5GY55	DNA damage-binding protein 1	DDB1	16	16	14	126.97	1140	0	133.16	0.090993	0.803771	19	similar for both	460810000	23	19352	57953
366	B0QY51;Q9H6E4	B0QY51;Q9H6E4	Coiled-coil domain-containing protein 134	CCDC134	1	1	11.2	13.667	116	0.0047929	6.3484	0.0911443	0.933815	19	similar for both	7579700	1	427.28	1279.7
1223	O60506;F6UXX1	O60506	Heterogeneous nuclear ribonucleoprotein Q	SYNCRIP	19	6	36.1	69.602	623	0	323.31	0.091294	0.831784	19	similar for both	2957000000	62	27461	82254
1773	P46060;B0QYT5;B0QYT4;H0Y4Q3	P46060	Ran GTPase-activating protein 1	RANGAP1	4	4	8	63.541	587	0	23.777	0.0913832	0.764511	19	similar for both	113270000	4	3745.3	11219
1214	O43929	O43929	Origin recognition complex subunit 4	ORC4	1	1	3.7	50.377	436	0.005116	6.3145	0.0916401	0.933134	19	similar for both	3542000	1	713.78	2138.5
2052	Q01658	Q01658	Protein Dr1	DR1	2	2	11.9	19.443	176	0.00086207	11.327	0.0918896	0.763608	19	similar for both	146270000	3	1444.8	4329.4
733	E9PR30;P62861	E9PR30;P62861	40S ribosomal protein S30	FAU	1	1	10.2	10.905	98	0.0044612	6.37	0.0920314	0.829923	19	similar for both	1405400000	5	1831.9	5489.9
1782	P46783;F6U211;A0A2R8Y7H1;A0A2R8YFH6;A0A1W2PQS6;A0A2R8Y6L3;S4R435;Q9NQ39	P46783;F6U211;A0A2R8Y7H1;A0A2R8YFH6;A0A1W2PQS6;A0A2R8Y6L3;S4R435;Q9NQ39	40S ribosomal protein S10;Putative 40S ribosomal protein S10-like	RPS10;RPS10-NUDT3;RPS10P5	10	10	48.5	18.898	165	0	294.4	0.092055	0.829863	19	similar for both	2253300000	30	20531	61529
2988	Q9Y2Q5	Q9Y2Q5	Ragulator complex protein LAMTOR2	LAMTOR2	1	1	8	13.507	125	0	14.975	0.0922386	0.932313	19	similar for both	7950500	1	1096.6	3286.8
2666	Q99961;M0R0I3;M0QYE0;Q99962	Q99961;M0R0I3;M0QYE0;Q99962	Endophilin-A2;Endophilin-A1	SH3GL1;SH3GL2	6	6	15.5	41.489	368	0	36.462	0.0927998	0.761986	19	similar for both	211580000	8	8154.6	24451
2351	Q68CP9	Q68CP9	AT-rich interactive domain-containing protein 2	ARID2	1	1	0.5	197.39	1835	0.0076692	6.1463	0.0928358	0.931493	19	similar for both	3514400	1	1204.1	3610.5
1561	P18124;A8MUD9;C9JZ88;C9JIJ5	P18124;A8MUD9	60S ribosomal protein L7	RPL7	14	14	53.2	29.225	248	0	151.68	0.0930478	0.827359	19	similar for both	2967700000	28	18023	54050
2375	Q6PJG6	Q6PJG6	BRCA1-associated ATM activator 1	BRAT1	1	1	1.1	88.118	821	0.0020886	9.5176	0.0944917	0.929221	19	similar for both	5963500	2	1950	5853.8
218	A0A0G2JHC2;Q6NYC8	A0A0G2JHC2;Q6NYC8	Phostensin	PPP1R18	5	5	15.2	68.041	613	0	30.305	0.0947933	0.758438	19	similar for both	217890000	5	2484.1	7458.7
843	F8WC41;F8WBW1;Q86X83	F8WC41;F8WBW1;Q86X83	COMM domain-containing protein 2	COMMD2	1	1	5.8	13.825	121	0.0044797	6.3955	0.0950642	0.928435	19	similar for both	12757000	1	1241.9	3729.6
1818	P49588;H3BPK7	P49588	Alanine--tRNA ligase, cytoplasmic	AARS	13	13	18.3	106.81	968	0	129.28	0.0954302	0.821356	19	similar for both	805480000	32	18451	55425
250	A0A1B0GUC3;A0A1B0GV98;A0A1B0GTC5;A0A1B0GU26;A0A1B0GTC3;A0A1B0GVH5;Q9C0B1;A0A1B0GTI3;A0A1B0GTZ8;A0A1B0GUY7;A0A1B0GTY1;X6R3I0	A0A1B0GUC3;A0A1B0GV98;A0A1B0GTC5;A0A1B0GU26;A0A1B0GTC3;A0A1B0GVH5;Q9C0B1;A0A1B0GTI3;A0A1B0GTZ8;A0A1B0GUY7	Alpha-ketoglutarate-dependent dioxygenase FTO	FTO	5	5	10.4	51.802	450	0	32.749	0.095493	0.836104	19	similar for both	45935000	6	2950.7	8864
2999	Q9Y320;E9PSF0;E9PRL5;H3BSU7;E9PLR1;G3V155	Q9Y320;E9PSF0;E9PRL5;H3BSU7;E9PLR1;G3V155	Thioredoxin-related transmembrane protein 2	TMX2;TMX2-CTNND1	2	2	7.8	34.037	296	0	14.539	0.0957997	0.756648	19	similar for both	120670000	3	1883.7	5659.9
3048	Q9Y617	Q9Y617	Phosphoserine aminotransferase	PSAT1	4	4	11.9	40.422	370	0	69.395	0.0963647	0.755644	19	similar for both	148240000	6	7865	23641
458	B9ZVT1;Q8IXT5	B9ZVT1;Q8IXT5	RNA-binding protein 12B	RBM12B	2	2	6.1	102.7	881	0	13.775	0.0968205	0.926026	19	similar for both	4294600	2	589.83	1773.5
6	A0A024R4E5;Q00341;H0Y394;H7C0A4;C9JIZ1;C9J5E5;C9JHS7;C9JHZ8;C9JES8;C9JZI8;H7C2D1;C9JT62;C9JK79;H7BZC3;C9JBS3;C9JEJ8;C9JHN6;C9JMQ6;C9JQ82;C9JHS9;C9J739;H7C3D0	A0A024R4E5;Q00341;H0Y394	Vigilin	HDLBP	34	34	33.8	141.44	1268	0	323.31	0.0969268	0.81759	19	similar for both	2539500000	64	32194	96808
3061	Q9Y6Y8;A0A0C4DH82;H7C4C4;H7C0V8	Q9Y6Y8	SEC23-interacting protein	SEC23IP	6	6	8.1	111.08	1000	0	38.02	0.0970622	0.754405	19	similar for both	163110000	7	4409.6	13261
1876	P52948;H7C3P6;H0YCT1;H0YCR0;H0YDF4;H0YEN4	P52948;H7C3P6	Nuclear pore complex protein Nup98-Nup96;Nuclear pore complex protein Nup98;Nuclear pore complex protein Nup96	NUP98	3	3	2	197.58	1817	0	19.566	0.0970843	0.853163	19	similar for both	28251000	4	2095.7	6302.5
904	H0YAB3	H0YAB3	Protein transport protein Sec31A (Fragment)	SEC31A	11	1	30.7	48.871	443	1	-2	0.0971394	0.925589	19	similar for both	10158000	1	459.59	1382.2
1982	P62633	P62633	Cellular nucleic acid-binding protein	CNBP	6	6	37.9	19.463	177	0	55.2	0.09776	0.753166	19	similar for both	211990000	8	2980.4	8967.3
206	A0A0C4DGX4;Q13616	A0A0C4DGX4;Q13616	Cullin-1	CUL1	5	5	8.4	87.387	752	0	32.569	0.0980279	0.831828	19	similar for both	51923000	7	3510.1	10563
1899	P55072;C9IZA5;C9JUP7	P55072	Transitional endoplasmic reticulum ATPase	VCP	28	28	50.4	89.321	806	0	323.31	0.0985567	0.813494	19	similar for both	3781200000	77	28601	86101
1661	P30048	P30048	Thioredoxin-dependent peroxide reductase, mitochondrial	PRDX3	6	6	29.3	27.692	256	0	48.758	0.09887	0.812707	19	similar for both	967490000	18	10205	30728
2810	Q9NRG1	Q9NRG1	Phosphoribosyltransferase domain-containing protein 1	PRTFDC1	2	2	10.2	25.673	225	0	12.875	0.0990987	0.850472	19	similar for both	26259000	2	849.33	2557.8
2022	P68402;J3KNE3	P68402	Platelet-activating factor acetylhydrolase IB subunit beta	PAFAH1B2	3	2	21.8	25.569	229	0	17.537	0.0991134	0.750765	19	similar for both	146710000	4	1338.4	4030.7
1441	P08579	P08579	U2 small nuclear ribonucleoprotein B	SNRPB2	6	4	26.2	25.486	225	0	23.334	0.0992481	0.750526	19	similar for both	162060000	4	3692.4	11121
2571	Q96AG4;I3L223	Q96AG4	Leucine-rich repeat-containing protein 59	LRRC59	12	12	48.5	34.93	307	0	323.31	0.100129	0.809547	19	similar for both	2846300000	53	17297	52128
1139	O00629;H7C4F6	O00629	Importin subunit alpha-3	KPNA4	4	3	11.3	57.886	521	0	106.26	0.100592	0.78486	19	similar for both	274640000	6	1888.3	5692.6
1989	P62834;A0A075B6Q0	P62834;A0A075B6Q0	Ras-related protein Rap-1A	RAP1A	6	2	41.3	20.987	184	0	13.196	0.101346	0.826239	19	similar for both	71125000	2	1194.2	3602
1325	O95486	O95486	Protein transport protein Sec24A	SEC24A	3	3	4.3	119.75	1093	0	21.988	0.102206	0.846324	19	similar for both	21099000	4	1585.1	4783.9
2522	Q8WWM7;H3BUF6;H3BSK9;H3BSQ5;H3BUE3	Q8WWM7;H3BUF6	Ataxin-2-like protein	ATXN2L	7	7	11.1	113.37	1075	0	47.3	0.10239	0.781331	19	similar for both	303630000	11	6153.2	18573
1216	O60264	O60264	SWI/SNF-related matrix-associated actin-dependent regulator of chromatin subfamily A member 5	SMARCA5	7	4	7	121.9	1052	0	63.476	0.103899	0.742295	19	similar for both	182950000	10	9992.1	30192
1285	O76003	O76003	Glutaredoxin-3	GLRX3	6	6	20.6	37.432	335	0	41.576	0.104013	0.778151	19	similar for both	429320000	13	9355.6	28271
2189	Q14694;H3BQP1;J3KT19	Q14694	Ubiquitin carboxyl-terminal hydrolase 10	USP10	3	3	5.5	87.133	798	0	28.422	0.104058	0.821677	19	similar for both	54563000	4	862.2	2605.5
2542	Q92734;C9JTY3;C9JUE0;C9JJP5	Q92734;C9JTY3;C9JUE0;C9JJP5	Protein TFG	TFG	6	5	18.5	43.447	400	0	63.021	0.10424	0.777707	19	similar for both	254710000	7	4555.8	13769
1434	P08240	P08240	Signal recognition particle receptor subunit alpha	SRPR	7	7	13	69.81	638	0	77.881	0.104341	0.777508	19	similar for both	314920000	9	6649.1	20097
1998	P62917;E9PKU4;E9PKZ0;G3V1A1;E9PP36	P62917;E9PKU4;E9PKZ0;G3V1A1	60S ribosomal protein L8	RPL8	7	7	33.5	28.024	257	0	90.242	0.104697	0.798108	19	similar for both	1816300000	18	5601.9	16936
2342	Q5TCU3	Q5TCU3	Tropomyosin beta chain	TPM2	18	2	54.2	32.814	284	0	263.63	0.104712	0.798072	19	similar for both	10466000000	36	20223	61140
1781	P46779;H0YKD8;H0YMF4;H0YLP6	P46779;H0YKD8;H0YMF4;H0YLP6	60S ribosomal protein L28	RPL28	7	7	38.7	15.747	137	0	98.715	0.105491	0.796125	19	similar for both	1657600000	16	13762	41629
1765	P43487;F6WQW2;C9JXG8;C9JJ34;C9JGV6;C9JDM3;C9JIC6;Q5T0Z6;Q9C010	P43487;F6WQW2;C9JXG8;C9JJ34;C9JGV6	Ran-specific GTPase-activating protein	RANBP1	8	8	62.7	23.31	201	0	229.08	0.105517	0.796061	19	similar for both	1914700000	17	6970.3	21085
2901	Q9UBR2	Q9UBR2	Cathepsin Z	CTSZ	4	4	13.2	33.868	303	0	45.925	0.105891	0.774475	19	similar for both	605780000	5	5892.4	17829
1796	P48163	P48163	NADP-dependent malic enzyme	ME1	2	2	3	64.149	572	0	11.931	0.106438	0.817678	19	similar for both	39871000	2	1716.8	5196.6
1047	J3QRS9;X6R4W8;O43670;J3KS31;J3QS27;J3KTL1;J3KRB6;J3KRW6;H0Y3M2	J3QRS9;X6R4W8;O43670;J3KS31	BUB3-interacting and GLEBS motif-containing protein ZNF207	ZNF207	4	4	9.1	52.541	493	0	40.08	0.107082	0.772147	19	similar for both	378880000	7	4525.7	13705
1936	R4GMT0;P61163	R4GMT0;P61163	Alpha-centractin	ACTR1A	4	2	15.4	37.433	332	0	21.994	0.107102	0.736642	19	similar for both	165990000	4	2473.2	7489.6
1882	P53618;E9PP73;E9PP63;E9PKQ1	P53618	Coatomer subunit beta	COPB1	25	25	31	107.14	953	0	273.73	0.108043	0.789757	19	similar for both	2678800000	41	22986	69654
544	C9K0S0;H0Y8B3;O43865;Q96HN2	C9K0S0;H0Y8B3;O43865;Q96HN2	Adenosylhomocysteinase;Putative adenosylhomocysteinase 2;Putative adenosylhomocysteinase 3	AHCYL2;AHCYL1	1	1	6	19.846	182	0.0020627	8.8607	0.10829	0.81457	19	similar for both	62797000	1	1522.8	4615.3
31	A0A087WTP3;Q92945;M0QYH3;M0R0I5;M0QXW7;M0QYG1;M0R0C6;M0R3J3;M0R251;M0R263	A0A087WTP3;Q92945	Far upstream element-binding protein 2	KHSRP	14	12	28.6	73.027	711	0	224.8	0.108929	0.787551	19	similar for both	1892700000	22	12259	37171
554	D3YTB1;F8W727;P62910;D3YTI8	D3YTB1;F8W727;P62910	60S ribosomal protein L32	RPL32	6	6	39.8	15.616	133	0	40.397	0.109077	0.787182	19	similar for both	1017600000	11	10662	32332
775	F5H2F4;P11586;V9GYY3	F5H2F4;P11586	C-1-tetrahydrofolate synthase, cytoplasmic;Methylenetetrahydrofolate dehydrogenase;Methenyltetrahydrofolate cyclohydrolase;Formyltetrahydrofolate synthetase;C-1-tetrahydrofolate synthase, cytoplasmic, N-terminally processed	MTHFD1	14	14	19.1	110.61	1020	0	192.83	0.109553	0.767321	19	similar for both	442500000	22	9918.4	30087
2638	Q96ST2;A0A1B0GW95	Q96ST2;A0A1B0GW95	Protein IWS1 homolog	IWS1	2	2	3.4	91.954	819	0.00043328	11.542	0.109648	0.908451	19	similar for both	11449000	2	1884	5715.4
356	A8K878;P55145;H7C2D6	A8K878;P55145	Mesencephalic astrocyte-derived neurotrophic factor	MANF	10	10	45.9	21.143	185	0	91.464	0.111121	0.782097	19	similar for both	1983400000	25	15537	47182
2693	Q9BU89	Q9BU89	Deoxyhypusine hydroxylase	DOHH	4	4	20.2	32.904	302	0	24.776	0.111421	0.729044	19	similar for both	93805000	5	1856.5	5638.9
1454	P09496;C9J8P9;F8WF69	P09496;C9J8P9;F8WF69	Clathrin light chain A	CLTA	6	6	18.5	27.076	248	0	44.962	0.111701	0.780655	19	similar for both	1199700000	9	11087	33682
2119	Q13177;H7C1X3;A0A087X294;O75914;B1AKS5	Q13177	Serine/threonine-protein kinase PAK 2;PAK-2p27;PAK-2p34	PAK2	7	6	18.7	58.042	524	0	54.013	0.113333	0.725688	19	similar for both	203340000	11	4100.4	12471
2903	Q9UBT2;K7ESK7;U3KQ93;K7EPL2;U3KQ55;K7ES38	Q9UBT2;K7ESK7	SUMO-activating enzyme subunit 2	UBA2	5	5	11.7	71.223	640	0	35.292	0.113476	0.725438	19	similar for both	151600000	6	2594	7890.2
2872	Q9NZL4	Q9NZL4	Hsp70-binding protein 1	HSPBP1	3	3	12.3	39.302	359	0	43.461	0.113814	0.805318	19	similar for both	42376000	6	2008.3	6110.1
861	G3V529;Q9GZR7;A0A087WXU8;A0A1W2PRR2;F5GYL3	G3V529;Q9GZR7;A0A087WXU8;A0A1W2PRR2;F5GYL3	ATP-dependent RNA helicase DDX24	DDX24	5	5	7.2	91.48	816	0	35.312	0.114266	0.830265	19	similar for both	37777000	5	3481	10594
660	E9PB90;P52789	E9PB90;P52789	Hexokinase;Hexokinase-2	HK2	4	2	5.7	98.972	889	0	13.324	0.114485	0.829974	19	similar for both	19032000	2	1323	4027
2187	Q14690	Q14690	Protein RRP5 homolog	PDCD11	6	6	3.5	208.7	1871	0	46.631	0.114765	0.803726	19	similar for both	74336000	6	2680.5	8160.6
2286	Q3KQU3	Q3KQU3	MAP7 domain-containing protein 1	MAP7D1	1	1	1.9	92.819	841	0.0019448	7.6101	0.115086	0.829175	19	similar for both	30436000	2	1106.2	3368.5
2133	Q13445	Q13445	Transmembrane emp24 domain-containing protein 1	TMED1	1	1	7.5	25.206	227	0.001941	7.5842	0.115135	0.900947	19	similar for both	5956500	1	466.7	1421.2
1976	P62316;K7ERG4;K7EJB5	P62316;K7ERG4	Small nuclear ribonucleoprotein Sm D2	SNRPD2	7	7	53.4	13.527	118	0	75.786	0.115361	0.771577	19	similar for both	1395600000	18	7942.7	24191
2603	Q96I24	Q96I24	Far upstream element-binding protein 3	FUBP3	7	5	19.2	61.64	572	0	57.096	0.115795	0.721376	19	similar for both	185660000	7	2192.9	6680.9
2270	Q16643;D6R9W4;D6RFI1;D6R9Q9;D6RCR4	Q16643;D6R9W4	Drebrin	DBN1	12	12	22.7	71.428	649	0	304.17	0.115901	0.770241	19	similar for both	1262800000	20	16400	49968
701	E9PKG1;Q99873;E9PIX6;E9PNR9;E9PQ98;H0YDE4;Q9NR22;E9PMW9;E9PMZ2	E9PKG1;Q99873;E9PIX6;E9PNR9;E9PQ98;H0YDE4	Protein arginine N-methyltransferase 1	PRMT1	10	10	33.5	37.709	325	0	133.61	0.116147	0.769634	19	similar for both	847470000	20	10011	30507
2353	Q6AZY7	Q6AZY7	Scavenger receptor class A member 3	SCARA3	1	1	1.8	65.136	606	0.0047962	6.3537	0.116155	0.827756	19	similar for both	33667000	1	633.17	1929.5
1471	P10301	P10301	Ras-related protein R-Ras	RRAS	3	3	10.6	23.48	218	0	19.978	0.116275	0.827596	19	similar for both	31294000	6	2746.8	8371.2
2521	Q8WW12	Q8WW12	PEST proteolytic signal-containing nuclear protein	PCNP	2	2	17.4	18.925	178	0	30.257	0.11632	0.754154	19	similar for both	329530000	3	2160.8	6585.5
1973	P62310	P62310	U6 snRNA-associated Sm-like protein LSm3	LSM3	2	1	28.4	11.845	102	0.0016814	9.948	0.116404	0.72031	19	similar for both	179130000	1	629.55	1918.8
1838	P50479;C9J542	P50479;C9J542	PDZ and LIM domain protein 4	PDLIM4	6	6	26.4	35.398	330	0	51.403	0.116414	0.753971	19	similar for both	448100000	10	4725.2	14402
75	H7BXI1;A0A087WXU3;A0FGR8	H7BXI1;A0A087WXU3;A0FGR8	Extended synaptotagmin-2	ESYT2	5	5	8.6	98.008	884	0	33.576	0.116596	0.800668	19	similar for both	48512000	5	2143	6532.5
1422	P07737;K7EJ44;CON__P02584;I3L3D5	P07737;K7EJ44	Profilin-1	PFN1	11	10	89.3	15.054	140	0	323.31	0.117037	0.767432	19	similar for both	11948000000	46	19074	58161
2023	P68431;Q71DI3;Q16695	P68431;Q71DI3;Q16695	Histone H3.1;Histone H3.2;Histone H3.1t	HIST1H3A;HIST2H3A;HIST3H3	8	1	57.4	15.404	136	0	110.15	0.11742	0.766485	19	similar for both	14789000000	21	17846	54431
1848	P51116;A0A087WWR6;I3L1Z2;A0A087WY29;Q8IXW7;A0A087WXI3;R9WNI0;A8MQB8;G3V0J0;Q06787	P51116;A0A087WWR6;I3L1Z2;A0A087WY29;Q8IXW7;A0A087WXI3;R9WNI0;A8MQB8;G3V0J0;Q06787	Fragile X mental retardation syndrome-related protein 2;Fragile X mental retardation protein 1	FXR2;FMR1	2	2	4.3	74.222	673	0	13.742	0.117581	0.897604	19	similar for both	8114200	2	825.34	2517.6
455	F8WBV5;G3XAJ4;F8WCJ3;B8ZZX4;O14530	F8WBV5;G3XAJ4;F8WCJ3;B8ZZX4;O14530	Thioredoxin domain-containing protein 9	TXNDC9	2	1	35.9	7.5935	64	0.0016757	9.7138	0.118485	0.797515	19	similar for both	39148000	1	342.89	1046.6
2934	Q9UJW0;E5RI97;E5RGG1;H9KVE0	Q9UJW0;E5RI97;E5RGG1;H9KVE0	Dynactin subunit 4	DCTN4	2	2	4.8	52.337	460	0	12.097	0.118787	0.824262	19	similar for both	30654000	1	660.48	2016.4
1376	P04075;H3BQN4;J3KPS3;H3BPS8;H3BUH7;H3BR04;H3BMQ8;H3BU78;H3BR68;A0A087WXX2;P05062	P04075;H3BQN4;J3KPS3;H3BPS8;H3BUH7;H3BR04;H3BMQ8	Fructose-bisphosphate aldolase A;Fructose-bisphosphate aldolase	ALDOA	24	18	71.7	39.42	364	0	281.8	0.118925	0.762768	19	similar for both	10644000000	72	31772	97007
307	A0A2R8Y7S8;A0A2R8YFH0;E9PHA6;A0A2R8Y6P0;A0A2R8YG02;P43246	A0A2R8Y7S8;A0A2R8YFH0;E9PHA6;A0A2R8Y6P0;A0A2R8YG02;P43246	DNA mismatch repair protein Msh2	MSH2	2	2	5.4	63.193	558	0	12.777	0.119594	0.823193	19	similar for both	31349000	2	711.05	2172
2679	Q9BS26	Q9BS26	Endoplasmic reticulum resident protein 44	ERP44	6	6	18.7	46.971	406	0	64.687	0.119829	0.747353	19	similar for both	331530000	12	5571.6	17022
1704	P35268;K7ERI7;K7EJT5;K7EP65;K7EKS7;K7ELC4;K7EMH1	P35268;K7ERI7;K7EJT5;K7EP65;K7EKS7;K7ELC4;K7EMH1	60S ribosomal protein L22	RPL22	4	4	50.8	14.787	128	0	155.68	0.12037	0.759207	19	similar for both	1143800000	15	2235.2	6831.4
2678	Q9BS18	Q9BS18	Anaphase-promoting complex subunit 13	ANAPC13	1	1	13.5	8.5213	74	0.0038102	6.4303	0.120851	0.893138	19	similar for both	2884300	1	684.1	2091.5
2688	Q9BTL3	Q9BTL3	RNMT-activating mini protein	FAM103A1	2	1	14.4	14.381	118	0.0020912	9.6167	0.120963	0.892985	19	similar for both	9380100	1	851.6	2603.8
1714	P35813;E9PKB5	P35813;E9PKB5	Protein phosphatase 1A	PPM1A	2	2	8.9	42.447	382	0	17.959	0.120986	0.821347	19	similar for both	20906000	2	1137.4	3477.7
2552	Q92905;E5RHH5	Q92905	COP9 signalosome complex subunit 5	COPS5	5	5	15	37.578	334	0	74.754	0.121334	0.711704	19	similar for both	95132000	6	3701.7	11321
2968	Q9UQ80;F8VR77;F8W0A3;H0YIN7;F8VZ69	Q9UQ80;F8VR77	Proliferation-associated protein 2G4	PA2G4	17	16	54.1	43.786	394	0	307.47	0.121535	0.756336	19	similar for both	2460900000	30	22876	69972
2084	Q08945;E9PMD4;A0A0U1RRK2;E9PPZ7	Q08945	FACT complex subunit SSRP1	SSRP1	13	12	20.7	81.074	709	0	128.09	0.121613	0.743905	19	similar for both	599510000	21	15293	46780
1868	P52565;J3KTF8;J3QQX2;J3KRE2;J3KRY1;J3KS60	P52565;J3KTF8;J3QQX2;J3KRE2;J3KRY1	Rho GDP-dissociation inhibitor 1	ARHGDIA	8	8	35.8	23.207	204	0	147.38	0.121733	0.75585	19	similar for both	4014400000	15	7699.8	23555
1283	O75937;S4R3J5	O75937	DnaJ homolog subfamily C member 8	DNAJC8	5	5	19	29.841	253	0	34.668	0.122051	0.743059	19	similar for both	294710000	9	7156.9	21899
2196	Q14914;F2Z3J9	Q14914;F2Z3J9	Prostaglandin reductase 1	PTGR1	2	2	6.4	35.869	329	0	13.286	0.122638	0.741924	19	similar for both	253310000	2	1792.4	5486.7
306	A0A2R8Y6J3;P46777;Q5T7N0;A0A2R8Y4A2	A0A2R8Y6J3;P46777	60S ribosomal protein L5	RPL5	11	11	49.6	27.045	238	0	101.05	0.123721	0.750963	19	similar for both	2717000000	18	14687	44992
851	G3V1D3;G3V180;Q9NY33;E9PQ14;E9PNX5;E9PKK8;E9PPK9	G3V1D3;G3V180;Q9NY33;E9PQ14	Dipeptidyl peptidase 3	DPP3	3	3	6.5	84.304	756	0	80.833	0.123848	0.78858	19	similar for both	73133000	6	2247.9	6886.8
1697	P33991;E5RG31;E5RFJ8	P33991;E5RG31	DNA replication licensing factor MCM4	MCM4	8	8	13.1	96.557	863	0	92.226	0.124984	0.7374	19	similar for both	254830000	10	3814	11694
2039	P98175	P98175	RNA-binding protein 10	RBM10	1	1	1.6	103.53	930	0.001992	7.9099	0.126042	0.814652	19	similar for both	16887000	1	298	914.36
930	H0YNN4;H0YNB7;H0YL22;Q9Y375	H0YNN4;H0YNB7;H0YL22;Q9Y375	Complex I intermediate-associated protein 30, mitochondrial	NDUFAF1	1	1	8.4	21.556	191	0	12.391	0.126268	0.885748	19	similar for both	10412000	2	1120.6	3438.9
152	A0A0A0MSJ0;Q86XP3	A0A0A0MSJ0;Q86XP3	ATP-dependent RNA helicase DDX42	DDX42	5	5	12.7	77.813	708	0	35.915	0.126394	0.784349	19	similar for both	79461000	6	1859	5705.4
1248	O75369;E7EN95;H7C5L4;A0A0A0MT44;A0A0C4DGA1	O75369;E7EN95	Filamin-B	FLNB	42	35	20.8	278.16	2602	0	323.31	0.12704	0.742828	19	similar for both	1521400000	58	33005	101340
2675	Q9BRP8	Q9BRP8	Partner of Y14 and mago	WIBG	2	2	15.7	22.655	204	0	14.909	0.127411	0.88419	19	similar for both	7988000	1	150.49	462.19
3046	Q9Y608	Q9Y608	Leucine-rich repeat flightless-interacting protein 2	LRRFIP2	1	1	2.5	82.17	721	0.003196	6.6215	0.128302	0.882975	19	similar for both	7533600	1	511.4	1571.6
392	H0YCW1;B3KVN2;E9PQP6;P49354;E9PPM9	H0YCW1;B3KVN2;E9PQP6;P49354;E9PPM9	Protein farnesyltransferase/geranylgeranyltransferase type-1 subunit alpha	FNTA	3	3	16.8	22.838	196	0	21.452	0.128619	0.780655	19	similar for both	50686000	4	2869.6	8820.6
202	A0A0C4DGQ5;P04632;K7EM73;K7EIV0;A0A075B7C0;K7ELJ7;U3KQE2;K7EKD8;U3KPR7;K7ES78;K7EMQ1;Q96L46	A0A0C4DGQ5;P04632;K7EM73;K7EIV0;A0A075B7C0;K7ELJ7;U3KQE2;K7EKD8;U3KPR7	Calpain small subunit 1	CAPNS1	6	5	24.2	33.786	322	0	35.347	0.129031	0.729616	19	similar for both	476720000	7	2980.5	9164.1
72	A0A087WXD9;A0A2R8YG52;A0A2R8YGU1;A0A2R8Y4X4;A0A2R8Y4W8;A0A2R8YG73;A0A2R8Y7B1;A0A2U3TZV9;Q3V6T2;A0A2R8Y7D9;A0A2R8Y6B2	A0A087WXD9;A0A2R8YG52;A0A2R8YGU1;A0A2R8Y4X4;A0A2R8Y4W8;A0A2R8YG73;A0A2R8Y7B1;A0A2U3TZV9;Q3V6T2;A0A2R8Y7D9;A0A2R8Y6B2	Girdin	CCDC88A	2	2	2.8	87.269	741	0	13.875	0.129038	0.881972	19	similar for both	8869800	2	522.62	1606.9
192	H7C3Q7;B7Z836;E9PEZ7;E7EW77;E7EP65;A0A0C4DG21;F8WAL6;Q9NYB9	H7C3Q7;B7Z836;E9PEZ7;E7EW77;E7EP65;A0A0C4DG21;F8WAL6;Q9NYB9	Abl interactor 2	ABI2	1	1	8	21.518	201	0	58.334	0.129063	0.881939	19	similar for both	7190800	1	1080.9	3323.5
778	F5H365;Q15436;G3V4V1;G3V1W4;G3V3G5;G3V2R6;G3V5X8;G3V4Q2;G3V5K1	F5H365;Q15436	Protein transport protein Sec23A	SEC23A	12	8	22.8	82.968	736	0	145.2	0.129358	0.728989	19	similar for both	479940000	21	7235.2	22251
2061	Q02818;C9JKZ2;H7BZI1;C9JBD3;C9J3C1	Q02818	Nucleobindin-1	NUCB1	15	15	39	53.879	461	0	254.04	0.130111	0.735323	19	similar for both	1093400000	29	15379	47321
1990	P62851;E9PQK3;E9PK60	P62851	40S ribosomal protein S25	RPS25	6	6	36	13.742	125	0	57.757	0.130338	0.734771	19	similar for both	2813000000	13	8982.7	27644
2733	Q9GZZ9	Q9GZZ9	Ubiquitin-like modifier-activating enzyme 5	UBA5	1	1	5.9	44.863	404	0	79.353	0.130428	0.808855	19	similar for both	19512000	3	923.33	2841.7
2294	Q53H82	Q53H82	Beta-lactamase-like protein 2	LACTB2	3	3	12.8	32.805	288	0	81.807	0.130475	0.777579	19	similar for both	76358000	5	3220	9910.4
528	C9JQD4;O43447;H0YEL5;A6NM32	C9JQD4;O43447;H0YEL5	Peptidyl-prolyl cis-trans isomerase;Peptidyl-prolyl cis-trans isomerase H	PPIH	3	3	13.9	15.8	144	0	21.014	0.130892	0.808243	19	similar for both	30381000	3	1804.1	5554.2
181	K7EM56;A0A0B4J2B4;S4R417;K7ELC2;P62841;S4R456;K7EJ78;K7EQJ5	K7EM56;A0A0B4J2B4;S4R417;K7ELC2;P62841;S4R456;K7EJ78;K7EQJ5	40S ribosomal protein S15	RPS15	5	5	58.9	12.99	112	0	110.89	0.130974	0.733219	19	similar for both	955050000	16	7748.4	23856
2213	Q15056	Q15056	Eukaryotic translation initiation factor 4H	EIF4H	5	5	25.4	27.385	248	0	81.95	0.132245	0.723455	19	similar for both	599020000	10	5795.8	17860
471	C9J0K6;P30626;B4DHQ6	C9J0K6;P30626	Sorcin	SRI	3	3	21.9	17.605	155	0	18.959	0.132857	0.722283	19	similar for both	235470000	4	2736.3	8435.6
56	E9PI38;E9PQS6;E9PKV4;A0A087WVP0;Q2TAM5;E9PKH5;A0A087X0W8;Q04206	E9PI38;E9PQS6;E9PKV4;A0A087WVP0;Q2TAM5;E9PKH5;A0A087X0W8;Q04206	Transcription factor p65	RELA	1	1	7	20.838	185	0.0019164	7.3991	0.133242	0.805142	19	similar for both	19972000	2	355.55	1096.4
3044	Q9Y5Z4	Q9Y5Z4	Heme-binding protein 2	HEBP2	2	2	10.7	22.875	205	0	14.184	0.133287	0.772923	19	similar for both	78240000	2	2138	6593.1
1077	K7EQB2;K7EMM8;Q49A26	K7EQB2;K7EMM8;Q49A26	Putative oxidoreductase GLYR1	GLYR1	1	1	5.9	20.472	185	0.0029272	6.8655	0.133434	0.875987	19	similar for both	10215000	1	499.63	1540.9
1295	O94855;E9PDM8;E9PC44	O94855;E9PDM8	Protein transport protein Sec24D	SEC24D	5	5	7.4	113.01	1032	0	34.26	0.133591	0.690469	19	similar for both	175990000	9	4586.6	14147
1064	K7EK42;Q99426;K7EP07;K7EL99	K7EK42;Q99426;K7EP07;K7EL99	Tubulin-folding cofactor B	TBCB	4	4	19.9	21.296	191	0	100.32	0.133841	0.69004	19	similar for both	94292000	7	4234.1	13062
435	H7C2W9;C9JU56;B7Z4E3;B7Z4C8;P62899;B8ZZK4	H7C2W9;C9JU56;B7Z4E3;B7Z4C8;P62899;B8ZZK4	60S ribosomal protein L31	RPL31	5	5	43.5	12.701	108	0	36.862	0.13401	0.725834	19	similar for both	1728100000	13	10303	31788
599	E5RGR9;E5RHH4;Q969M3	E5RGR9;E5RHH4;Q969M3	Protein YIPF;Protein YIPF5	YIPF5	1	1	8.9	11.253	101	0.001929	7.5261	0.134034	0.689707	19	similar for both	150680000	2	1594.3	4919
934	H0YLA2;P37108	H0YLA2;P37108	Signal recognition particle 14 kDa protein	SRP14	5	5	40	13.058	115	0	38.601	0.135255	0.717699	19	similar for both	710310000	12	5559.3	17167
316	A0A2R8Y811;P62263;E5RH77	A0A2R8Y811;P62263;E5RH77	40S ribosomal protein S14	RPS14	5	5	36.7	16.159	150	0	207.02	0.13532	0.722656	19	similar for both	2045200000	19	7833.9	24192
480	C9J4W5;Q9GZV4;F8WCJ1;C9J7B5	C9J4W5;Q9GZV4;F8WCJ1;C9J7B5	Eukaryotic translation initiation factor 5A;Eukaryotic translation initiation factor 5A-2	EIF5A2	7	1	50.4	12.821	115	0.0019186	7.4612	0.136176	0.872257	19	similar for both	9452200	2	2682.6	8289.1
[truncated: 969 more rows]
