# Supplementary material for: Effect of Expansion Media on Functional Characteristics of Bone Marrow-Derived Mesenchymal Stromal Cells
Source: Cells. 2023 Aug 19;12(16):2105. doi: 10.3390/cells12162105 (PMC10453497; doi:10.3390/cells12162105)
Supplement: Supplementary file 1 [file cells-12-02105-s001.zip › cells-2540249 Table S5 Proteomic analysis of media.xlsx]

## Sheet: Tabelle1
id	Protein ID	Protein name	Gene name	Number of proteins	Peptides	Unique peptides	Sequence coverage [%]	Mol. weight [kDa]	Sequence length	Q-value	Score	Intensity Media 1	Intensity Media 13	log 13 vs 1	Abundance Media		more than or equal to 5 times higher abundance in one media = more in 1 or 13; less than 5 times higher abundance in media = similar in both
1	ENSEMBL:ENSBTAP00000031900	121 kDa protein [bos taurus]		1	7	1	7.1	121.45	1064	1	-2	1639300	0	-5	more in 1
278	P31946	14-3-3 protein beta/alpha	YWHAB	1	6	4	35.8	28.082	246	0	196.35	3518800	0	-5	more in 1
330	P62258	14-3-3 protein epsilon	YWHAE	5	8	6	33.3	29.174	255	0	298.44	11555000	0	-5	more in 1
362	Q04917	14-3-3 protein eta	YWHAH	2	4	2	19.1	28.218	246	0	16.835	1358400	0	-5	more in 1
329	P61981	14-3-3 protein gamma	YWHAG	1	5	3	24.7	28.302	247	0	218.13	2934100	0	-5	more in 1
266	P27348	14-3-3 protein theta	YWHAQ	2	3	1	12.2	27.764	245	1	-2	208760	0	-5	more in 1
337	P63104	14-3-3 protein zeta/delta	YWHAZ	15	14	12	59.2	27.745	245	0	323.31	144970000	18758000	-2.95018	more in 1
67	F8VR50	Actin-related protein 2/3 complex subunit 3 (Fragment)	ARPC3	3	2	2	28.6	9.7261	84	0	31.026	4318100	0	-5	more in 1
68	O15511	Actin-related protein 2/3 complex subunit 5	ARPC5	2	3	3	29.1	16.32	151	0	7.7617	4041900	0	-5	more in 1
203	H3BQF1	Adenine phosphoribosyltransferase (Fragment)	APRT	5	5	5	42.6	16.323	148	0	6.1612	3921500	0	-5	more in 1
91	P00568	Adenylate kinase isoenzyme 1	AK1	4	2	2	10.8	21.635	194	0.002584	2.4628	753270	0	-5	more in 1
243	P18085	ADP-ribosylation factor 4	ARF4	4	7	2	39.4	20.511	180	1	-2	1484500	0	-5	more in 1
192	A0A2R8Y6G6	Alpha-enolase	ENO1	17	11	11	39.9	47.327	434	0	275.64	69547000	0	-5	more in 1
6	P02662	Alpha-S1-casein [bos taurus]	csn1s1	1	2	2	11.1	22.975	199	0	3.6437	3055800	0	-5	more in 1
287	E7EPV7	Alpha-synuclein	SNCA	4	3	3	44.3	11.777	115	0	49.289	4738800	0	-5	more in 1
65	O14791	Apolipoprotein L1	APOL1	2	8	8	27.4	43.974	398	0	74.442	36353000	0	-5	more in 1
366	Q07812	Apoptosis regulator BAX	BAX	1	1	1	6.8	21.184	192	0	84.429	558360	0	-5	more in 1
427	Q9HBI1	Beta-parvin	PARVB	5	8	8	26.6	41.714	364	0	102.89	36053000	0	-5	more in 1
311	P55957	BH3-interacting domain death agonist	BID	2	2	2	22.1	21.994	195	0	9.0196	1035900	0	-5	more in 1
175	K7EM73	Calpain small subunit 1 (Fragment)	CAPNS1	7	2	2	23.9	15.958	163	0	59.83	976530	0	-5	more in 1
200	P07384	Calpain-1 catalytic subunit	CAPN1	3	3	3	5.7	81.889	714	0	8.2235	2927700	0	-5	more in 1
416	A0A087X271	Calponin (Fragment)	CNN2	10	5	5	36.9	19.757	179	0	220.43	16666000	0	-5	more in 1
268	P27797	Calreticulin	CALR	3	3	3	15.1	48.141	417	0	9.8109	20591000	0	-5	more in 1
99	P00918	Carbonic anhydrase 2	CA2	3	4	4	20.8	29.246	260	0	31.342	16491000	0	-5	more in 1
412	A0A087WSY5	Carboxypeptidase B2	CPB2	2	3	3	11.7	44.022	386	0	10.485	9704400	0	-5	more in 1
277	P31944	Caspase-14	CASP14	1	2	2	9.9	27.679	242	0	13.049	122330	0	-5	more in 1
85	O95810	Caveolae-associated protein 2	CAVIN2	1	5	5	16.9	47.173	425	0	263.53	22982000	0	-5	more in 1
71	O43866	CD5 antigen-like	CD5L	1	5	5	19.9	38.087	347	0	76.8	20717000	0	-5	more in 1
318	P60953	Cell division control protein 42 homolog	CDC42	2	3	3	19.9	21.258	191	0	24.871	9541600	0	-5	more in 1
64	O00299	Chloride intracellular channel protein 1	CLIC1	1	8	8	44.4	26.922	241	0	67.175	29095000	0	-5	more in 1
368	Q12873	Chromodomain-helicase-DNA-binding protein 3	CHD3	1	1	1	0.5	226.59	2000	0	3.313	1344500	0	-5	more in 1
232	P12259	Coagulation factor V	F5	2	3	3	2	251.7	2224	0	7.043	4078200	0	-5	more in 1
88	P00488	Coagulation factor XIII A chain	F13A1	5	12	12	26.5	83.266	732	0	128.34	151950000	0	-5	more in 1
183	P05160	Coagulation factor XIII B chain	F13B	2	3	3	5.9	75.51	661	0	10.195	8969600	0	-5	more in 1
190	B4DQI1	Complement C2	C2	8	10	4	27.9	56.466	506	0	5.7478	14662000	0	-5	more in 1
197	F5GY80	Complement component C8 beta chain	C8B	3	3	3	8.5	60.04	529	0	13.343	17604000	0	-5	more in 1
284	V9GYE7	Complement factor H-related protein 2	CFHR2	2	4	2	23.6	28.912	254	0	18.891	1685800	0	-5	more in 1
276	P31146	Coronin-1A	CORO1A	7	4	4	19.3	51.026	461	0	22.431	17779000	0	-5	more in 1
445	Q9ULV4	Coronin-1C	CORO1C	9	4	4	14.3	53.248	474	0	77.669	16301000	0	-5	more in 1
438	Q9P1F3	Costars family protein ABRACL	ABRACL	2	2	2	35.8	9.0564	81	0	36.73	5623100	0	-5	more in 1
251	E9PP21	Cysteine and glycine-rich protein 1	CSRP1	4	2	2	18.8	16.94	160	0	31.606	4919600	0	-5	more in 1
356	C9JFR7	Cytochrome c (Fragment)	CYCS	3	2	2	18.8	11.333	101	0	2.8637	860720	0	-5	more in 1
408	Q8TB45	DEP domain-containing mTOR-interacting protein	DEPTOR	1	1	1	2	46.293	409	0	4.8414	1555100	0	-5	more in 1
360	Q02413	Desmoglein-1	DSG1	1	6	6	8.8	113.75	1049	0	78.454	1003200	0	-5	more in 1
319	P60981	Destrin	DSTN	2	5	5	37.6	18.506	165	0	10.602	8248000	0	-5	more in 1
300	P51452	Dual specificity protein phosphatase 3	DUSP3	3	8	8	54.6	20.478	185	0	242.38	7229400	0	-5	more in 1
282	P36406	E3 ubiquitin-protein ligase TRIM23	TRIM23	1	1	1	1.7	64.066	574	0.0097324	1.9699	188350	0	-5	more in 1
401	H0YKY7	Elongation factor-like GTPase 1 (Fragment)	EFL1	4	1	1	50	1.8762	16	1	-2	3630400	0	-5	more in 1
350	P78549	Endonuclease III-like protein 1	NTHL1	1	1	1	4.5	34.389	312	0.009828	2.0286	83139000	0	-5	more in 1
229	P11021	Endoplasmic reticulum chaperone BiP	HSPA5	1	3	3	5.7	72.332	654	0	7.4357	4972200	0	-5	more in 1
473	Q5HYB6	Epididymis luminal protein 189	TPM3	5	13	5	46.1	27.175	232	0	75.442	28830000	0	-5	more in 1
339	I3L397	Eukaryotic translation initiation factor 5A (Fragment)	EIF5A	8	4	4	45.9	16.019	146	0	13.821	2101400	0	-5	more in 1
56	H7BXI1	Extended synaptotagmin-2 (Fragment)	ESYT2	3	2	2	4.5	98.008	884	0.0025575	2.3172	11666000	0	-5	more in 1
305	P52907	F-actin-capping protein subunit alpha-1	CAPZA1	1	3	2	15	32.922	286	0	7.1276	13433000	0	-5	more in 1
292	P47756	F-actin-capping protein subunit beta	CAPZB	4	3	3	13.4	31.35	277	0	5.4123	2466200	0	-5	more in 1
403	Q86UX7	Fermitin family homolog 3	FERMT3	4	27	27	55.8	75.952	667	0	323.31	319800000	20454000	-3.96672	more in 1
139	P02671	Fibrinogen alpha chain	FGA	3	33	33	47.9	94.972	866	0	323.31	1914600000	50681000	-5.23945	more in 1
140	P02675	Fibrinogen beta chain	FGB	2	28	27	66	55.928	491	0	323.31	1745700000	0	-5	more in 1
141	C9JEU5	Fibrinogen gamma chain	FGG	3	24	16	65.6	50.322	445	0	323.31	3224300000	0	-5	more in 1
466	C9JPQ9	Fibrinogen gamma chain (Fragment)	FGG	2	9	1	82.4	13.546	119	1	-2	20866000	0	-5	more in 1
150	P02751	Fibronectin	FN1	3	56	56	40.1	262.62	2386	0	323.31	415670000	71456000	-2.54031	more in 1
255	P23142	Fibulin-1	FBLN1	2	2	2	4.7	77.213	703	0	8.3996	5456100	0	-5	more in 1
20	Q5D862	Filaggrin-2	FLG2	2	2	2	1.2	248.07	2391	0	8.9395	1419800	0	-5	more in 1
252	Q60FE5	Filamin-A	FLNA	8	81	77	50.5	278.22	2620	0	323.31	826720000	135240000	-2.61188	more in 1
392	Q3ZCW2	Galectin-related protein	LGALSL	4	8	8	60.5	18.986	172	0	19.604	22970000	0	-5	more in 1
475	Q5T0I0	Gelsolin (Fragment)	GSN	1	8	1	38.5	28.953	260	0	2.9523	2897400	0	-5	more in 1
72	O60234	Glia maturation factor gamma	GMFG	11	3	3	26.8	16.801	142	0	76.818	3558600	0	-5	more in 1
194	A0A087WUQ6	Glutathione peroxidase	GPX1	3	8	8	48.5	21.938	202	0	9.6632	5210000	0	-5	more in 1
349	Q5TA02	Glutathione S-transferase omega-1 (Fragment)	GSTO1	3	5	5	24.5	23.341	200	0	6.4907	13961000	0	-5	more in 1
214	P09211	Glutathione S-transferase P	GSTP1	5	7	7	50	23.356	210	0	208.03	17365000	0	-5	more in 1
172	P04406	Glyceraldehyde-3-phosphate dehydrogenase	GAPDH	2	9	9	50.1	36.053	335	0	216.04	162310000	16026000	-3.34027	more in 1
380	Q14789	Golgin subfamily B member 1	GOLGB1	3	2	2	1	376.01	3259	0	2.6436	14285000	0	-5	more in 1
335	P62993	Growth factor receptor-bound protein 2	GRB2	3	3	3	14.3	25.206	217	0	2.8574	1057500	0	-5	more in 1
385	C9J931	GTP-binding protein Rheb	RHEB	2	2	2	32.9	8.6739	79	0	35.049	1103600	0	-5	more in 1
429	Q9NR31	GTP-binding protein SAR1a	SAR1A	8	3	3	23.2	22.367	198	0	29.734	3288000	0	-5	more in 1
230	E9PKE3	Heat shock cognate 71 kDa protein	HSPA8	13	6	4	12.3	68.805	627	0	43.966	32691000	0	-5	more in 1
132	P02042	Hemoglobin subunit delta	HBD	3	11	4	77.6	16.055	147	0	38.32	3210500	0	-5	more in 1
131	P01880	Immunoglobulin heavy constant delta	IGHD	2	3	3	12.8	42.352	384	0	3.6533	11369000	0	-5	more in 1
49	P0DP01	Immunoglobulin heavy variable 1-8	IGHV1-8	5	1	1	9.4	12.992	117	0	7.5399	3389800	0	-5	more in 1
451	A0A075B7B8	Immunoglobulin heavy variable 3/OR16-12 (non-functional) (Fragment)	IGHV3OR16-12	1	2	1	18.8	12.874	117	0	12.943	33637000	0	-5	more in 1
43	A0A0A0MS15	Immunoglobulin heavy variable 3-49	IGHV3-49	1	1	1	7.6	13.056	119	0	4.3911	15821000	0	-5	more in 1
112	P01599	Immunoglobulin kappa variable 1-17	IGKV1-17	1	2	1	20.5	12.778	117	0.009434	1.8405	3656000	0	-5	more in 1
117	P01700	Immunoglobulin lambda variable 1-47	IGLV1-47	1	3	1	24.8	12.283	117	0	29.959	48388000	0	-5	more in 1
34	P04211	Immunoglobulin lambda variable 7-43	IGLV7-43	2	1	1	7.7	12.451	117	0	2.6643	15989000	0	-5	more in 1
209	P08514	Integrin alpha-IIb	ITGA2B	1	4	4	3.6	113.38	1039	0	15.891	2270800	0	-5	more in 1
373	Q13418	Integrin-linked protein kinase	ILK	3	6	6	16.2	51.419	452	0	5.3383	2240100	0	-5	more in 1
239	C9JTX4	Junction plakoglobin (Fragment)	JUP	5	2	2	7.7	25.705	235	0.0096852	1.9336	18692000	0	-5	more in 1
10	P08779	Keratin, type I cytoskeletal 16	KRT16	2	11	1	20.5	51.267	473	1	-2	312150	0	-5	more in 1
17	Q148H6	Keratin, type I cytoskeletal 28	krt28	1	4	1	11	50.775	464	1	-2	10280000	0	-5	more in 1
24	Q7Z794	Keratin, type II cytoskeletal 1b	KRT77	2	4	1	7.4	61.901	578	0	7.3398	128040	0	-5	more in 1
16	P48668	Keratin, type II cytoskeletal 6C	KRT6C	3	15	0	27.5	60.024	564	0	9.9912	693410	0	-5	more in 1
18	Q86Y46	Keratin, type II cytoskeletal 73	KRT73	11	4	1	7.4	58.923	540	0	22.252	927880	0	-5	more in 1
23	Q8N1N4	Keratin, type II cytoskeletal 78	KRT78	3	5	5	10.6	56.865	520	0	31.326	414110	0	-5	more in 1
275	P30740	Leukocyte elastase inhibitor	SERPINB1	8	6	6	21.6	42.741	379	0	18.726	1827600	0	-5	more in 1
293	P48059	LIM and senescent cell antigen-like-containing domain protein 1	LIMS1	6	5	5	20.6	37.251	325	0	57.307	17035000	0	-5	more in 1
381	Q14847	LIM and SH3 domain protein 1	LASP1	3	3	3	16.1	29.717	261	0	9.7889	2529300	0	-5	more in 1
86	P00338	L-lactate dehydrogenase A chain	LDHA	11	5	4	16.6	36.688	332	0	121.14	10583000	0	-5	more in 1
260	P24666	Low molecular weight phosphotyrosine protein phosphatase	ACP1	4	4	4	31.6	18.042	158	0	28.269	1991000	0	-5	more in 1
62	O00187	Mannan-binding lectin serine protease 2	MASP2	1	2	2	3.5	75.702	686	0.0050633	2.1885	2040600	0	-5	more in 1
308	P55145	Mesencephalic astrocyte-derived neurotrophic factor	MANF	3	5	5	28	20.7	182	0	29.241	4115300	0	-5	more in 1
389	Q15691	Microtubule-associated protein RP/EB family member 1	MAPRE1	1	2	2	10.4	29.999	268	0	3.6158	1245000	0	-5	more in 1
262	P26038	Moesin	MSN	10	7	7	14.6	67.819	577	0	37.911	9357300	0	-5	more in 1
370	E7EPG1	Multimerin-1	MMRN1	2	9	9	13.4	110.75	970	0	111.26	22747000	0	-5	more in 1
426	Q9H8L6	Multimerin-2	MMRN2	1	3	3	2.8	104.41	949	0	40.023	486590	0	-5	more in 1
411	M0QXF7	Myeloid-derived growth factor (Fragment)	MYDGF	3	3	3	42.9	9.5594	84	0	7.2769	9788400	0	-5	more in 1
395	A0A087WVF8	Myomegalin	PDE4DIP	18	2	2	1.2	254.07	2240	0.0095694	1.9101	2903700	0	-5	more in 1
280	P35579	Myosin-9	MYH9	9	13	11	9.2	226.53	1960	0	148.5	5215300	0	-5	more in 1
312	P58546	Myotrophin	MTPN	2	5	5	41.5	12.895	118	0	111.24	46808000	0	-5	more in 1
59	A0A0C4DG67	Na(+)/H(+) exchange regulatory cofactor NHE-RF3 (Fragment)	PDZK1	3	1	1	6.1	29.56	264	1	-2	8264500	0	-5	more in 1
301	B4DG22	Non-specific serine/threonine protein kinase	RPS6KA3	4	1	1	1.3	80.583	711	1	-2	10391000	0	-5	more in 1
472	Q32Q12	Nucleoside diphosphate kinase	NME1-NME2	3	5	2	29.5	32.642	292	0	13.136	3570100	0	-5	more in 1
61	O00151	PDZ and LIM domain protein 1	PDLIM1	1	13	13	57.1	36.071	329	0	81.804	31591000	3351800	-3.23651	more in 1
264	P26885	Peptidyl-prolyl cis-trans isomerase FKBP2	FKBP2	2	2	2	28.2	15.649	142	0	4.6551	3900900	0	-5	more in 1
334	Q1JUQ5	Peptidylprolyl isomerase	FKBP1A	3	1	1	15.2	10.118	92	0	30.88	1265800	0	-5	more in 1
365	A0A0A0MSI0	Peroxiredoxin-1 (Fragment)	PRDX1	5	4	3	22.8	18.976	171	0	16.475	3164800	0	-5	more in 1
271	P30044	Peroxiredoxin-5, mitochondrial	PRDX5	1	8	8	44.4	22.086	214	0	118.14	19526000	0	-5	more in 1
270	P30041	Peroxiredoxin-6	PRDX6	1	12	12	62.1	25.035	224	0	129.37	32844000	0	-5	more in 1
383	K7ELT1	Peroxisomal acyl-coenzyme A oxidase 1 (Fragment)	ACOX1	3	1	1	14.7	18.042	156	1	-2	22167000	0	-5	more in 1
273	P30086	Phosphatidylethanolamine-binding protein 1	PEBP1	1	3	3	35.3	21.057	187	0	105.86	3077000	0	-5	more in 1
351	P80108	Phosphatidylinositol-glycan-specific phospholipase D	GPLD1	1	8	8	12.5	92.335	840	0	16.449	6460800	0	-5	more in 1
90	P00558	Phosphoglycerate kinase 1	PGK1	2	9	9	34.1	44.614	417	0	118.47	32942000	0	-5	more in 1
227	P10720	Platelet factor 4 variant	PF4V1	1	4	1	40.4	11.553	104	0	9.1954	686430	0	-5	more in 1
288	P40197	Platelet glycoprotein V	GP5	1	7	7	20	60.958	560	0	20.105	28287000	0	-5	more in 1
211	P08567	Pleckstrin	PLEK	1	7	7	32.6	40.124	350	0	208.06	164050000	23681000	-2.79233	more in 1
371	B1ANR1	Polyadenylate-binding protein 4 (Fragment)	PABPC4	3	1	1	22.5	14.394	129	1	-2	8158500	0	-5	more in 1
250	P20742	Pregnancy zone protein	PZP	2	22	13	19.4	163.86	1482	0	101.91	12561000	0	-5	more in 1
5	P02584	Profilin-1 [bos taurus]	pfn1	1	8	2	60.7	15.057	140	0	5.6759	5209600	0	-5	more in 1
364	H0YKK6	Proteasome activator complex subunit 1	PSME1	2	1	1	13.3	10.576	90	0	31.099	226110	0	-5	more in 1
74	C9IZG4	Protein CutA	CUTA	2	1	1	10.4	14.401	135	0.0074627	2.1017	1429000	0	-5	more in 1
274	P30101	Protein disulfide-isomerase A3	PDIA3	1	3	3	9.7	56.782	505	0	42.218	1403000	0	-5	more in 1
263	P26447	Protein S100-A4	S100A4	1	1	1	10.9	11.728	101	1	-2	1197000	0	-5	more in 1
417	K7EN27	Protein/nucleic acid deglycase DJ-1 (Fragment)	PARK7	3	2	2	20.6	17.002	160	0	12.518	3938800	0	-5	more in 1
89	P00491	Purine nucleoside phosphorylase	PNP	4	7	7	34.9	32.118	289	0	37.191	8599100	0	-5	more in 1
238	P14618	Pyruvate kinase PKM	PKM	12	13	13	33	57.936	531	0	78.446	71116000	0	-5	more in 1
386	Q15404	Ras suppressor protein 1	RSU1	1	8	8	49.1	31.54	277	0	67.216	93266000	0	-5	more in 1
336	P63000	Ras-related C3 botulinum toxin substrate 1	RAC1	4	7	4	38	21.45	192	0	85.415	12804000	0	-5	more in 1
322	P61026	Ras-related protein Rab-10	RAB10	1	2	1	11	22.541	200	0	23.753	1924500	0	-5	more in 1
324	X6RFL8	Ras-related protein Rab-14 (Fragment)	RAB14	2	6	6	46.4	20.409	181	0	63.271	2930700	0	-5	more in 1
421	Q9H0U4	Ras-related protein Rab-1B	RAB1B	2	6	2	42.3	22.171	201	0	183.46	21890000	4317600	-2.34197	more in 1
63	O00194	Ras-related protein Rab-27B	RAB27B	8	5	5	27.5	24.608	218	0	5.0843	1264200	0	-5	more in 1
321	P61019	Ras-related protein Rab-2A	RAB2A	5	3	3	18.9	23.545	212	0	9.2898	1149300	0	-5	more in 1
431	Q9NRW1	Ras-related protein Rab-6B	RAB6B	11	4	4	22.1	23.461	208	0	56.335	14801000	0	-5	more in 1
299	P51149	Ras-related protein Rab-7a	RAB7A	7	7	7	46.9	23.489	207	0	165.05	7927900	0	-5	more in 1
320	P61006	Ras-related protein Rab-8A	RAB8A	10	5	4	27.1	23.668	207	0	64.026	3156300	0	-5	more in 1
325	P61224	Ras-related protein Rap-1b	RAP1B	19	13	5	70.1	20.825	184	0	323.31	234170000	45769000	-2.35511	more in 1
70	O43665	Regulator of G-protein signaling 10	RGS10	1	4	4	31.8	20.236	173	0	49.577	2359100	0	-5	more in 1
303	J3KTF8	Rho GDP-dissociation inhibitor 1 (Fragment)	ARHGDIA	6	4	4	40.4	21.517	193	0	8.2977	15150000	0	-5	more in 1
304	P52566	Rho GDP-dissociation inhibitor 2	ARHGDIB	5	7	7	48.8	22.988	201	0	203.03	21805000	0	-5	more in 1
367	Q07960	Rho GTPase-activating protein 1	ARHGAP1	2	2	2	10	50.435	439	0	14.405	4528400	0	-5	more in 1
207	E9PQH6	Rho-related GTP-binding protein RhoC (Fragment)	RHOC	13	6	1	37.9	19.224	169	0	20.12	5922900	0	-5	more in 1
296	A0A182DWH8	Selenoprotein P (Fragment)	SELENOP	3	1	1	10.5	23.657	209	0	3.2479	6299800	0	-5	more in 1
223	P10124	Serglycin	HUMAN Serglycin OS=Homo sapiens OX=9606 GN=SRGN	1	1	1	8.2	17.652	158	1	-2	1724500	0	-5	more in 1
171	I3L145	Sex hormone-binding globulin, isoform CRA_a	SHBG	14	4	4	17.2	37.487	344	0	29.279	5373700	0	-5	more in 1
78	O75368	SH3 domain-binding glutamic acid-rich-like protein	SH3BGRL	1	7	7	83.3	12.774	114	0	96.125	11876000	0	-5	more in 1
443	Q9UJC5	SH3 domain-binding glutamic acid-rich-like protein 2	SH3BGRL2	1	4	4	56.1	12.326	107	0	18.357	5910500	0	-5	more in 1
422	Q5T123	SH3 domain-binding glutamic acid-rich-like protein 3	SH3BGRL3	2	3	3	37.5	9.3804	88	0	24.165	25876000	0	-5	more in 1
310	Q6EEV6	Small ubiquitin-related modifier 4	SUMO4	5	1	1	12.6	10.685	95	0.0050761	2.2086	661130	0	-5	more in 1
73	O60493	Sorting nexin-3	SNX3	1	2	2	13.6	18.762	162	0	3.5217	257150	0	-5	more in 1
377	Q14247	Src substrate cortactin	CTTN	1	2	2	2.4	61.585	550	0.0050378	2.1533	1512500	0	-5	more in 1
387	Q5VXJ5	Synaptonemal complex protein 1 (Fragment)	SYCP1	3	1	1	1.6	93.115	792	0	3.0989	9980000	0	-5	more in 1
449	Q9Y490	Talin-1	TLN1	4	99	99	58.2	269.76	2541	0	323.31	1255000000	127200000	-3.30252	more in 1
224	P10599	Thioredoxin	TXN	1	4	4	34.3	11.737	105	0	13.578	8113900	0	-5	more in 1
331	P62328	Thymosin beta-4	TMSB4X	1	1	1	31.8	5.0526	44	0	2.6359	2418100	0	-5	more in 1
185	P05543	Thyroxine-binding globulin	SERPINA7	2	6	6	18.6	46.324	415	0	43.861	18291000	0	-5	more in 1
404	Q86YW5	Trem-like transcript 1 protein	TREML1	1	2	2	10.3	32.678	311	0	3.1586	4504600	0	-5	more in 1
433	H0YKU1	Tropomodulin-3 (Fragment)	TMOD3	3	2	2	13.4	20.79	187	0	3.3057	755300	0	-5	more in 1
470	J3KN67	Tropomyosin alpha-3 chain	TPM3	2	9	1	28.8	33.222	285	1	-2	1466600	0	-5	more in 1
341	P67936	Tropomyosin alpha-4 chain	TPM4	26	14	8	42.7	28.521	248	0	323.31	227870000	9937500	-4.51918	more in 1
205	Q5TCU3	Tropomyosin beta chain	TPM2	5	7	1	15.5	32.814	284	0	2.7533	1797300	0	-5	more in 1
344	P68363	Tubulin alpha-1B chain	TUBA1B	13	10	0	31.7	50.151	451	0	7.1584	25905000	0	-5	more in 1
418	Q9BQE3	Tubulin alpha-1C chain	TUBA1C	10	10	1	31.8	49.895	449	0	139.94	82549000	0	-5	more in 1
201	Q5ST81	Tubulin beta chain	TUBB	19	9	8	33.9	41.742	372	0	50.265	47774000	0	-5	more in 1
424	Q9H4B7	Tubulin beta-1 chain	TUBB1	6	11	10	36.1	50.326	451	0	57.126	43394000	0	-5	more in 1
77	E5RIW3	Tubulin-specific chaperone A	TBCA	5	2	2	33.3	10.08	84	0	3.1074	1003800	0	-5	more in 1
398	D6RG15	Twinfilin-2	TWF2	2	3	3	17.7	28.882	254	0	4.0603	1415300	0	-5	more in 1
343	P68036	Ubiquitin-conjugating enzyme E2 L3	UBE2L3	2	5	5	57.8	17.861	154	0	9.359	9635100	0	-5	more in 1
323	P61088	Ubiquitin-conjugating enzyme E2 N	UBE2N	6	3	3	27	17.138	152	0	7.9037	4058400	0	-5	more in 1
372	Q13404	Ubiquitin-conjugating enzyme E2 variant 1	UBE2V1	10	4	4	24.5	16.495	147	0	5.6945	3709100	0	-5	more in 1
272	Q5T0D2	UMP-CMP kinase	CMPK1	2	3	3	18.3	18.979	169	0	4.4081	966150	0	-5	more in 1
477	X6R6F3	Uncharacterized protein C1orf43	C1orf43	1	1	1	20	17.622	155	1	-2	8158100	0	-5	more in 1
298	P50552	Vasodilator-stimulated phosphoprotein	VASP	3	4	4	12.4	39.829	380	0	5.3176	1334800	0	-5	more in 1
244	P18206	Vinculin	VCL	2	36	36	43.4	123.8	1134	0	323.31	419060000	12162000	-5.1067	more in 1
75	O75083	WD repeat-containing protein 1	WDR1	2	7	7	23.1	66.193	606	0	78.335	28409000	0	-5	more in 1
391	Q15942	Zyxin	ZYX	6	6	6	17	61.277	572	0	7.7171	8999400	0	-5	more in 1
306	G3V213	Adenylate kinase 2, isoform CRA_a	AK2	5	1	1	7.5	14.324	133	0.002551	2.289	0	653410	5	more in 13
179	P05141	ADP/ATP translocase 2	SLC25A5	5	4	4	14.8	32.852	298	0	5.4755	0	1089400	5	more in 13
153	P02763	Alpha-1-acid glycoprotein 1	ORM1	1	9	7	41.3	23.511	201	0	186.72	77141000	608570000	2.97985	more in 13
450	A0A024R6I7	Alpha-1-antitrypsin	SERPINA1	2	34	1	70.6	46.708	418	0	129.54	0	50213000	5	more in 13
210	P08519	Apolipoprotein(a)	LPA	2	12	10	30.8	501.31	4548	0	50.623	0	12154000	5	more in 13
407	Q5STZ8	ATP-binding cassette sub-family F member 1 (Fragment)	ABCF1	2	1	1	3.2	38.318	339	0	2.8507	0	37933000	5	more in 13
328	P61769	Beta-2-microglobulin	B2M	3	3	3	35.3	13.714	119	0	9.9828	0	2946800	5	more in 13
393	Q562R1	Beta-actin-like protein 2	ACTBL2	1	5	2	21.8	42.003	376	0	2.7464	0	62972000	5	more in 13
7	P02666	Beta-casein [bos taurus]	csn2	1	1	1	9.1	23.583	209	0	3.8154	0	330570	5	more in 13
289	P43251	Biotinidase	BTD	4	2	2	5.5	61.132	543	0	28.144	0	7512300	5	more in 13
222	F8WBR5	Calmodulin-2	CALM2	7	1	1	20	7.372	65	0.0050505	2.1876	0	1360100	5	more in 13
187	F8WF14	Carboxylic ester hydrolase	BCHE	5	4	4	6.9	63.463	562	0	4.9895	0	2578000	5	more in 13
235	P13501	C-C motif chemokine 5	CCL5	1	1	1	12.1	9.9896	91	0.0096154	1.9283	0	665390	5	more in 13
357	Q00610	Clathrin heavy chain 1	CLTC	5	4	4	2.4	191.61	1675	0	5.4303	0	1137900	5	more in 13
435	Q9NZP8	Complement C1r subcomponent-like protein	C1RL	2	2	2	4.9	53.498	487	0	6.2854	0	8791700	5	more in 13
217	P0C0L4	Complement C4-A	C4A	3	69	0	53.5	192.78	1744	1	-2	0	39557000	5	more in 13
142	P02741	C-reactive protein	CRP	1	2	2	9.4	25.038	224	0	2.7044	0	1675200	5	more in 13
242	P15924	Desmoplakin	DSP	1	2	2	1.2	331.77	2871	0	3.2317	0	822520	5	more in 13
447	Q5TDG9	DnaJ (Hsp40) homolog, subfamily C, member 16, isoform CRA_a	DNAJC16	3	1	1	2.9	69.312	595	0.0050125	2.151	0	7430400	5	more in 13
176	B7Z4L4	Dolichyl-diphosphooligosaccharide--protein glycosyltransferase subunit 1	RPN1	2	2	2	5.3	49.921	435	0	5.2454	0	705020	5	more in 13
441	K7EK91	Dynein heavy chain 17, axonemal	DNAH17	2	2	2	0.5	508.78	4457	1	-2	0	20795000	5	more in 13
399	Q6IPR1	Electron transfer flavoprotein regulatory factor 1	ETFRF1	1	1	1	14.4	10.864	90	1	-2	0	2421100	5	more in 13
294	A0A0U1RQF0	Fatty acid synthase	FASN	2	9	9	5.5	273.2	2509	0	56.795	0	5996800	5	more in 13
79	O75369	Filamin-B	FLNB	2	7	3	3.2	278.16	2602	0	3.5882	0	411040	5	more in 13
402	Q86UP8	General transcription factor II-I repeat domain-containing protein 2A	GTF2IRD2	1	1	1	1.1	107.17	949	0.0096386	1.9311	0	1834900000	5	more in 13
420	H0YDB9	Glutamine-rich protein 2 (Fragment)	QRICH2	3	1	1	5	31.356	280	1	-2	0	50882000	5	more in 13
204	P07900	Heat shock protein HSP 90-alpha	HSP90AA1	4	4	4	6.6	84.659	732	0	155.87	0	2913400	5	more in 13
3	P01966	Hemoglobin subunit alpha [bos taurus]	hba	1	3	1	28.2	15.184	142	1	-2	0	92573000	5	more in 13
358	A0A1W2PP35	Heterogeneous nuclear ribonucleoprotein U (Fragment)	HNRNPU	13	3	3	7.6	80.648	728	0	13.295	0	4473100	5	more in 13
50	P23083	Immunoglobulin heavy variable 1-2	IGHV1-2	2	1	1	9.4	13.085	117	0	4.2527	0	8874600	5	more in 13
457	A0A0C4DH35	Immunoglobulin heavy variable 3-35 (non-functional) (Fragment)	IGHV3-35	1	1	1	9.4	12.81	117	0	12.943	0	4618500	5	more in 13
458	A0A0C4DH36	Immunoglobulin heavy variable 3-38 (non-functional) (Fragment)	IGHV3-38	1	1	1	9.5	12.758	116	0	5.564	0	2147300	5	more in 13
123	P0DP04	Immunoglobulin heavy variable 3-43D	IGHV3-43D	2	2	1	18.6	13.017	118	0	3.733	0	1574100	5	more in 13
452	A0A075B7D4	Immunoglobulin kappa variable 1/OR2-108 (non-functional) (Fragment)	IGKV1OR2-108	1	1	1	12.8	12.535	117	0.0074257	2.0914	0	733830	5	more in 13
48	P0DP09	Immunoglobulin kappa variable 1-13	IGKV1-13	2	1	1	13.7	12.569	117	0	9.2827	0	5726100	5	more in 13
173	P04430	Immunoglobulin kappa variable 1-16	IGKV1-16	1	2	2	29.1	12.618	117	0	2.8187	0	5400100	5	more in 13
113	P01602	Immunoglobulin kappa variable 1-5	IGKV1-5	1	3	3	24.8	12.781	117	0	51.025	0	27571000	5	more in 13
40	P06310	Immunoglobulin kappa variable 2-30	IGKV2-30	2	3	2	32.5	13.185	120	0	8.1204	0	2474000	5	more in 13
42	A0A087X0Q4	Immunoglobulin kappa variable 2-40	IGKV2-40	3	2	1	26	11.434	104	0	21.611	0	1147000	5	more in 13
41	A0A087WSY6	Immunoglobulin kappa variable 3D-15	IGKV3D-15	1	3	1	26.1	12.534	115	0.0095465	1.9098	0	6319600	5	more in 13
44	A0A0A0MT36	Immunoglobulin kappa variable 6D-21	IGKV6D-21	3	2	2	28.9	12.34	114	0	3.5344	0	2803300	5	more in 13
45	A0A0B4J1U3	Immunoglobulin lambda variable 1-36	IGLV1-36	1	1	1	13.7	12.478	117	0	6.3555	0	2109400	5	more in 13
119	P01703	Immunoglobulin lambda variable 1-40	IGLV1-40	1	1	1	25.4	12.301	118	0	5.228	0	4998900	5	more in 13
116	P01699	Immunoglobulin lambda variable 1-44	IGLV1-44	1	3	1	38.5	12.201	117	0	5.1987	0	1798700	5	more in 13
118	P01701	Immunoglobulin lambda variable 1-51	IGLV1-51	1	2	2	31.6	12.249	117	0	5.4675	0	2804600	5	more in 13
35	A0A075B6J9	Immunoglobulin lambda variable 2-18	IGLV2-18	1	1	1	11	12.412	118	0	2.921	0	2959300	5	more in 13
120	P01714	Immunoglobulin lambda variable 3-19	IGLV3-19	1	2	2	19.6	12.042	112	0	6.5658	0	2818000	5	more in 13
33	A0A075B6I0	Immunoglobulin lambda variable 8-61	IGLV8-61	1	2	2	14.8	12.814	122	0	2.9163	0	13508000	5	more in 13
241	P15814	Immunoglobulin lambda-like polypeptide 1	IGLL1	1	1	1	7	22.963	213	0.0050251	2.1523	0	2892700	5	more in 13
397	C9JNT4	Inositol 1,4,5-trisphosphate receptor-interacting protein-like 1 (Fragment)	ITPRIPL1	3	1	1	8.9	21.05	180	0.0095012	1.8777	0	772370	5	more in 13
108	A6XGL2	Insulin	INS	4	2	2	28.6	10.959	98	0	15.032	0	372070000	5	more in 13
22	H0YIC5	Keratin, type II cytoskeletal 73 (Fragment)	KRT73	2	4	0	7.4	58.911	539	0	41.248	0	393800	5	more in 13
327	F8VV32	Lysozyme	LYZ	3	2	2	23.1	11.488	104	0	23.556	0	7058900	5	more in 13
66	P19105	Myosin regulatory light chain 12A	MYL12A	3	2	2	12.3	19.794	171	0	39.701	0	916130	5	more in 13
313	P59666	Neutrophil defensin 3	DEFA3	2	2	2	19.1	10.245	94	0.0094787	1.8744	0	597110	5	more in 13
246	P19338	Nucleolin	NCL	2	7	7	12.7	76.613	710	0	23.273	0	1042500	5	more in 13
448	H0YG54	Oligoribonuclease, mitochondrial	REXO2	4	1	1	6.4	21.848	188	1	-2	0	4870100	5	more in 13
405	G5E9U8	Poly (ADP-ribose) polymerase family, member 9, isoform CRA_b	PARP9	2	1	1	3.8	45.652	399	0.0095923	1.9267	0	86451000	5	more in 13
400	Q6S8J3	POTE ankyrin domain family member E	POTEE	4	9	1	9.7	121.36	1075	0.0074442	2.0948	0	2261200	5	more in 13
382	Q14997	Proteasome activator complex subunit 4	PSME4	1	2	2	1.4	211.33	1843	0.0073892	2.0871	0	43040000	5	more in 13
439	Q9UBP9	PTB domain-containing engulfment adapter protein 1	GULP1	1	1	1	3.9	34.49	304	0.0097087	1.96	0	134850000	5	more in 13
369	Q13103	Secreted phosphoprotein 24	SPP2	1	1	1	5.7	24.337	211	0	6.5346	0	671340	5	more in 13
454	H0Y431	Serine/threonine-protein kinase 32C	STK32C	3	1	1	17.6	10.477	102	1	-2	0	129980000	5	more in 13
220	E9PQD6	Serum amyloid A protein	SAA1	2	2	1	27.9	13.546	122	0	4.67	0	11615000	5	more in 13
0	ENSEMBL:ENSBTAP00000024146	similar to alpha-2-macroglobulin isoform 1 [bos taurus]		1	8	1	5.5	164.34	1477	0	9.2767	0	10730000	5	more in 13
177	P05023	Sodium/potassium-transporting ATPase subunit alpha-1	ATP1A1	8	3	3	4.4	112.89	1023	0	35.921	0	2281200	5	more in 13
423	Q9H497	Torsin-3A	TOR3A	1	1	1	4	46.198	397	1	-2	0	261160000	5	more in 13
396	C9JXI5	Transmembrane protein 198 (Fragment)	TMEM198	2	1	1	4	24.329	227	0.0074074	2.0878	0	55228000	5	more in 13
437	H3BRL8	Very-long-chain (3R)-3-hydroxyacyl-CoA dehydratase	HACD3	5	2	2	9.8	29.205	245	0	5.9365	0	417480	5	more in 13
471	K7EL41	Zinc finger protein 628 (Fragment)	ZNF628	1	1	1	19.8	10.928	101	1	-2	0	290880	5	more in 13
419	C9JVC3	Zinc finger protein 717	ZNF717	2	1	1	1.7	100.51	864	1	-2	0	691630	5	more in 13
261	P25311	Zinc-alpha-2-glycoprotein	AZGP1	3	16	16	57.4	34.258	298	0	160.47	28279000	145200000	2.36024	more in 13
342	P68133	Actin, alpha skeletal muscle	ACTA1	10	10	2	31	42.051	377	0	73.561	141180000	62633000	-1.17254	similar in both
317	P60709	Actin, cytoplasmic 1	ACTB	12	18	1	64.3	41.736	375	0	323.31	2298600000	728500000	-1.65775	similar in both
314	P59998	Actin-related protein 2/3 complex subunit 4	ARPC4	8	5	5	29.8	19.667	168	0	14.547	11915000	14154000	0.248431	similar in both
359	Q01518	Adenylyl cyclase-associated protein 1	CAP1	9	8	8	23.2	51.901	475	0	268.41	16483000	9921400	-0.732363	similar in both
354	P84077	ADP-ribosylation factor 1	ARF1	8	12	6	74.6	20.697	181	0	245.04	58030000	28904000	-1.00553	similar in both
290	P43652	Afamin	AFM	2	23	23	42.2	69.068	599	0	120.66	202640000	514830000	1.34518	similar in both
247	P19652	Alpha-1-acid glycoprotein 2	ORM2	1	7	5	39.8	23.602	201	0	80.297	26846000	108000000	2.00825	similar in both
102	P01011	Alpha-1-antichymotrypsin	SERPINA3	4	21	21	54.4	47.65	423	0	323.31	464370000	331400000	-0.486701	similar in both
101	P01009	Alpha-1-antitrypsin	SERPINA1	6	36	3	70.6	46.736	418	0	323.31	3920000000	3275800000	-0.259006	similar in both
168	P04217	Alpha-1B-glycoprotein	A1BG	3	16	16	55.6	54.253	495	0	323.31	669860000	1170900000	0.805686	similar in both
213	A0A0G2JPA8	Alpha-2-antiplasmin	SERPINF2	7	10	10	33.5	47.936	427	0	67.197	135420000	43795000	-1.6286	similar in both
154	P02765	Alpha-2-HS-glycoprotein	AHSG	3	10	10	45.5	39.34	367	0	323.31	387210000	788920000	1.02676	similar in both
104	P01023	Alpha-2-macroglobulin	A2M	4	78	64	66.1	163.29	1474	0	323.31	5723400000	6824600000	0.253872	similar in both
233	P12814	Alpha-actinin-1	ACTN1	12	23	11	33.3	103.06	892	0	323.31	111490000	40539000	-1.45953	similar in both
103	P01019	Angiotensinogen	AGT	1	11	11	34.8	53.154	485	0	280.9	136290000	91198000	-0.579606	similar in both
100	P01008	Antithrombin-III	SERPINC1	3	19	19	44.6	52.602	464	0	323.31	219880000	148360000	-0.567614	similar in both
133	P02647	Apolipoprotein A-I	APOA1	3	39	39	80.9	30.777	267	0	323.31	13251000000	8947200000	-0.566593	similar in both
135	P02652	Apolipoprotein A-II	APOA2	6	9	9	74	11.175	100	0	323.31	1032200000	1311100000	0.345055	similar in both
191	P06727	Apolipoprotein A-IV	APOA4	2	25	25	66.2	45.398	396	0	323.31	625380000	449600000	-0.476091	similar in both
165	P04114	Apolipoprotein B-100	APOB	2	248	245	64.8	515.6	4563	0	323.31	4500400000	6153900000	0.451448	similar in both
136	K7ERI9	Apolipoprotein C-I (Fragment)	APOC1	6	5	5	31.2	8.647	77	0	12.318	29907000	16177000	-0.886539	similar in both
137	A0A024R0T9	Apolipoprotein C-II isoform 1	APOC4-APOC2	5	4	4	43.6	11.284	101	0	78.843	63458000	41567000	-0.610363	similar in both
138	P02656	Apolipoprotein C-III	APOC3	2	5	5	37.4	10.852	99	0	246.6	121550000	143800000	0.242514	similar in both
178	P05090	Apolipoprotein D	APOD	4	7	7	34.9	21.275	189	0	72.849	28557000	47489000	0.733749	similar in both
134	P02649	Apolipoprotein E	APOE	5	15	15	56.2	36.154	317	0	323.31	87240000	91294000	0.0655303	similar in both
375	Q13790	Apolipoprotein F	APOF	1	1	1	4.3	35.399	326	0	85.507	12486000	8440600	-0.564894	similar in both
84	O95445	Apolipoprotein M	APOM	2	7	7	53.7	21.253	188	0	79.372	43927000	42806000	-0.0372949	similar in both
82	O75882	Attractin	ATRN	1	8	8	6.9	158.54	1429	0	323.31	21626000	24391000	0.173582	similar in both
148	P02749	Beta-2-glycoprotein 1	APOH	5	8	8	29.3	38.298	345	0	56.045	83278000	121170000	0.541025	similar in both
162	P04003	C4b-binding protein alpha chain	C4BPA	3	14	14	30.3	67.033	597	0	323.31	68224000	102530000	0.587695	similar in both
254	P22792	Carboxypeptidase N subunit 2	CPN2	1	10	10	28.1	60.556	545	0	112.64	36056000	44096000	0.290408	similar in both
464	B4E1Z4	cDNA FLJ55673, highly similar to Complement factor B	N/A	10	37	31	34.4	140.94	1266	0	323.31	394290000	465070000	0.238191	similar in both
87	P00450	Ceruloplasmin	CP	3	46	0	57.6	122.2	1065	0	323.31	863880000	985460000	0.189966	similar in both
228	P10909	Clusterin	CLU	10	13	13	32.5	52.494	449	0	223.6	305290000	154700000	-0.980707	similar in both
376	Q14019	Coactosin-like protein	COTL1	2	8	8	62	15.945	142	0	74.022	34950000	10031000	-1.80083	similar in both
98	P00748	Coagulation factor XII	F12	1	9	9	23.1	67.791	615	0	16.398	28029000	30974000	0.144137	similar in both
258	P23528	Cofilin-1	CFL1	8	18	18	74.7	18.502	166	0	323.31	276000000	60137000	-2.19834	similar in both
144	P02745	Complement C1q subcomponent subunit A	C1QA	2	5	5	26.1	26.016	245	0	30.675	10735000	20168000	0.909746	similar in both
145	A0A0A0MSV6	Complement C1q subcomponent subunit B (Fragment)	C1QB	4	7	7	39	24.03	228	0	274.38	49409000	66579000	0.430293	similar in both
146	P02747	Complement C1q subcomponent subunit C	C1QC	1	4	4	21.2	25.773	245	0	323.31	94802000	117190000	0.30586	similar in both
93	F5H2D0	Complement C1r subcomponent	C1R	9	10	10	25.9	76.613	671	0	262.96	24815000	27730000	0.160235	similar in both
215	P09871	Complement C1s subcomponent	C1S	6	10	10	23.7	76.684	688	0	168.51	38948000	32974000	-0.24022	similar in both
105	P01024	Complement C3	C3	5	105	94	73.7	187.15	1663	0	323.31	5386300000	5937500000	0.140561	similar in both
460	A0A0G2JPR0	Complement C4-A	C4A	2	69	0	52.8	192.87	1744	0	323.31	1277900000	1065300000	-0.262515	similar in both
218	P0C0L5	Complement C4-B	C4B	2	69	1	54	192.75	1744	0	67.586	200600000	93697000	-1.09825	similar in both
106	P01031	Complement C5	C5	2	34	34	27.2	188.3	1676	0	323.31	83912000	133910000	0.674315	similar in both
236	P13671	Complement component C6	C6	2	12	12	20.7	104.79	934	0	182.54	46156000	46207000	0.00159322	similar in both
226	P10643	Complement component C7	C7	2	10	10	17.3	93.517	843	0	36.066	40391000	37934000	-0.0905424	similar in both
199	P07360	Complement component C8 gamma chain	C8G	2	7	7	56.4	22.277	202	0	73.994	37389000	125520000	1.74723	similar in both
147	P02748	Complement component C9	C9	2	10	10	23.3	63.173	559	0	86.355	32716000	27233000	-0.26464	similar in both
212	P08603	Complement factor H	CFH	3	38	37	41.9	139.09	1231	0	323.31	278150000	513940000	0.885737	similar in both
361	B1AKG0	Complement factor H-related protein 1	CFHR1	3	4	1	22.5	30.858	271	0	37.713	18628000	15580000	-0.257778	similar in both
182	G3XAM2	Complement factor I	CFI	7	14	14	34	65.059	576	0	282.74	97330000	42814000	-1.1848	similar in both
208	P08185	Corticosteroid-binding globulin	SERPINA6	3	7	7	23	45.14	405	0	67.398	31689000	38681000	0.287643	similar in both
81	O75636	Ficolin-3	FCN3	1	6	6	32.4	32.903	299	0	24.031	16679000	21432000	0.361734	similar in both
164	P04075	Fructose-bisphosphate aldolase A	ALDOA	9	7	6	33	39.42	364	0	88.826	29076000	10751000	-1.43536	similar in both
189	P06396	Gelsolin	GSN	7	24	11	47.1	85.696	782	0	323.31	361890000	215210000	-0.749806	similar in both
253	A0A087X1J7	Glutathione peroxidase	GPX3	5	7	7	32.4	25.402	225	0	25.089	10700000	8405200	-0.348257	similar in both
198	A0A0C4DGZ8	Glycoprotein Ib (Platelet), alpha polypeptide	GP1BA	2	5	5	8.5	68.954	626	0	49.36	47189000	15025000	-1.65109	similar in both
94	P00738	Haptoglobin	HP	11	31	14	65.8	45.205	406	0	323.31	5654200000	13176000000	1.22052	similar in both
95	P00739	Haptoglobin-related protein	HPR	2	25	3	65.8	39.029	348	0	323.31	90749000	85366000	-0.0882202	similar in both
348	P69905	Hemoglobin subunit alpha	HBA1	3	8	6	85.2	15.257	142	0	213.01	122510000	325000000	1.40754	similar in both
347	P68871	Hemoglobin subunit beta	HBB	12	14	7	95.2	15.998	147	0	323.31	276280000	808090000	1.54838	similar in both
160	P02790	Hemopexin	HPX	2	25	25	62.6	51.676	462	0	323.31	4772100000	7237900000	0.600947	similar in both
186	P05546	Heparin cofactor 2	SERPIND1	1	15	15	30.9	57.07	499	0	323.31	148300000	74119000	-1.0006	similar in both
167	P04196	Histidine-rich glycoprotein	HRG	1	11	11	31	59.578	525	0	246.32	176510000	169970000	-0.0544698	similar in both
130	P01876	Immunoglobulin heavy constant alpha 1	IGHA1	2	13	6	53	37.654	353	0	296.66	3437500000	2923300000	-0.233762	similar in both
459	A0A0G2JMB2	Immunoglobulin heavy constant alpha 2 (Fragment)	IGHA2	1	10	1	46.8	36.508	340	0	33.642	88293000	96144000	0.122898	similar in both
125	P01857	Immunoglobulin heavy constant gamma 1	IGHG1	3	18	9	65.2	36.105	330	0	323.31	7632600000	7521200000	-0.0212117	similar in both
126	P01859	Immunoglobulin heavy constant gamma 2	IGHG2	2	15	8	63.8	35.9	326	0	315.56	2218400000	2108400000	-0.0733709	similar in both
127	P01860	Immunoglobulin heavy constant gamma 3	IGHG3	2	13	4	41.1	41.287	377	0	127.57	88503000	57845000	-0.613534	similar in both
128	P01861	Immunoglobulin heavy constant gamma 4	IGHG4	2	11	4	51.1	35.94	327	0	70.357	353760000	232670000	-0.604486	similar in both
129	P01871	Immunoglobulin heavy constant mu	IGHM	2	18	18	56.1	49.439	453	0	323.31	662090000	924410000	0.481506	similar in both
455	S4R460	Immunoglobulin heavy variable 3/OR16-9 (non-functional)	IGHV3OR16-9	6	2	1	31.2	10.429	96	0	317.07	253420000	163320000	-0.633829	similar in both
462	A0A0J9YY99	Immunoglobulin heavy variable 3-30-5	IGHV3-30-5	4	3	2	26.5	12.965	117	0	124.59	11907000	50628000	2.08813	similar in both
122	P01780	Immunoglobulin heavy variable 3-7	IGHV3-7	4	3	1	26.5	12.943	117	0	38.967	32948000	55977000	0.764643	similar in both
47	A0A0B4J1Y9	Immunoglobulin heavy variable 3-72	IGHV3-72	1	2	1	15.1	13.203	119	0	11.58	49074000	38565000	-0.347667	similar in both
46	A0A0B4J1X5	Immunoglobulin heavy variable 3-74	IGHV3-74	7	3	1	24.8	12.839	117	0	7.1466	45153000	45924000	0.0244265	similar in both
52	P01825	Immunoglobulin heavy variable 4-59	IGHV4-59	11	2	2	21.6	12.936	116	0	153.44	32002000	26862000	-0.252595	similar in both
51	A0A0C4DH38	Immunoglobulin heavy variable 5-51	IGHV5-51	1	3	2	37.6	12.674	117	0	21.887	26172000	38965000	0.574155	similar in both
110	D6RD17	Immunoglobulin J chain (Fragment)	JCHAIN	4	4	4	28	18.02	157	0	13.52	49306000	23103000	-1.09368	similar in both
124	P01834	Immunoglobulin kappa constant	IGKC	1	15	15	97.2	11.765	107	0	323.31	5927900000	9009800000	0.603974	similar in both
39	A0A075B6S5	Immunoglobulin kappa variable 1-27	IGKV1-27	1	3	2	53.8	12.711	117	0	61.44	24356000	54346000	1.1579	similar in both
463	A0A2Q2TTZ9	Immunoglobulin kappa variable 1-33	IGKV1D-33	3	2	2	31.5	11.842	108	0	323.31	92406000	163420000	0.822526	similar in both
111	P04432	Immunoglobulin kappa variable 1D-39	IGKV1D-39	2	3	2	29.1	12.737	117	0	28.955	21687000	57661000	1.41077	similar in both
54	A0A075B6R9	Immunoglobulin kappa variable 2D-24 (non-functional) (Fragment)	IGKV2D-24	2	3	3	32.5	13.079	120	0	22.782	32667000	31147000	-0.0687408	similar in both
37	P01615	Immunoglobulin kappa variable 2D-28	IGKV2D-28	3	2	1	23.3	12.957	120	0	3.835	10880000	23435000	1.10699	similar in both
38	A0A075B6S2	Immunoglobulin kappa variable 2D-29	IGKV2D-29	2	3	2	30.8	13.143	120	0	22.029	216640000	204120000	-0.0858821	similar in both
174	P04433	Immunoglobulin kappa variable 3-11	IGKV3-11	2	4	4	52.2	12.575	115	0	16.964	95306000	219520000	1.20371	similar in both
115	P01624	Immunoglobulin kappa variable 3-15	IGKV3-15	4	3	1	26.1	12.496	115	0	144.56	86196000	109860000	0.349973	similar in both
114	P01619	Immunoglobulin kappa variable 3-20	IGKV3-20	1	5	3	46.6	12.557	116	0	179.66	167620000	348990000	1.05799	similar in both
188	P06312	Immunoglobulin kappa variable 4-1	IGKV4-1	1	3	3	19.8	13.38	121	0	91.522	120000000	182010000	0.600983	similar in both
221	P0DOY2	Immunoglobulin lambda constant 2	IGLC2	4	10	5	88.7	11.293	106	0	323.31	2271900000	2931500000	0.36774	similar in both
36	A0A075B6K4	Immunoglobulin lambda variable 3-10	IGLV3-10	2	5	2	35.7	12.441	115	0	6.0772	5079200	5933800	0.224355	similar in both
352	P80748	Immunoglobulin lambda variable 3-21	IGLV3-21	2	3	3	39.3	12.446	117	0	113.86	62179000	96734000	0.637596	similar in both
121	P01721	Immunoglobulin lambda variable 6-57	IGLV6-57	1	2	2	35.9	12.566	117	0	42.772	5785600	10473000	0.856136	similar in both
60	B9A064	Immunoglobulin lambda-like polypeptide 5	IGLL5	3	9	4	47.7	23.063	214	0	51.471	225220000	245480000	0.124271	similar in both
281	P35858	Insulin-like growth factor-binding protein complex acid labile subunit	IGFALS	1	12	12	25.8	66.034	605	0	85.904	17388000	14236000	-0.288548	similar in both
249	P19827	Inter-alpha-trypsin inhibitor heavy chain H1	ITIH1	4	31	27	49.2	101.39	911	0	323.31	630890000	622790000	-0.0186427	similar in both
248	Q5T985	Inter-alpha-trypsin inhibitor heavy chain H2	ITIH2	3	25	19	37.9	105.21	935	0	323.31	732040000	636800000	-0.201082	similar in both
363	A0A087WW43	Inter-alpha-trypsin inhibitor heavy chain H3	ITIH3	4	9	9	19.3	75.077	670	0	240.65	22443000	34515000	0.620958	similar in both
378	Q14624	Inter-alpha-trypsin inhibitor heavy chain H4	ITIH4	3	37	37	51.9	103.36	930	0	323.31	690870000	337620000	-1.03301	similar in both
11	P13645	Keratin, type I cytoskeletal 10	KRT10	36	39	31	58.4	58.826	584	0	323.31	888480000	641750000	-0.469328	similar in both
4	P02533	Keratin, type I cytoskeletal 14	KRT14	25	19	7	44.5	51.561	472	0	138.13	11525000	4302600	-1.42149	similar in both
279	P35527	Keratin, type I cytoskeletal 9	KRT9	3	27	26	60	62.064	623	0	323.31	165860000	262870000	0.664384	similar in both
169	P04264	Keratin, type II cytoskeletal 1	KRT1	2	41	30	61.2	66.038	644	0	323.31	502920000	805900000	0.680272	similar in both
15	P35908	Keratin, type II cytoskeletal 2 epidermal	KRT2	2	49	1	76.7	65.432	639	0	323.31	969240000	543920000	-0.833459	similar in both
12	P13647	Keratin, type II cytoskeletal 5	KRT5	7	22	5	38	62.378	590	0	105.73	8555500	30736000	1.84501	similar in both
107	P01042	Kininogen-1	KNG1	1	14	14	23.6	71.957	644	0	309.45	268770000	259340000	-0.0515274	similar in both
149	P02750	Leucine-rich alpha-2-glycoprotein	LRG1	1	9	9	40.1	38.177	347	0	323.31	33467000	106420000	1.66896	similar in both
193	P07195	L-lactate dehydrogenase B chain	LDHB	11	9	8	29.9	36.638	334	0	33.896	32000000	8052700	-1.99053	similar in both
302	P51884	Lumican	LUM	2	6	6	24.3	38.429	338	0	158.71	20863000	18322000	-0.18737	similar in both
316	F8W1R7	Myosin light polypeptide 6	MYL6	13	7	7	51.7	16.29	145	0	32.363	5715200	4708200	-0.279628	similar in both
413	Q96PD5	N-acetylmuramoyl-L-alanine amidase	PGLYRP2	3	10	10	30.4	62.216	576	0	110.24	40679000	66777000	0.715067	similar in both
333	P62937	Peptidyl-prolyl cis-trans isomerase A	PPIA	12	12	12	70.9	18.012	165	0	286.3	93497000	42417000	-1.14028	similar in both
256	P23284	Peptidyl-prolyl cis-trans isomerase B	PPIB	1	8	8	31.9	23.742	216	0	33.328	12733000	20571000	0.69204	similar in both
283	P36955	Pigment epithelium-derived factor	SERPINF1	10	8	8	31.8	46.312	418	0	125.06	40900000	51492000	0.332247	similar in both
161	P03952	Plasma kallikrein	KLKB1	6	13	13	30.1	71.369	638	0	48.805	39922000	17326000	-1.20425	similar in both
181	P05155	Plasma protease C1 inhibitor	SERPING1	5	18	18	36.8	55.154	500	0	230.02	554180000	737470000	0.41223	similar in both
97	P00747	Plasminogen	PLG	5	31	29	54	90.568	810	0	323.31	347020000	381760000	0.137647	similar in both
157	P02775	Platelet basic protein	PPBP	1	7	7	40.6	13.894	128	0	259.16	491590000	188560000	-1.38243	similar in both
158	P02776	Platelet factor 4	PF4	1	7	4	39.6	10.845	101	0	58.771	259690000	64002000	-2.0206	similar in both
219	J3QS39	Polyubiquitin-B (Fragment)	UBB	24	3	3	36.6	10.469	93	0	72.543	6771800	4834800	-0.486083	similar in both
202	P07737	Profilin-1	PFN1	3	19	13	96.4	15.054	140	0	323.31	575240000	255470000	-1.17101	similar in both
152	P02760	Protein AMBP	AMBP	3	10	10	43.8	38.999	352	0	113.51	139520000	197430000	0.500869	similar in both
195	G5E9F8	Protein S (Alpha), isoform CRA_b	PROS1	3	6	6	15	60.356	545	0	184.66	16771000	12408000	-0.434698	similar in both
410	A0A0U1RR20	Proteoglycan 4	PRG4	2	4	4	4.5	146.45	1361	0	17.012	6561700	6611100	0.0108207	similar in both
92	P00734	Prothrombin	F2	4	25	25	51.8	70.036	622	0	323.31	287280000	58679000	-2.29154	similar in both
332	H3BMH2	Ras-related protein Rab-11A (Fragment)	RAB11A	6	10	10	62.6	17.668	155	0	28.267	11695000	11114000	-0.0735137	similar in both
151	Q5VY30	Retinol-binding protein	RBP4	2	12	12	73.4	22.974	199	0	323.31	55166000	127620000	1.21	similar in both
453	A0A096LPE2	SAA2-SAA4 readthrough	SAA2-SAA4	5	6	5	29.3	23.353	208	0	136.75	35084000	63938000	0.86586	similar in both
159	P02787	Serotransferrin	TF	10	72	72	81.9	77.063	698	0	323.31	13004000000	12369000000	-0.0722266	similar in both
8	P02768	Serum albumin	ALB	9	87	80	89.2	69.366	609	0	323.31	193510000000	490810000000	1.34276	similar in both
9	P02769	Serum albumin [bos taurus]	alb	1	12	5	15.8	69.293	607	0	50.361	693310000	1642700000	1.2445	similar in both
143	P02743	Serum amyloid P-component	APCS	1	7	7	30	25.387	223	0	142.16	91552000	127120000	0.473528	similar in both
265	P27169	Serum paraoxonase/arylesterase 1	PON1	2	13	13	59.4	39.731	355	0	323.31	180880000	182620000	0.0138119	similar in both
184	E9PHK0	Tetranectin	CLEC3B	3	12	12	86.2	17.794	160	0	123.51	40377000	20606000	-0.970469	similar in both
206	P07996	Thrombospondin-1	THBS1	7	45	45	52.7	129.38	1170	0	323.31	661450000	145190000	-2.18769	similar in both
285	P37802	Transgelin-2	TAGLN2	4	14	14	67.3	22.391	199	0	323.31	316250000	66191000	-2.25636	similar in both
155	P02766	Transthyretin	TTR	3	14	14	73.5	15.887	147	0	323.31	2474700000	1948100000	-0.345186	similar in both
315	P60174	Triosephosphate isomerase	TPI1	4	7	7	39.2	30.791	286	0	15.662	17461000	6734700	-1.37445	similar in both
2	P00761	Trypsin [sus scrofa]		1	3	3	14.3	24.409	231	0	4.6989	507550000	1370200000	1.43276	similar in both
156	P02774	Vitamin D-binding protein	GC	4	27	23	66.2	52.917	474	0	323.31	1488400000	1112500000	-0.419957	similar in both
163	P04004	Vitronectin	VTN	3	8	8	22.8	54.305	478	0	205.8	267990000	235750000	-0.184921	similar in both
170	P04275	von Willebrand factor	VWF	1	13	13	5.5	309.26	2813	0	81.138	10925000	5061900	-1.10988	similar in both
